# Supplementary material for: Vinylation of a Secondary Amine Core with Calcium Carbide for Efficient Post-Modification and Access to Polymeric Materials
Source: Molecules. 2018 Mar 13;23(3):648. doi: 10.3390/molecules23030648 (PMC6017323; doi:10.3390/molecules23030648)
Supplement: Supplementary file 1 [file molecules-23-00648-s001.zip]

Archive with 4 entries (4 files):
- bicarbazole.cif
- N-vinylindole.cif
- olanzapine-vinyl ether.cif
- Supporting-Information-corrected.pdf
