# Supplementary material for: Vinylation of a Secondary Amine Core with Calcium Carbide for Efficient Post-Modification and Access to Polymeric Materials
Source: Molecules. 2018 Mar 13;23(3):648. doi: 10.3390/molecules23030648 (PMC6017323; doi:10.3390/molecules23030648)
Supplement: Supplementary file 1 [file molecules-23-00648-s001.zip › bicarbazole.cif]

data_103-8079-7601_asb-9_1
_audit_creation_date              2017-10-18
_audit_creation_method
;
Olex2 1.2
(compiled 2017.08.10 svn.r3458 for OlexSys, GUI svn.r5381)
;
_shelx_SHELXL_version_number      '2014/7'
_publ_contact_author_address      ?
_publ_contact_author_email        ?
_publ_contact_author_id_orcid     ?
_publ_contact_author_name         ''
_publ_contact_author_phone        ?
_publ_section_references
;
Dolomanov, O.V., Bourhis, L.J., Gildea, R.J, Howard, J.A.K. & Puschmann, H.
 (2009), J. Appl. Cryst. 42, 339-341.

Palatinus, L. & Chapuis, G. (2007). J. Appl. Cryst., 40, 786-790;
Palatinus, L. & van der Lee, A. (2008). J. Appl. Cryst. 41, 975-984;
Palatinus, L., Prathapa, S. J. & van Smaalen, S. (2012). J. Appl. Cryst. 45,
 575-580.

Sheldrick, G.M. (2015). Acta Cryst. C71, 3-8.
;
_chemical_name_common             ?
_chemical_name_systematic         ?
_chemical_formula_moiety          'C28 H20 N2'
_chemical_formula_sum             'C28 H20 N2'
_chemical_formula_weight          384.46
_chemical_melting_point           ?
loop_
  _atom_type_symbol
  _atom_type_description
  _atom_type_scat_dispersion_real
  _atom_type_scat_dispersion_imag
  _atom_type_scat_source
 'C' 'C' 0.0033 0.0016 'International Tables Vol C Tables 4.2.6.8 and 6.1.1.4'
 'H' 'H' 0.0000 0.0000 'International Tables Vol C Tables 4.2.6.8 and 6.1.1.4'
 'N' 'N' 0.0061 0.0033 'International Tables Vol C Tables 4.2.6.8 and 6.1.1.4'

_shelx_space_group_comment
;
The symmetry employed for this shelxl refinement is uniquely defined
by the following loop, which should always be used as a source of
symmetry information in preference to the above space-group names.
They are only intended as comments.
;
_space_group_crystal_system       'monoclinic'
_space_group_IT_number            15
_space_group_name_H-M_alt         'C 1 2/c 1'
_space_group_name_Hall            '-C 2yc'
loop_
  _space_group_symop_operation_xyz
 'x, y, z'
 '-x, y, -z+1/2'
 'x+1/2, y+1/2, z'
 '-x+1/2, y+1/2, -z+1/2'
 '-x, -y, -z'
 'x, -y, z-1/2'
 '-x+1/2, -y+1/2, -z'
 'x+1/2, -y+1/2, z-1/2'

_cell_length_a                    60.6699(17)
_cell_length_b                    3.94085(11)
_cell_length_c                    32.2588(11)
_cell_angle_alpha                 90
_cell_angle_beta                  104.099(3)
_cell_angle_gamma                 90
_cell_volume                      7480.5(4)
_cell_formula_units_Z             16
_cell_measurement_reflns_used     8306
_cell_measurement_temperature     100(2)
_cell_measurement_theta_max       31.0020
_cell_measurement_theta_min       3.9110
_shelx_estimated_absorpt_T_max    0.992
_shelx_estimated_absorpt_T_min    0.988
_exptl_absorpt_coefficient_mu     0.080
_exptl_absorpt_correction_T_max   1.00000
_exptl_absorpt_correction_T_min   0.68619
_exptl_absorpt_correction_type    multi-scan
_exptl_absorpt_process_details
;
CrysAlisPro 1.171.38.46 (Rigaku Oxford Diffraction, 2015)
Empirical absorption correction using spherical harmonics,
 implemented in SCALE3 ABSPACK scaling algorithm.
;
_exptl_absorpt_special_details    ?
_exptl_crystal_colour             'clear colourless'
_exptl_crystal_colour_lustre      clear
_exptl_crystal_colour_modifier    .
_exptl_crystal_colour_primary     colourless
_exptl_crystal_density_diffrn     1.365
_exptl_crystal_density_meas       ?
_exptl_crystal_density_method     ?
_exptl_crystal_description        needle
_exptl_crystal_F_000              3232
_exptl_crystal_preparation        ?
_exptl_crystal_size_max           0.15
_exptl_crystal_size_mid           0.1
_exptl_crystal_size_min           0.1
_exptl_transmission_factor_max    ?
_exptl_transmission_factor_min    ?
_diffrn_reflns_av_R_equivalents   0.0468
_diffrn_reflns_av_unetI/netI      0.0438
_diffrn_reflns_Laue_measured_fraction_full 0.996
_diffrn_reflns_Laue_measured_fraction_max 0.997
_diffrn_reflns_limit_h_max        78
_diffrn_reflns_limit_h_min        -78
_diffrn_reflns_limit_k_max        5
_diffrn_reflns_limit_k_min        -5
_diffrn_reflns_limit_l_max        41
_diffrn_reflns_limit_l_min        -41
_diffrn_reflns_number             33565
_diffrn_reflns_point_group_measured_fraction_full 0.996
_diffrn_reflns_point_group_measured_fraction_max 0.997
_diffrn_reflns_theta_full         25.242
_diffrn_reflns_theta_max          27.500
_diffrn_reflns_theta_min          3.234
_diffrn_ambient_environment       N~2~
_diffrn_ambient_temperature       100(2)
_diffrn_detector                  'CCD plate'
_diffrn_detector_area_resol_mean  10.3829
_diffrn_detector_type             Atlas
_diffrn_measured_fraction_theta_full 0.996
_diffrn_measured_fraction_theta_max 0.997
_diffrn_measurement_details
;
List of Runs (angles in degrees, time in seconds):

  # Type    Start    End  Width  t~exp~   \w     \q     \k     \f   Frames
--------------------------------------------------------------------------
  1  \w   -100.00 -68.00   0.50  135.00    --  -14.18-178.00 120.00   64
  2  \w    -19.00  27.00   0.50  135.00    --  -14.18 -99.00-120.00   92
  3  \w     -8.00  68.00   0.50  135.00    --   16.06  38.00-180.00  152
  4  \w     42.00  68.00   0.50  135.00    --   16.06 178.00  30.00   52
  5  \w     74.00 104.00   0.50  135.00    --   16.06 178.00  30.00   60
  6  \w    -57.00  79.00   0.50  135.00    --   16.06   0.00 120.00  272
  7  \w     10.00  47.00   0.50  135.00    --   16.06 -77.00  30.00   74
;
_diffrn_measurement_device        'four-circle diffractometer'
_diffrn_measurement_device_type   'SuperNova, Dual, Cu at zero, Atlas'
_diffrn_measurement_method        '\w scans'
_diffrn_orient_matrix_type
'CrysAlisPro convention (1999,Acta A55,543-557)'
_diffrn_orient_matrix_UB_11       0.0068914000
_diffrn_orient_matrix_UB_12       -0.1385407000
_diffrn_orient_matrix_UB_13       0.0094363000
_diffrn_orient_matrix_UB_21       0.0064077000
_diffrn_orient_matrix_UB_22       0.0147878000
_diffrn_orient_matrix_UB_23       -0.0156018000
_diffrn_orient_matrix_UB_31       0.0075287500
_diffrn_orient_matrix_UB_32       0.1139996500
_diffrn_orient_matrix_UB_33       0.0134790000
_diffrn_radiation_monochromator   mirror
_diffrn_radiation_probe           x-ray
_diffrn_radiation_type            MoK\a
_diffrn_radiation_wavelength      0.71073
_diffrn_source                    'micro-focus sealed X-ray tube'
_diffrn_source_type               'SuperNova (Mo) X-ray Source'
_diffrn_special_details           ?
_reflns_Friedel_coverage          0.000
_reflns_Friedel_fraction_full     .
_reflns_Friedel_fraction_max      .
_reflns_number_gt                 7104
_reflns_number_total              8535
_reflns_odcompleteness_completeness 99.71
_reflns_odcompleteness_iscentric  1
_reflns_odcompleteness_theta      28.64
_reflns_special_details
;
 Reflections were merged by SHELXL according to the crystal
 class for the calculation of statistics and refinement.
 
 _reflns_Friedel_fraction is defined as the number of unique
 Friedel pairs measured divided by the number that would be
 possible theoretically, ignoring centric projections and
 systematic absences.
;
_reflns_threshold_expression      'I > 2\s(I)'
_computing_cell_refinement        'CrysAlisPro 1.171.38.46 (Rigaku OD, 2015)'
_computing_data_collection        'CrysAlisPro 1.171.38.46 (Rigaku OD, 2015)'
_computing_data_reduction         'CrysAlisPro 1.171.38.46 (Rigaku OD, 2015)'
_computing_molecular_graphics     'Olex2 (Dolomanov et al., 2009)'
_computing_publication_material   'Olex2 (Dolomanov et al., 2009)'
_computing_structure_refinement   'ShelXL (Sheldrick, 2015)'
_computing_structure_solution
;
Superflip (Palatinus & Chapuis, 2007;Palatinus & van der Lee, 2008;
Palatinus et al., 2012)
;
_refine_diff_density_max          0.290
_refine_diff_density_min          -0.351
_refine_diff_density_rms          0.067
_refine_ls_extinction_coef        .
_refine_ls_extinction_method      none
_refine_ls_goodness_of_fit_ref    1.175
_refine_ls_hydrogen_treatment     constr
_refine_ls_matrix_type            full
_refine_ls_number_parameters      541
_refine_ls_number_reflns          8535
_refine_ls_number_restraints      0
_refine_ls_R_factor_all           0.0893
_refine_ls_R_factor_gt            0.0749
_refine_ls_restrained_S_all       1.175
_refine_ls_shift/su_max           0.001
_refine_ls_shift/su_mean          0.000
_refine_ls_structure_factor_coef  Fsqd
_refine_ls_weighting_details
'w=1/[\s^2^(Fo^2^)+(0.0331P)^2^+32.0765P] where P=(Fo^2^+2Fc^2^)/3'
_refine_ls_weighting_scheme       calc
_refine_ls_wR_factor_gt           0.1602
_refine_ls_wR_factor_ref          0.1664
_refine_special_details           ?
_olex2_refinement_description
;
1. Fixed Uiso
 At 1.2 times of:
  All C(H) groups, All C(H,H) groups
2.a Aromatic/amide H refined with riding coordinates:
 C2A(H2A), C5A(H5A), C25(H25), C16A(H16A), C26(H26), C8A(H8A), C10A(H10A),
 C21(H21), C3A(H3A), C20(H20), C16(H16), C9A(H9A), C25A(H25A), C8(H8),
 C19A(H19A), C19(H19), C3(H3), C11A(H11A), C2(H2), C13A(H13A), C26A(H26A),
 C5(H5), C11(H11), C22A(H22A), C22(H22), C20A(H20A), C21A(H21A), C10(H10),
 C27(H27), C9(H9), C27A(H27A), C13(H13)
2.b X=CH2 refined with riding coordinates:
 C14A(H14C,H14D), C28(H28A,H28B), C28A(H28C,H28D), C14(H14A,H14B)
;
_atom_sites_solution_hydrogens    geom
_atom_sites_solution_primary      iterative
_atom_sites_solution_secondary    ?
loop_
  _atom_site_label
  _atom_site_type_symbol
  _atom_site_fract_x
  _atom_site_fract_y
  _atom_site_fract_z
  _atom_site_U_iso_or_equiv
  _atom_site_adp_type
  _atom_site_occupancy
  _atom_site_site_symmetry_order
  _atom_site_calc_flag
  _atom_site_refinement_flags_posn
  _atom_site_refinement_flags_adp
  _atom_site_refinement_flags_occupancy
  _atom_site_disorder_assembly
  _atom_site_disorder_group
 N1 N 0.55284(4) 0.4972(6) 0.66751(7) 0.0168(5) Uani 1 1 d . . . . .
 N1A N 0.66908(4) 0.1797(6) 0.50064(6) 0.0159(4) Uani 1 1 d . . . . .
 N2A N 0.81110(3) 0.9398(6) 0.69759(7) 0.0164(4) Uani 1 1 d . . . . .
 N2 N 0.55038(4) 1.0475(6) 0.36820(6) 0.0172(5) Uani 1 1 d . . . . .
 C17 C 0.56642(4) 0.8317(7) 0.43474(8) 0.0166(5) Uani 1 1 d . . . . .
 C2A C 0.71130(4) 0.2867(7) 0.50924(8) 0.0175(5) Uani 1 1 d . . . . .
 H2A H 0.7120 0.1969 0.4823 0.021 Uiso 1 1 calc R . . . .
 C5A C 0.70955(4) 0.5594(7) 0.58921(8) 0.0167(5) Uani 1 1 d . . . . .
 H5A H 0.7088 0.6510 0.6161 0.020 Uiso 1 1 calc R . . . .
 C4 C 0.54893(4) 0.7281(7) 0.53899(8) 0.0168(5) Uani 1 1 d . . . . .
 C25 C 0.52826(4) 1.0598(7) 0.42530(8) 0.0174(5) Uani 1 1 d . . . . .
 H25 H 0.5151 1.1654 0.4081 0.021 Uiso 1 1 calc R . . . .
 C16A C 0.75540(4) 0.6013(7) 0.65113(8) 0.0162(5) Uani 1 1 d . . . . .
 H16A H 0.7441 0.4892 0.6620 0.019 Uiso 1 1 calc R . . . .
 C7 C 0.58425(4) 0.7601(7) 0.65470(8) 0.0165(5) Uani 1 1 d . . . . .
 C18A C 0.78459(4) 0.6638(7) 0.72449(8) 0.0170(5) Uani 1 1 d . . . . .
 C26 C 0.52940(4) 0.9685(7) 0.46717(8) 0.0188(5) Uani 1 1 d . . . . .
 H26 H 0.5166 1.0107 0.4784 0.023 Uiso 1 1 calc R . . . .
 C1A C 0.69089(4) 0.2900(7) 0.52183(8) 0.0154(5) Uani 1 1 d . . . . .
 C6A C 0.68996(4) 0.4359(7) 0.56128(8) 0.0154(5) Uani 1 1 d . . . . .
 C8A C 0.65503(5) 0.5294(7) 0.59417(8) 0.0185(5) Uani 1 1 d . . . . .
 H8A H 0.6630 0.6421 0.6194 0.022 Uiso 1 1 calc R . . . .
 C24A C 0.79235(4) 0.8736(7) 0.66298(8) 0.0154(5) Uani 1 1 d . . . . .
 C10A C 0.62014(4) 0.3047(7) 0.54978(9) 0.0204(6) Uani 1 1 d . . . . .
 H10A H 0.6043 0.2658 0.5455 0.024 Uiso 1 1 calc R . . . .
 C15A C 0.75160(4) 0.6631(7) 0.60744(8) 0.0167(5) Uani 1 1 d . . . . .
 C21 C 0.60420(5) 0.7567(7) 0.34213(8) 0.0206(6) Uani 1 1 d . . . . .
 H21 H 0.6120 0.7476 0.3199 0.025 Uiso 1 1 calc R . . . .
 C24 C 0.54724(4) 0.9902(7) 0.40939(8) 0.0161(5) Uani 1 1 d . . . . .
 C17A C 0.77566(4) 0.7032(7) 0.67892(8) 0.0158(5) Uani 1 1 d . . . . .
 C3A C 0.73046(4) 0.4174(7) 0.53702(8) 0.0186(5) Uani 1 1 d . . . . .
 H3A H 0.7444 0.4192 0.5284 0.022 Uiso 1 1 calc R . . . .
 C6 C 0.56786(4) 0.7123(7) 0.61411(8) 0.0153(5) Uani 1 1 d . . . . .
 C20 C 0.61456(5) 0.6199(7) 0.38198(8) 0.0201(6) Uani 1 1 d . . . . .
 H20 H 0.6292 0.5184 0.3865 0.024 Uiso 1 1 calc R . . . .
 C16 C 0.56737(4) 0.7483(7) 0.47730(8) 0.0170(5) Uani 1 1 d . . . . .
 H16 H 0.5806 0.6465 0.4947 0.020 Uiso 1 1 calc R . . . .
 C7A C 0.66644(4) 0.4210(7) 0.56380(8) 0.0154(5) Uani 1 1 d . . . . .
 C9A C 0.63189(5) 0.4694(7) 0.58674(9) 0.0213(6) Uani 1 1 d . . . . .
 H9A H 0.6239 0.5416 0.6072 0.026 Uiso 1 1 calc R . . . .
 C25A C 0.78892(4) 0.9371(7) 0.61956(8) 0.0174(5) Uani 1 1 d . . . . .
 H25A H 0.8001 1.0510 0.6086 0.021 Uiso 1 1 calc R . . . .
 C8 C 0.60585(4) 0.9045(7) 0.66599(8) 0.0189(5) Uani 1 1 d . . . . .
 H8 H 0.6125 1.0002 0.6449 0.023 Uiso 1 1 calc R . . . .
 C19A C 0.77586(5) 0.5220(7) 0.75674(8) 0.0197(5) Uani 1 1 d . . . . .
 H19A H 0.7612 0.4202 0.7501 0.024 Uiso 1 1 calc R . . . .
 C19 C 0.60349(4) 0.6319(7) 0.41517(8) 0.0173(5) Uani 1 1 d . . . . .
 H19 H 0.6105 0.5405 0.4425 0.021 Uiso 1 1 calc R . . . .
 C3 C 0.52984(4) 0.5785(7) 0.54918(8) 0.0181(5) Uani 1 1 d . . . . .
 H3 H 0.5167 0.5390 0.5268 0.022 Uiso 1 1 calc R . . . .
 C12A C 0.65427(4) 0.2595(7) 0.52632(8) 0.0156(5) Uani 1 1 d . . . . .
 C11A C 0.63112(4) 0.1955(7) 0.51894(8) 0.0192(5) Uani 1 1 d . . . . .
 H11A H 0.6231 0.0817 0.4938 0.023 Uiso 1 1 calc R . . . .
 C23 C 0.57177(4) 0.9141(7) 0.36701(8) 0.0165(5) Uani 1 1 d . . . . .
 C15 C 0.54857(4) 0.8167(7) 0.49390(8) 0.0176(5) Uani 1 1 d . . . . .
 C2 C 0.52940(4) 0.4865(7) 0.59038(8) 0.0174(5) Uani 1 1 d . . . . .
 H2 H 0.5164 0.3814 0.5962 0.021 Uiso 1 1 calc R . . . .
 C13A C 0.66179(4) 0.0258(7) 0.46060(8) 0.0184(5) Uani 1 1 d . . . . .
 H13A H 0.6459 0.0375 0.4478 0.022 Uiso 1 1 calc R . . . .
 C23A C 0.80635(4) 0.8105(7) 0.73475(8) 0.0168(5) Uani 1 1 d . . . . .
 C12 C 0.57462(4) 0.6251(7) 0.68641(8) 0.0174(5) Uani 1 1 d . . . . .
 C18 C 0.58209(4) 0.7797(7) 0.40768(8) 0.0162(5) Uani 1 1 d . . . . .
 C4A C 0.73025(4) 0.5478(7) 0.57750(8) 0.0165(5) Uani 1 1 d . . . . .
 C1 C 0.54866(4) 0.5528(7) 0.62320(8) 0.0157(5) Uani 1 1 d . . . . .
 C26A C 0.76870(4) 0.8294(7) 0.59255(8) 0.0178(5) Uani 1 1 d . . . . .
 H26A H 0.7663 0.8697 0.5628 0.021 Uiso 1 1 calc R . . . .
 C5 C 0.56795(4) 0.7929(7) 0.57216(8) 0.0172(5) Uani 1 1 d . . . . .
 H5 H 0.5811 0.8927 0.5661 0.021 Uiso 1 1 calc R . . . .
 C11 C 0.58610(5) 0.6268(7) 0.72946(8) 0.0200(6) Uani 1 1 d . . . . .
 H11 H 0.5794 0.5352 0.7507 0.024 Uiso 1 1 calc R . . . .
 C22A C 0.81961(5) 0.8184(7) 0.77678(8) 0.0202(6) Uani 1 1 d . . . . .
 H22A H 0.8343 0.9176 0.7836 0.024 Uiso 1 1 calc R . . . .
 C22 C 0.58285(5) 0.9056(7) 0.33388(8) 0.0199(6) Uani 1 1 d . . . . .
 H22 H 0.5760 0.9985 0.3066 0.024 Uiso 1 1 calc R . . . .
 C14A C 0.67416(5) -0.1328(8) 0.43852(9) 0.0238(6) Uani 1 1 d . . . . .
 H14C H 0.6901 -0.1529 0.4496 0.029 Uiso 1 1 calc R . . . .
 H14D H 0.6672 -0.2276 0.4114 0.029 Uiso 1 1 calc R . . . .
 C20A C 0.78881(5) 0.5314(7) 0.79853(9) 0.0230(6) Uani 1 1 d . . . . .
 H20A H 0.7829 0.4389 0.8208 0.028 Uiso 1 1 calc R . . . .
 C21A C 0.81045(5) 0.6760(7) 0.80809(8) 0.0229(6) Uani 1 1 d . . . . .
 H21A H 0.8191 0.6768 0.8369 0.028 Uiso 1 1 calc R . . . .
 C10 C 0.60762(5) 0.7670(8) 0.73997(9) 0.0234(6) Uani 1 1 d . . . . .
 H10 H 0.6159 0.7693 0.7690 0.028 Uiso 1 1 calc R . . . .
 C27 C 0.53478(5) 1.2227(7) 0.33679(9) 0.0222(6) Uani 1 1 d . . . . .
 H27 H 0.5245 1.3647 0.3466 0.027 Uiso 1 1 calc R . . . .
 C9 C 0.61751(5) 0.9057(7) 0.70891(9) 0.0218(6) Uani 1 1 d . . . . .
 H9 H 0.6323 1.0016 0.7172 0.026 Uiso 1 1 calc R . . . .
 C28 C 0.53245(5) 1.2171(9) 0.29474(9) 0.0291(7) Uani 1 1 d . . . . .
 H28A H 0.5422 1.0802 0.2829 0.035 Uiso 1 1 calc R . . . .
 H28B H 0.5210 1.3500 0.2766 0.035 Uiso 1 1 calc R . . . .
 C27A C 0.83239(5) 1.0750(8) 0.69674(9) 0.0222(6) Uani 1 1 d . . . . .
 H27A H 0.8445 1.0264 0.7209 0.027 Uiso 1 1 calc R . . . .
 C28A C 0.83768(5) 1.2607(8) 0.66667(9) 0.0245(6) Uani 1 1 d . . . . .
 H28C H 0.8263 1.3180 0.6417 0.029 Uiso 1 1 calc R . . . .
 H28D H 0.8528 1.3375 0.6699 0.029 Uiso 1 1 calc R . . . .
 C13 C 0.53864(5) 0.3655(8) 0.69137(9) 0.0244(6) Uani 1 1 d . . . . .
 H13 H 0.5433 0.4076 0.7212 0.029 Uiso 1 1 calc R . . . .
 C14 C 0.51983(5) 0.1929(9) 0.67902(9) 0.0297(7) Uani 1 1 d . . . . .
 H14A H 0.5141 0.1408 0.6496 0.036 Uiso 1 1 calc R . . . .
 H14B H 0.5119 0.1192 0.6994 0.036 Uiso 1 1 calc R . . . .

loop_
  _atom_site_aniso_label
  _atom_site_aniso_U_11
  _atom_site_aniso_U_22
  _atom_site_aniso_U_33
  _atom_site_aniso_U_23
  _atom_site_aniso_U_13
  _atom_site_aniso_U_12
 N1 0.0174(11) 0.0179(11) 0.0163(10) -0.0009(9) 0.0066(8) 0.0025(9)
 N1A 0.0146(10) 0.0170(11) 0.0159(10) -0.0004(9) 0.0033(8) -0.0011(9)
 N2A 0.0105(10) 0.0182(11) 0.0199(10) -0.0016(9) 0.0028(8) 0.0000(9)
 N2 0.0155(10) 0.0205(12) 0.0152(10) 0.0002(9) 0.0029(8) -0.0020(9)
 C17 0.0157(12) 0.0153(12) 0.0185(12) -0.0026(10) 0.0038(10) -0.0015(10)
 C2A 0.0171(12) 0.0214(14) 0.0143(11) -0.0013(10) 0.0047(9) 0.0020(11)
 C5A 0.0146(12) 0.0173(13) 0.0179(12) -0.0009(10) 0.0032(9) 0.0022(10)
 C4 0.0161(12) 0.0166(13) 0.0187(12) -0.0017(10) 0.0063(10) 0.0022(10)
 C25 0.0148(12) 0.0175(13) 0.0187(12) -0.0015(10) 0.0018(9) 0.0011(10)
 C16A 0.0124(11) 0.0164(13) 0.0205(12) -0.0019(10) 0.0052(10) 0.0015(10)
 C7 0.0180(12) 0.0145(13) 0.0177(12) -0.0017(10) 0.0058(10) 0.0024(10)
 C18A 0.0152(12) 0.0154(13) 0.0195(12) -0.0024(10) 0.0023(10) 0.0043(10)
 C26 0.0153(12) 0.0206(14) 0.0216(13) -0.0037(11) 0.0070(10) -0.0003(11)
 C1A 0.0150(12) 0.0131(12) 0.0165(12) 0.0027(10) 0.0007(9) 0.0011(10)
 C6A 0.0166(12) 0.0140(12) 0.0154(11) 0.0026(10) 0.0036(9) 0.0029(10)
 C8A 0.0225(13) 0.0146(13) 0.0192(12) 0.0025(10) 0.0063(10) 0.0020(11)
 C24A 0.0109(11) 0.0157(12) 0.0192(12) -0.0041(10) 0.0026(9) 0.0026(10)
 C10A 0.0132(12) 0.0196(13) 0.0291(14) 0.0066(11) 0.0065(10) 0.0002(11)
 C15A 0.0121(12) 0.0168(13) 0.0206(12) -0.0024(10) 0.0033(10) 0.0019(10)
 C21 0.0212(13) 0.0238(14) 0.0189(12) -0.0041(11) 0.0091(10) -0.0073(12)
 C24 0.0169(12) 0.0165(13) 0.0144(11) -0.0009(10) 0.0027(9) -0.0026(10)
 C17A 0.0147(12) 0.0141(12) 0.0190(12) -0.0014(10) 0.0051(10) 0.0025(10)
 C3A 0.0127(12) 0.0230(14) 0.0202(12) 0.0010(11) 0.0043(10) 0.0025(11)
 C6 0.0118(11) 0.0146(12) 0.0201(12) -0.0036(10) 0.0050(9) 0.0003(10)
 C20 0.0161(12) 0.0215(14) 0.0239(13) -0.0053(11) 0.0069(10) -0.0043(11)
 C16 0.0152(12) 0.0181(13) 0.0171(12) -0.0010(10) 0.0027(10) -0.0011(10)
 C7A 0.0156(12) 0.0132(12) 0.0173(12) 0.0041(10) 0.0040(9) 0.0006(10)
 C9A 0.0216(13) 0.0208(14) 0.0245(13) 0.0057(11) 0.0115(11) 0.0056(12)
 C25A 0.0161(12) 0.0170(13) 0.0208(12) -0.0015(10) 0.0078(10) 0.0001(10)
 C8 0.0198(13) 0.0184(13) 0.0204(12) -0.0018(11) 0.0087(10) 0.0018(11)
 C19A 0.0182(13) 0.0163(13) 0.0243(13) 0.0018(11) 0.0048(10) 0.0005(11)
 C19 0.0165(12) 0.0175(13) 0.0175(12) -0.0025(10) 0.0032(10) -0.0020(11)
 C3 0.0126(12) 0.0202(13) 0.0202(12) -0.0035(11) 0.0017(10) 0.0003(11)
 C12A 0.0189(13) 0.0126(12) 0.0150(11) 0.0031(10) 0.0036(10) 0.0021(10)
 C11A 0.0187(13) 0.0164(13) 0.0211(13) 0.0035(11) 0.0020(10) 0.0002(11)
 C23 0.0151(12) 0.0147(12) 0.0196(12) -0.0033(10) 0.0043(10) -0.0046(10)
 C15 0.0174(12) 0.0175(13) 0.0179(12) -0.0028(10) 0.0043(10) -0.0021(11)
 C2 0.0133(12) 0.0169(13) 0.0234(13) -0.0007(11) 0.0074(10) -0.0013(10)
 C13A 0.0165(12) 0.0195(13) 0.0172(12) 0.0000(10) 0.0004(10) -0.0037(11)
 C23A 0.0154(12) 0.0140(12) 0.0208(12) -0.0018(10) 0.0041(10) 0.0034(10)
 C12 0.0188(13) 0.0145(12) 0.0201(12) -0.0016(10) 0.0074(10) 0.0047(11)
 C18 0.0170(12) 0.0155(12) 0.0168(12) -0.0029(10) 0.0056(10) -0.0050(10)
 C4A 0.0149(12) 0.0165(13) 0.0167(12) -0.0004(10) 0.0009(9) 0.0017(10)
 C1 0.0155(12) 0.0157(12) 0.0180(12) -0.0002(10) 0.0082(10) 0.0031(10)
 C26A 0.0184(13) 0.0201(13) 0.0151(12) 0.0003(10) 0.0043(10) 0.0025(11)
 C5 0.0146(12) 0.0183(13) 0.0201(12) -0.0027(10) 0.0070(10) -0.0005(10)
 C11 0.0219(13) 0.0220(14) 0.0171(12) 0.0016(11) 0.0063(10) 0.0037(11)
 C22A 0.0200(13) 0.0162(13) 0.0218(13) -0.0036(11) 0.0000(10) 0.0017(11)
 C22 0.0220(13) 0.0214(14) 0.0166(12) -0.0031(11) 0.0048(10) -0.0063(11)
 C14A 0.0223(14) 0.0269(15) 0.0207(13) -0.0059(12) 0.0025(11) -0.0032(12)
 C20A 0.0290(15) 0.0184(14) 0.0214(13) 0.0018(11) 0.0059(11) -0.0002(12)
 C21A 0.0276(15) 0.0197(14) 0.0180(12) -0.0014(11) -0.0012(11) 0.0021(12)
 C10 0.0250(14) 0.0238(15) 0.0190(13) -0.0040(11) 0.0008(11) 0.0031(12)
 C27 0.0188(13) 0.0225(14) 0.0236(13) 0.0040(11) 0.0020(11) -0.0030(11)
 C9 0.0169(13) 0.0224(14) 0.0255(14) -0.0044(12) 0.0040(11) -0.0013(11)
 C28 0.0237(15) 0.0388(18) 0.0221(14) 0.0063(13) 0.0003(11) -0.0007(14)
 C27A 0.0153(13) 0.0259(15) 0.0240(13) -0.0034(12) 0.0022(10) -0.0027(12)
 C28A 0.0188(13) 0.0271(15) 0.0256(14) -0.0020(12) 0.0018(11) -0.0061(12)
 C13 0.0238(14) 0.0303(16) 0.0210(13) 0.0037(12) 0.0093(11) -0.0005(13)
 C14 0.0286(16) 0.0374(18) 0.0250(14) 0.0053(13) 0.0099(12) -0.0073(14)

_geom_special_details
;
 All esds (except the esd in the dihedral angle between two l.s. planes)
 are estimated using the full covariance matrix.  The cell esds are taken
 into account individually in the estimation of esds in distances, angles
 and torsion angles; correlations between esds in cell parameters are only
 used when they are defined by crystal symmetry.  An approximate (isotropic)
 treatment of cell esds is used for estimating esds involving l.s. planes.
;
loop_
  _geom_bond_atom_site_label_1
  _geom_bond_atom_site_label_2
  _geom_bond_distance
  _geom_bond_site_symmetry_2
  _geom_bond_publ_flag
 N1 C12 1.407(3) . ?
 N1 C1 1.407(3) . ?
 N1 C13 1.389(3) . ?
 N1A C1A 1.402(3) . ?
 N1A C12A 1.399(3) . ?
 N1A C13A 1.398(3) . ?
 N2A C24A 1.411(3) . ?
 N2A C23A 1.396(3) . ?
 N2A C27A 1.403(3) . ?
 N2 C24 1.405(3) . ?
 N2 C23 1.409(3) . ?
 N2 C27 1.390(3) . ?
 C17 C24 1.396(4) . ?
 C17 C16 1.399(3) . ?
 C17 C18 1.453(3) . ?
 C2A C1A 1.394(4) . ?
 C2A C3A 1.383(4) . ?
 C5A C6A 1.393(3) . ?
 C5A C4A 1.398(3) . ?
 C4 C3 1.407(4) . ?
 C4 C15 1.491(3) . ?
 C4 C5 1.393(4) . ?
 C25 C26 1.383(4) . ?
 C25 C24 1.397(4) . ?
 C16A C15A 1.393(3) . ?
 C16A C17A 1.392(3) . ?
 C7 C6 1.451(3) . ?
 C7 C8 1.393(4) . ?
 C7 C12 1.401(4) . ?
 C18A C17A 1.446(3) . ?
 C18A C19A 1.394(4) . ?
 C18A C23A 1.405(4) . ?
 C26 C15 1.402(4) . ?
 C1A C6A 1.410(3) . ?
 C6A C7A 1.450(3) . ?
 C8A C7A 1.397(4) . ?
 C8A C9A 1.386(4) . ?
 C24A C17A 1.412(4) . ?
 C24A C25A 1.388(3) . ?
 C10A C9A 1.392(4) . ?
 C10A C11A 1.394(4) . ?
 C15A C4A 1.486(3) . ?
 C15A C26A 1.407(4) . ?
 C21 C20 1.394(4) . ?
 C21 C22 1.387(4) . ?
 C3A C4A 1.406(4) . ?
 C6 C1 1.416(3) . ?
 C6 C5 1.391(4) . ?
 C20 C19 1.396(4) . ?
 C16 C15 1.399(4) . ?
 C7A C12A 1.406(3) . ?
 C25A C26A 1.386(4) . ?
 C8 C9 1.393(4) . ?
 C19A C20A 1.386(4) . ?
 C19 C18 1.390(4) . ?
 C3 C2 1.384(4) . ?
 C12A C11A 1.389(4) . ?
 C23 C18 1.412(4) . ?
 C23 C22 1.395(4) . ?
 C2 C1 1.397(4) . ?
 C13A C14A 1.312(4) . ?
 C23A C22A 1.398(4) . ?
 C12 C11 1.394(4) . ?
 C11 C10 1.382(4) . ?
 C22A C21A 1.385(4) . ?
 C20A C21A 1.395(4) . ?
 C10 C9 1.399(4) . ?
 C27 C28 1.329(4) . ?
 C27A C28A 1.316(4) . ?
 C13 C14 1.305(4) . ?

loop_
  _geom_angle_atom_site_label_1
  _geom_angle_atom_site_label_2
  _geom_angle_atom_site_label_3
  _geom_angle
  _geom_angle_site_symmetry_1
  _geom_angle_site_symmetry_3
  _geom_angle_publ_flag
 C12 N1 C1 107.6(2) . . ?
 C13 N1 C12 122.5(2) . . ?
 C13 N1 C1 129.7(2) . . ?
 C12A N1A C1A 107.9(2) . . ?
 C13A N1A C1A 129.3(2) . . ?
 C13A N1A C12A 122.7(2) . . ?
 C23A N2A C24A 108.5(2) . . ?
 C23A N2A C27A 122.6(2) . . ?
 C27A N2A C24A 128.6(2) . . ?
 C24 N2 C23 107.6(2) . . ?
 C27 N2 C24 123.0(2) . . ?
 C27 N2 C23 129.3(2) . . ?
 C24 C17 C16 120.6(2) . . ?
 C24 C17 C18 106.6(2) . . ?
 C16 C17 C18 132.8(2) . . ?
 C3A C2A C1A 118.3(2) . . ?
 C6A C5A C4A 119.7(2) . . ?
 C3 C4 C15 120.6(2) . . ?
 C5 C4 C3 118.2(2) . . ?
 C5 C4 C15 121.3(2) . . ?
 C26 C25 C24 117.3(2) . . ?
 C17A C16A C15A 120.2(2) . . ?
 C8 C7 C6 133.1(2) . . ?
 C8 C7 C12 119.8(2) . . ?
 C12 C7 C6 107.1(2) . . ?
 C19A C18A C17A 133.2(2) . . ?
 C19A C18A C23A 119.7(2) . . ?
 C23A C18A C17A 107.1(2) . . ?
 C25 C26 C15 123.2(2) . . ?
 N1A C1A C6A 109.0(2) . . ?
 C2A C1A N1A 130.9(2) . . ?
 C2A C1A C6A 120.0(2) . . ?
 C5A C6A C1A 120.7(2) . . ?
 C5A C6A C7A 132.4(2) . . ?
 C1A C6A C7A 106.9(2) . . ?
 C9A C8A C7A 118.7(2) . . ?
 N2A C24A C17A 108.2(2) . . ?
 C25A C24A N2A 131.2(2) . . ?
 C25A C24A C17A 120.6(2) . . ?
 C9A C10A C11A 121.4(2) . . ?
 C16A C15A C4A 120.5(2) . . ?
 C16A C15A C26A 118.2(2) . . ?
 C26A C15A C4A 121.3(2) . . ?
 C22 C21 C20 122.0(2) . . ?
 C17 C24 N2 109.9(2) . . ?
 C17 C24 C25 121.1(2) . . ?
 C25 C24 N2 129.0(2) . . ?
 C16A C17A C18A 132.6(2) . . ?
 C16A C17A C24A 120.1(2) . . ?
 C24A C17A C18A 107.3(2) . . ?
 C2A C3A C4A 122.8(2) . . ?
 C1 C6 C7 106.8(2) . . ?
 C5 C6 C7 133.2(2) . . ?
 C5 C6 C1 120.1(2) . . ?
 C21 C20 C19 120.1(3) . . ?
 C17 C16 C15 119.2(2) . . ?
 C8A C7A C6A 133.6(2) . . ?
 C8A C7A C12A 119.7(2) . . ?
 C12A C7A C6A 106.7(2) . . ?
 C8A C9A C10A 120.9(3) . . ?
 C26A C25A C24A 118.1(2) . . ?
 C9 C8 C7 118.6(2) . . ?
 C20A C19A C18A 119.1(3) . . ?
 C18 C19 C20 119.0(2) . . ?
 C2 C3 C4 122.9(2) . . ?
 N1A C12A C7A 109.4(2) . . ?
 C11A C12A N1A 128.8(2) . . ?
 C11A C12A C7A 121.8(2) . . ?
 C12A C11A C10A 117.5(2) . . ?
 N2 C23 C18 108.5(2) . . ?
 C22 C23 N2 130.5(2) . . ?
 C22 C23 C18 121.0(2) . . ?
 C26 C15 C4 120.8(2) . . ?
 C16 C15 C4 120.6(2) . . ?
 C16 C15 C26 118.6(2) . . ?
 C3 C2 C1 118.1(2) . . ?
 C14A C13A N1A 127.9(2) . . ?
 N2A C23A C18A 109.1(2) . . ?
 N2A C23A C22A 129.4(2) . . ?
 C22A C23A C18A 121.6(2) . . ?
 C7 C12 N1 109.5(2) . . ?
 C11 C12 N1 128.5(2) . . ?
 C11 C12 C7 122.0(2) . . ?
 C19 C18 C17 132.4(2) . . ?
 C19 C18 C23 120.2(2) . . ?
 C23 C18 C17 107.4(2) . . ?
 C5A C4A C15A 120.9(2) . . ?
 C5A C4A C3A 118.3(2) . . ?
 C3A C4A C15A 120.8(2) . . ?
 N1 C1 C6 109.0(2) . . ?
 C2 C1 N1 130.7(2) . . ?
 C2 C1 C6 120.3(2) . . ?
 C25A C26A C15A 122.8(2) . . ?
 C6 C5 C4 120.4(2) . . ?
 C10 C11 C12 117.4(3) . . ?
 C21A C22A C23A 117.4(3) . . ?
 C21 C22 C23 117.7(2) . . ?
 C19A C20A C21A 120.4(3) . . ?
 C22A C21A C20A 121.9(2) . . ?
 C11 C10 C9 121.7(2) . . ?
 C28 C27 N2 128.3(3) . . ?
 C8 C9 C10 120.5(3) . . ?
 C28A C27A N2A 128.1(3) . . ?
 C14 C13 N1 129.8(3) . . ?

_shelx_res_file
;
    103-8079-7601_asb-9_1.res created by SHELXL-2014/7

TITL CF solution in C2/c
CELL 0.71073 60.669882 3.940847 32.258829 90 104.0985 90
ZERR 16 0.001688 0.000109 0.001056 0 0.0031 0
LATT 7
SYMM -X,+Y,0.5-Z
SFAC C H N
UNIT 448 320 32

L.S. 4
PLAN  25
SIZE 0.1 0.15 0.1
TEMP -173(2)
BOND
fmap 2
ACTA
OMIT -4 55
OMIT -12 0 2
OMIT -8 0 4
OMIT -32 0 2
OMIT 6 0 24
OMIT -42 0 22
OMIT -22 2 4
OMIT -3 1 4
OMIT -36 0 22
OMIT -56 0 16
OMIT 28 0 4
OMIT 19 1 9
OMIT -10 2 9
REM <olex2.extras>
REM <HklSrc "%.\\103-8079-7601_ASB-9_1.hkl">
REM </olex2.extras>

WGHT    0.033100   32.076500
FVAR       0.35517
N1    3    0.552845    0.497173    0.667507    11.00000    0.01738    0.01794 =
         0.01628   -0.00094    0.00655    0.00250
N1A   3    0.669084    0.179653    0.500640    11.00000    0.01464    0.01701 =
         0.01590   -0.00039    0.00335   -0.00115
N2A   3    0.811103    0.939796    0.697594    11.00000    0.01053    0.01822 =
         0.01986   -0.00161    0.00277    0.00003
N2    3    0.550376    1.047521    0.368202    11.00000    0.01550    0.02049 =
         0.01518    0.00019    0.00293   -0.00197
C17   1    0.566422    0.831687    0.434740    11.00000    0.01571    0.01534 =
         0.01852   -0.00255    0.00384   -0.00152
C2A   1    0.711304    0.286689    0.509244    11.00000    0.01714    0.02144 =
         0.01426   -0.00132    0.00469    0.00198
AFIX  43
H2A   2    0.712033    0.196919    0.482279    11.00000   -1.20000
AFIX   0
C5A   1    0.709550    0.559360    0.589207    11.00000    0.01462    0.01730 =
         0.01787   -0.00087    0.00316    0.00219
AFIX  43
H5A   2    0.708846    0.651003    0.616093    11.00000   -1.20000
AFIX   0

C4    1    0.548926    0.728115    0.538994    11.00000    0.01610    0.01655 =
         0.01873   -0.00170    0.00626    0.00216
C25   1    0.528264    1.059758    0.425295    11.00000    0.01475    0.01745 =
         0.01870   -0.00155    0.00176    0.00107
AFIX  43
H25   2    0.515120    1.165440    0.408060    11.00000   -1.20000
AFIX   0

C16A  1    0.755398    0.601294    0.651127    11.00000    0.01235    0.01644 =
         0.02046   -0.00188    0.00524    0.00151
AFIX  43
H16A  2    0.744128    0.489174    0.661998    11.00000   -1.20000
AFIX   0

C7    1    0.584254    0.760083    0.654700    11.00000    0.01796    0.01454 =
         0.01766   -0.00166    0.00578    0.00240
C18A  1    0.784593    0.663757    0.724489    11.00000    0.01521    0.01539 =
         0.01948   -0.00240    0.00226    0.00433
C26   1    0.529399    0.968466    0.467169    11.00000    0.01531    0.02060 =
         0.02163   -0.00371    0.00697   -0.00029
AFIX  43
H26   2    0.516554    1.010664    0.478364    11.00000   -1.20000
AFIX   0

C1A   1    0.690893    0.290008    0.521828    11.00000    0.01495    0.01315 =
         0.01649    0.00269    0.00074    0.00107
C6A   1    0.689955    0.435944    0.561281    11.00000    0.01662    0.01400 =
         0.01537    0.00256    0.00364    0.00294
C8A   1    0.655028    0.529414    0.594167    11.00000    0.02255    0.01456 =
         0.01915    0.00248    0.00626    0.00200
AFIX  43
H8A   2    0.662981    0.642119    0.619426    11.00000   -1.20000
AFIX   0
C24A  1    0.792345    0.873573    0.662984    11.00000    0.01092    0.01566 =
         0.01921   -0.00414    0.00257    0.00257
C10A  1    0.620136    0.304663    0.549777    11.00000    0.01316    0.01963 =
         0.02908    0.00662    0.00650    0.00018
AFIX  43
H10A  2    0.604286    0.265812    0.545478    11.00000   -1.20000
AFIX   0
C15A  1    0.751598    0.663128    0.607439    11.00000    0.01214    0.01685 =
         0.02064   -0.00236    0.00331    0.00187

C21   1    0.604197    0.756678    0.342133    11.00000    0.02123    0.02382 =
         0.01890   -0.00409    0.00910   -0.00733
AFIX  43
H21   2    0.611998    0.747616    0.319948    11.00000   -1.20000
AFIX   0
C24   1    0.547244    0.990158    0.409387    11.00000    0.01695    0.01646 =
         0.01436   -0.00092    0.00271   -0.00261

C17A  1    0.775655    0.703231    0.678922    11.00000    0.01474    0.01409 =
         0.01905   -0.00141    0.00507    0.00250
C3A   1    0.730460    0.417400    0.537016    11.00000    0.01273    0.02300 =
         0.02020    0.00099    0.00433    0.00245
AFIX  43
H3A   2    0.744354    0.419221    0.528385    11.00000   -1.20000
AFIX   0

C6    1    0.567862    0.712322    0.614108    11.00000    0.01179    0.01457 =
         0.02013   -0.00362    0.00500    0.00027
C20   1    0.614556    0.619892    0.381979    11.00000    0.01609    0.02147 =
         0.02390   -0.00533    0.00686   -0.00427
AFIX  43
H20   2    0.629155    0.518429    0.386545    11.00000   -1.20000
AFIX   0
C16   1    0.567373    0.748305    0.477298    11.00000    0.01525    0.01814 =
         0.01705   -0.00101    0.00271   -0.00114
AFIX  43
H16   2    0.580619    0.646480    0.494711    11.00000   -1.20000
AFIX   0

C7A   1    0.666437    0.421029    0.563795    11.00000    0.01564    0.01319 =
         0.01733    0.00410    0.00397    0.00062
C9A   1    0.631889    0.469381    0.586744    11.00000    0.02161    0.02082 =
         0.02447    0.00566    0.01148    0.00563
AFIX  43
H9A   2    0.623938    0.541633    0.607164    11.00000   -1.20000
AFIX   0
C25A  1    0.788918    0.937060    0.619557    11.00000    0.01608    0.01703 =
         0.02075   -0.00150    0.00784    0.00011
AFIX  43
H25A  2    0.800104    1.051010    0.608646    11.00000   -1.20000
AFIX   0

C8    1    0.605853    0.904534    0.665986    11.00000    0.01985    0.01841 =
         0.02036   -0.00178    0.00868    0.00179
AFIX  43
H8    2    0.612489    1.000172    0.644855    11.00000   -1.20000
AFIX   0

C19A  1    0.775860    0.521978    0.756739    11.00000    0.01822    0.01635 =
         0.02428    0.00182    0.00483    0.00055
AFIX  43
H19A  2    0.761225    0.420207    0.750148    11.00000   -1.20000
AFIX   0

C19   1    0.603494    0.631896    0.415175    11.00000    0.01654    0.01751 =
         0.01746   -0.00246    0.00318   -0.00205
AFIX  43
H19   2    0.610490    0.540464    0.442456    11.00000   -1.20000
AFIX   0
C3    1    0.529844    0.578531    0.549176    11.00000    0.01259    0.02022 =
         0.02016   -0.00354    0.00168    0.00031
AFIX  43
H3    2    0.516685    0.538969    0.526783    11.00000   -1.20000
AFIX   0

C12A  1    0.654268    0.259549    0.526317    11.00000    0.01890    0.01257 =
         0.01504    0.00313    0.00357    0.00205
C11A  1    0.631124    0.195528    0.518939    11.00000    0.01874    0.01643 =
         0.02105    0.00350    0.00199    0.00022
AFIX  43
H11A  2    0.623092    0.081694    0.493830    11.00000   -1.20000
AFIX   0

C23   1    0.571770    0.914146    0.367013    11.00000    0.01508    0.01471 =
         0.01962   -0.00326    0.00434   -0.00461
C15   1    0.548571    0.816740    0.493899    11.00000    0.01736    0.01745 =
         0.01791   -0.00281    0.00430   -0.00206
C2    1    0.529404    0.486521    0.590378    11.00000    0.01331    0.01688 =
         0.02342   -0.00069    0.00737   -0.00126
AFIX  43
H2    2    0.516384    0.381383    0.596168    11.00000   -1.20000
AFIX   0

C13A  1    0.661788    0.025801    0.460596    11.00000    0.01652    0.01947 =
         0.01719   -0.00003    0.00039   -0.00369
AFIX  43
H13A  2    0.645949    0.037517    0.447810    11.00000   -1.20000
AFIX   0
C23A  1    0.806352    0.810481    0.734753    11.00000    0.01537    0.01401 =
         0.02079   -0.00178    0.00407    0.00341

C12   1    0.574617    0.625115    0.686409    11.00000    0.01881    0.01452 =
         0.02012   -0.00159    0.00738    0.00474
C18   1    0.582087    0.779700    0.407681    11.00000    0.01704    0.01555 =
         0.01679   -0.00291    0.00560   -0.00497
C4A   1    0.730252    0.547793    0.577504    11.00000    0.01487    0.01650 =
         0.01668   -0.00040    0.00089    0.00168
C1    1    0.548663    0.552751    0.623200    11.00000    0.01553    0.01568 =
         0.01799   -0.00016    0.00822    0.00315
C26A  1    0.768704    0.829432    0.592555    11.00000    0.01836    0.02008 =
         0.01506    0.00034    0.00430    0.00250
AFIX  43
H26A  2    0.766301    0.869659    0.562750    11.00000   -1.20000
AFIX   0

C5    1    0.567951    0.792858    0.572164    11.00000    0.01465    0.01831 =
         0.02014   -0.00275    0.00696   -0.00051
AFIX  43
H5    2    0.581072    0.892660    0.566100    11.00000   -1.20000
AFIX   0
C11   1    0.586098    0.626817    0.729456    11.00000    0.02190    0.02196 =
         0.01708    0.00165    0.00628    0.00367
AFIX  43
H11   2    0.579395    0.535185    0.750725    11.00000   -1.20000
AFIX   0

C22A  1    0.819615    0.818447    0.776780    11.00000    0.01996    0.01616 =
         0.02180   -0.00361   -0.00003    0.00166
AFIX  43
H22A  2    0.834330    0.917621    0.783587    11.00000   -1.20000
AFIX   0

C22   1    0.582855    0.905562    0.333884    11.00000    0.02196    0.02136 =
         0.01656   -0.00312    0.00484   -0.00635
AFIX  43
H22   2    0.576021    0.998499    0.306608    11.00000   -1.20000
AFIX   0

C14A  1    0.674158   -0.132840    0.438521    11.00000    0.02229    0.02694 =
         0.02066   -0.00591    0.00251   -0.00323
AFIX  93
H14C  2    0.690112   -0.152918    0.449625    11.00000   -1.20000
H14D  2    0.667161   -0.227623    0.411435    11.00000   -1.20000
AFIX   0
C20A  1    0.788807    0.531439    0.798534    11.00000    0.02900    0.01844 =
         0.02142    0.00184    0.00593   -0.00022
AFIX  43
H20A  2    0.782912    0.438924    0.820810    11.00000   -1.20000
AFIX   0
C21A  1    0.810448    0.676009    0.808094    11.00000    0.02760    0.01970 =
         0.01796   -0.00143   -0.00124    0.00208
AFIX  43
H21A  2    0.819142    0.676783    0.836892    11.00000   -1.20000
AFIX   0

C10   1    0.607615    0.767050    0.739971    11.00000    0.02499    0.02381 =
         0.01898   -0.00399    0.00082    0.00306
AFIX  43
H10   2    0.615901    0.769324    0.769041    11.00000   -1.20000
AFIX   0
C27   1    0.534775    1.222746    0.336790    11.00000    0.01883    0.02248 =
         0.02359    0.00399    0.00196   -0.00296
AFIX  43
H27   2    0.524457    1.364708    0.346634    11.00000   -1.20000
AFIX   0
C9    1    0.617510    0.905741    0.708912    11.00000    0.01693    0.02245 =
         0.02546   -0.00443    0.00399   -0.00132
AFIX  43
H9    2    0.632303    1.001562    0.717156    11.00000   -1.20000
AFIX   0
C28   1    0.532446    1.217099    0.294742    11.00000    0.02375    0.03879 =
         0.02215    0.00633    0.00033   -0.00069
AFIX  93
H28A  2    0.542241    1.080163    0.282853    11.00000   -1.20000
H28B  2    0.520986    1.349998    0.276580    11.00000   -1.20000
AFIX   0

C27A  1    0.832387    1.075007    0.696739    11.00000    0.01534    0.02594 =
         0.02398   -0.00335    0.00218   -0.00268
AFIX  43
H27A  2    0.844478    1.026401    0.720869    11.00000   -1.20000
AFIX   0
C28A  1    0.837677    1.260722    0.666671    11.00000    0.01882    0.02711 =
         0.02563   -0.00201    0.00184   -0.00614
AFIX  93
H28C  2    0.826329    1.318028    0.641730    11.00000   -1.20000
H28D  2    0.852844    1.337510    0.669902    11.00000   -1.20000
AFIX   0

C13   1    0.538639    0.365527    0.691373    11.00000    0.02379    0.03033 =
         0.02101    0.00374    0.00929   -0.00048
AFIX  43
H13   2    0.543325    0.407569    0.721229    11.00000   -1.20000
AFIX   0
C14   1    0.519830    0.192851    0.679022    11.00000    0.02864    0.03736 =
         0.02498    0.00528    0.00989   -0.00734
AFIX  93
H14A  2    0.514055    0.140768    0.649621    11.00000   -1.20000
H14B  2    0.511912    0.119207    0.699429    11.00000   -1.20000
AFIX   0
HKLF 4

REM  CF solution in C2/c
REM R1 =  0.0749 for    7104 Fo > 4sig(Fo)  and  0.0893 for all    8535 data
REM    541 parameters refined using      0 restraints

END

WGHT      0.0331     32.0622

REM Highest difference peak  0.290,  deepest hole -0.351,  1-sigma level  0.067
Q1    1   0.7422  0.5784  0.5919  11.00000  0.05    0.29
Q2    1   0.6898  0.4103  0.5393  11.00000  0.05    0.27
Q3    1   0.6801  0.4329  0.5696  11.00000  0.05    0.27
Q4    1   0.5443  0.9953  0.4790  11.00000  0.05    0.26
Q5    1   0.5089  0.5663  0.6089  11.00000  0.05    0.26
Q6    1   0.5000  0.0639  0.7500  10.50000  0.05    0.26
Q7    1   0.5807  0.6390  0.6697  11.00000  0.05    0.26
Q8    1   0.7525  0.7292  0.6316  11.00000  0.05    0.26
Q9    1   0.6813  0.2378  0.5090  11.00000  0.05    0.25
Q10   1   0.6109  1.0831  0.6908  11.00000  0.05    0.25
Q11   1   0.5612  0.5057  0.6205  11.00000  0.05    0.25
Q12   1   0.6627 -0.0630  0.4069  11.00000  0.05    0.25
Q13   1   0.7720  1.2056  0.6304  11.00000  0.05    0.25
Q14   1   0.8029  0.9114  0.6754  11.00000  0.05    0.24
Q15   1   0.5647  0.8469  0.5937  11.00000  0.05    0.24
Q16   1   0.6898 -0.2465  0.4687  11.00000  0.05    0.24
Q17   1   0.5789  0.8611  0.4308  11.00000  0.05    0.24
Q18   1   0.5708  0.5523  0.7167  11.00000  0.05    0.24
Q19   1   0.5486  1.0243  0.3919  11.00000  0.05    0.23
Q20   1   0.6369  0.4963  0.3985  11.00000  0.05    0.23
Q21   1   0.8387  1.1931  0.7294  11.00000  0.05    0.23
Q22   1   0.7006  0.2563  0.5180  11.00000  0.05    0.23
Q23   1   0.7535  1.0717  0.6107  11.00000  0.05    0.23
Q24   1   0.7798  0.5762  0.7000  11.00000  0.05    0.23
Q25   1   0.5411  0.5180  0.6028  11.00000  0.05    0.23
;
_shelx_res_checksum               66452
_shelx_hkl_file
;
   0   0  -5 2.54641 2.87213   1
   0   0   6 132.692 7.77780   3
   0   0  -6 132.621 7.72245   1
   0   0  -6 136.660 7.59149   3
   0   0   7 36.9708 6.36902   3
   0   0  -7 34.5066 5.53698   3
   0   0  -7 26.5005 5.91964   1
   0   0  -8 6815.21 56.1291   3
   0   0   8 6724.89 57.0183   3
   0   0  -8 6838.03 61.6466   1
   0   0  -9-0.23171 3.88839   3
   0   0   9 19.4973 7.83158   4
   0   0   9 5.16429 5.00200   3
   0   0  -9 7.96315 5.41608   1
   0   0  10 1139.67 26.4065   3
   0   0 -10 1266.58 30.0725   1
   0   0  10 1082.71 32.2734   4
   0   0 -10 1145.40 25.6682   3
   0   0  11 4.66375 5.31938   3
   0   0 -11 3.90519 4.45565   3
   0   0 -11 1.57440 5.19849   1
   0   0  11 12.7862 7.91086   4
   0   0 -12 3931.88 57.6244   1
   0   0  12 3754.52 65.4203   4
   0   0  12 3806.02 52.3795   3
   0   0 -12 3725.15 49.8185   3
   0   0 -13 9.80583 5.04230   3
   0   0 -13 15.0368 6.67183   1
   0   0  13 15.4704 6.46740   3
   0   0  13 19.1402 9.17895   4
   0   0 -14 374.091 19.8458   1
   0   0  14 407.993 19.2011   3
   0   0  14 373.290 23.1206   4
   0   0 -14 363.491 16.9999   3
   0   0  15 11.1754 7.94176   4
   0   0  15 7.98620 5.49507   3
   0   0 -15 2.37952 3.84297   3
   0   0 -15 8.97706 6.26449   1
   0   0 -16 662.657 31.4593   6
   0   0 -16 621.159 23.2859   3
   0   0 -16 735.404 29.4993   1
   0   0  16 633.193 31.7740   4
   0   0  16 669.132 25.9826   3
   0   0  17 2.51028 6.65803   4
   0   0 -17 2.22902 4.25770   3
   0   0 -17-0.74795 5.61248   1
   0   0 -17 3.94614 5.99929   6
   0   0  17 3.42101 5.24467   3
   0   0 -18 11.7479 6.45596   6
   0   0 -18 11.1482 4.66177   3
   0   0  18 6.15245 7.36737   4
   0   0 -18 12.8007 6.68993   1
   0   0  18 11.0933 5.90175   3
   0   0 -19 8.67868 6.31272   1
   0   0  19 8.45076 5.93579   3
   0   0 -19-3.79243 6.11027   6
   0   0 -19 5.40190 4.56098   3
   0   0  19 2.46021 6.79058   4
   0   0  20 162.982 15.0134   3
   0   0 -20 147.320 15.5935   1
   0   0  20 129.178 17.3613   4
   0   0 -20 165.172 18.4199   6
   0   0  21 2.83101 5.75204   3
   0   0  21 8.74142 9.44736   4
   0   0 -21 9.73880 7.05747   6
   0   0 -21 6.80830 6.93725   1
   0   0  22 99.8828 16.4651   4
   0   0  22 85.1095 11.7738   3
   0   0 -22 79.7405 15.2066   6
   0   0 -22 85.1995 12.9071   1
   0   0  23 51.5010 14.4141   4
   0   0 -23 8.47651 7.35107   6
   0   0 -23 36.3249 10.6756   1
   0   0  23 23.0890 8.84366   3
   0   0  24 774.246 33.3876   3
   0   0 -24 740.005 38.8202   2
   0   0  24 765.813 42.8360   4
   0   0 -24 774.926 42.0212   6
   0   0 -25 51.8521 12.6767   2
   0   0 -25 20.7004 10.9466   6
   0   0  25 42.7828 14.7167   4
   0   0  25 38.0148 10.2802   3
   0   0  26 242.880 19.9825   3
   0   0  26 220.975 25.0430   4
   0   0 -26 241.534 23.7311   2
   0   0 -27 54.1848 13.7584   2
   0   0  27 51.1447 10.5362   3
   0   0  27 54.3713 16.4757   4
   0   0  28 2183.63 57.7913   3
   0   0  28 2141.70 77.9815   4
   0   0 -28 2042.02 71.3724   2
   0   0  29 58.0484 17.4941   4
   0   0 -29 69.3063 16.2969   2
   0   0 -30 584.368 40.0547   2
   0   0  30 654.303 46.1016   4
   0   0  30 567.634 20.8554   7
   0   0 -31 37.1078 13.0949   2
   0   0  31 41.5167 16.2564   4
   0   0  31 23.0021 5.10375   7
   0   0 -32 408.511 35.4705   2
   0   0  32 448.913 40.0661   4
   0   0 -33 25.0715 13.2249   2
   0   0  33 24.2921 12.5405   4
   0   0 -34 89.7503 17.5240   2
   0   0  34 91.9424 20.8702   4
   0   0 -35 6.99409 9.23934   2
   0   0  35 16.4534 13.3133   4
   0   0 -36 53.2924 16.3628   2
   0   0  36 78.8439 21.8590   4
   0   0  37 35.8203 18.5943   4
   0   0 -37-5.66393 9.39620   2
   0   0 -38 254.275 31.7220   2
   0   0  38 298.464 37.0092   4
   0   0  39 21.2862 14.2121   4
   0   0 -39 19.2002 13.0425   2
   0   0 -39 38.9972 15.9699   6
   0   0 -40 250.741 32.6163   6
   0   0 -40 189.079 29.0975   2
   0   0  40 212.373 33.2936   4
   0   0  41 27.7229 16.7783   4
   0   0 -41 15.8662 13.3804   2
   0   0 -41 72.6316 21.4721   6
   0   0 -42 90.5743 21.5780   6
   0   0  42 75.1975 22.2474   4
   0   0 -42 69.8160 20.6782   2
   0   0 -43 38.3826 20.0299   6
   0   0 -43 30.1869 14.6335   2
   0   0 -44 476.862 48.2445   6
   0   0 -44 334.424 40.4681   2
   0   2   0 142.013 14.5469   6
   0  -2   0 115.657 16.3582   3
   0   2   0 133.229 16.7772   3
   0  -2   0 137.606 14.1668   6
   0   2   0 135.338 15.0694   2
   0   2  -1 14.8154 7.96443   2
   0   2  -1 4.36661 6.07168   6
   0   2   1 2.57330 5.88226   6
   0  -2  -1 3.76816 8.11032   3
   0  -2  -1 10.8484 5.59843   6
   0   2   1 4.80749 6.81632   3
   0  -2   1 10.6064 5.53745   6
   0  -2   1 17.3647 10.6529   3
   0   2   1 2.14710 6.12751   2
   0  -2  -2 79.8393 12.9310   5
   0   2  -2 71.8470 11.4956   6
   0  -2  -2 68.3554 13.8804   3
   0  -2   2 73.3569 11.4509   6
   0   2   2 85.3660 11.3856   6
   0   2  -2 82.5587 12.1786   2
   0   2   2 82.2060 12.7219   2
   0   2   2 89.8483 14.6981   3
   0  -2  -2 72.3849 10.6043   6
   0  -2   2 71.1151 14.3734   3
   0   2  -3 90.5233 12.5658   6
   0  -2  -3 79.3246 12.6060   5
   0   2   3 76.4989 12.2514   2
   0  -2  -3 80.1140 11.1278   6
   0   2  -3 82.6626 11.6898   2
   0  -2  -3 98.1667 14.0260   3
   0   2   3 66.6537 9.82728   6
   0   2   3 86.1564 14.0891   3
   0  -2   3 93.2693 17.4152   3
   0   2   4 3389.21 76.2367   3
   0  -2  -4 3410.67 63.9339   6
   0   2  -4 3412.84 73.1194   6
   0   2   4 3379.63 62.8278   6
   0   2  -4 3428.01 66.2378   2
   0  -2  -4 3227.46 72.0614   2
   0  -2   4 3429.73 87.0847   3
   0  -2  -4 3505.49 73.9000   5
   0  -2  -4 3366.96 75.6796   3
   0   2   4 3294.81 73.6863   2
   0  -2  -5 375.950 25.3211   5
   0   2  -5 382.976 25.5875   6
   0   2   5 393.022 21.5445   6
   0   2   5 416.230 27.0867   3
   0   2   5 371.557 25.3796   2
   0  -2  -5 389.433 25.3559   3
   0  -2   5 392.366 31.4611   3
   0  -2  -5 362.439 21.0901   6
   0  -2  -5 385.201 26.7243   2
   0   2   6 4135.06 67.1883   6
   0  -2  -6 3907.77 83.0673   2
   0  -2  -6 4113.18 82.3467   5
   0  -2  -6 4007.58 79.6216   3
   0  -2   6 4052.50 97.3101   3
   0   2   6 4114.91 84.1964   2
   0   2  -6 4099.13 83.2532   6
   0  -2  -6 4059.77 67.7847   6
   0   2   6 3937.90 79.8946   3
   0  -2  -7 24.5225 11.0539   5
   0  -2  -7 7.53761 7.55665   3
   0   2   7 8.36104 7.97387   3
   0  -2  -7 9.23080 7.25271   6
   0  -2  -7 13.4633 9.26811   2
   0   2   7 29.3244 7.96738   6
   0   2   7 3.76807 7.61055   2
   0   2  -7 11.5388 8.39859   6
   0  -2   7 26.4130 14.0010   3
   0  -2  -8 684.802 36.3081   2
   0   2   8 700.476 35.9662   2
   0   2  -8 734.313 37.9176   6
   0  -2  -8 705.749 27.7334   6
   0  -2   8 710.206 42.9824   3
   0   2   8 665.280 32.0267   3
   0  -2  -8 748.424 36.7575   5
   0   2   8 702.633 27.0541   6
   0   2   9 21.6794 11.7225   3
   0   2   9 63.0940 15.8157   2
   0  -2   9 59.5175 16.4472   3
   0  -2  -9 82.9684 11.5451   6
   0  -2  -9 108.834 17.2474   5
   0   2   9 107.555 12.0282   6
   0   2  -9 87.7011 17.7549   6
   0   2 -10 5.01288 6.89319   6
   0   2  10 26.6941 11.6604   5
   0   2  10 0.23651 5.61372   3
   0   2  10 15.9385 8.75553   2
   0  -2 -10 5.77846 4.84153   6
   0  -2  10 0.19979 9.48511   3
   0   2  10 13.3992 6.58648   6
   0   2  11 45.5459 8.22060   6
   0  -2 -11 50.1135 8.99652   7
   0  -2 -11 46.1939 8.13952   6
   0   2 -11 41.0173 11.2336   6
   0   2  11 42.0154 8.34952   3
   0   2  11 40.2308 11.5178   5
   0  -2  11 46.8411 14.2627   3
   0   2  11 50.6693 10.7598   2
   0  -2 -12 649.648 30.4231   7
   0   2 -12 668.132 38.8270   6
   0  -2  12 630.394 42.9940   3
   0   2  12 676.832 29.3773   3
   0   2 -12 644.455 42.5390   3
   0  -2 -12 691.847 27.6315   6
   0   2  12 670.108 37.4786   2
   0   2  12 690.513 27.4626   6
   0   2  12 664.272 36.7322   5
   0   2  13 58.2830 13.5719   5
   0   2  13 56.9822 12.8907   2
   0   2 -13 49.9295 13.5977   6
   0   2  13 54.8167 9.20373   3
   0  -2 -13 43.4835 8.90586   7
   0  -2 -13 43.2260 7.63707   6
   0   2 -13 42.0280 14.4033   3
   0   2  13 59.4023 9.29123   6
   0  -2  13 39.7547 13.3787   3
   0   2 -14 71.1193 16.7072   6
   0  -2 -14 54.7429 10.1667   7
   0  -2 -14 38.7691 12.2309   2
   0   2 -14 49.0024 13.9663   3
   0  -2 -14 66.1727 15.6201   4
   0   2  14 49.2922 8.33591   3
   0  -2  14 53.0493 14.8436   3
   0   2  14 68.6493 9.96308   6
   0  -2 -14 67.2415 9.76461   6
   0   2  14 64.5600 13.8420   5
   0   2  15 198.238 22.1433   1
   0  -2 -15 202.687 16.1711   6
   0   2  15 188.298 21.0258   5
   0   2  15 219.395 14.3283   3
   0  -2  15 182.658 24.8206   3
   0  -2 -15 207.631 17.7020   7
   0   2  15 218.991 16.4963   6
   0   2 -15 203.237 23.4751   6
   0  -2 -15 207.510 23.3942   2
   0   2  16 83.9864 15.7566   1
   0  -2 -16 49.1592 12.8081   2
   0   2  16 76.9609 15.4006   5
   0   2  16 76.8864 8.15200   3
   0  -2 -16 86.6897 11.9791   7
   0   2 -16 70.1573 15.8989   6
   0   2  16 67.9148 9.67560   6
   0  -2  16 63.0313 17.1160   3
   0  -2 -16 75.5203 10.5981   6
   0  -2 -17 15.4143 7.31136   7
   0  -2 -17 12.4514 9.98870   2
   0   2  17 11.7319 8.26529   1
   0   2 -17 24.7114 13.1689   6
   0   2  17 18.2114 11.1744   5
   0  -2 -17 26.0188 7.54892   6
   0   2  17 18.7549 4.08553   3
   0   2  17 21.9656 6.44688   6
   0  -2  17 28.9468 14.5629   3
   0  -2 -18 1188.19 39.8878   6
   0  -2 -18 1128.69 37.9821   7
   0  -2  18 1177.69 62.6285   3
   0   2  18 1155.25 38.3387   6
   0   2  18 1090.44 51.9275   5
   0   2 -18 1145.90 56.9596   6
   0   2  18 1103.33 51.4711   1
   0  -2 -18 1112.25 55.3045   2
   0  -2 -19 9.40610 6.88162   7
   0   2  19 9.47682 11.0405   5
   0  -2 -19 1.06275 5.71011   6
   0  -2  19 1.68238 12.0157   3
   0   2 -19 17.7383 12.5137   6
   0  -2 -19-0.82209 8.71754   2
   0   2  19 4.56857 6.20081   6
   0   2  19 7.80843 8.83041   1
   0  -2  20 68.6885 18.9355   3
   0   2 -20 86.3152 18.7427   6
   0   2  20 83.9240 18.2496   1
   0   2  20 98.5302 13.6336   6
   0  -2 -20 108.384 21.0997   2
   0  -2 -20 102.041 13.7121   6
   0   2  20 98.5937 19.2287   5
   0   2  21 0.58347 10.0244   1
   0   2 -21-8.37855 10.3358   6
   0  -2 -21 5.51811 5.74911   6
   0  -2 -21-2.00456 8.73100   2
   0  -2  21-13.1642 13.9313   3
   0   2  21 4.24498 10.1949   5
   0   2  22 162.414 24.7615   5
   0  -2  22 139.656 25.0301   3
   0   2  22 141.480 21.7718   1
   0  -2 -22 146.909 16.3349   6
   0   2 -22 161.912 24.2036   6
   0  -2 -22 122.458 21.4734   2
   0  -2 -23 797.083 36.4472   6
   0   2  23 818.206 50.9782   5
   0  -2  23 671.928 51.7402   3
   0   2 -23 789.817 27.8948   1
   0  -2 -23 704.352 47.3628   2
   0   2  23 677.192 44.6591   1
   0   2 -23 768.624 51.6255   6
   0  -2 -24 1113.05 43.6959   6
   0  -2  24 1071.35 64.4918   3
   0   2  24 1045.07 58.1744   5
   0  -2 -24 1051.44 59.0602   2
   0   2 -24 1106.28 33.6648   1
   0   2  24 1029.57 54.5332   1
   0   2 -24 1061.05 61.4480   6
   0   2  25 141.041 21.8989   1
   0   2 -25 150.281 13.4708   1
   0  -2 -25 139.277 23.9254   2
   0   2  25 145.442 24.6149   5
   0  -2 -25 183.608 19.9220   6
   0  -2  25 145.263 26.7563   3
   0   2 -25 158.870 26.4283   6
   0   2 -26 69.7691 19.8447   6
   0   2 -26 92.0309 11.3166   1
   0   2  26 61.0896 16.7928   1
   0  -2  26 57.5817 17.9477   3
   0   2  26 80.7840 20.7549   5
   0  -2 -26 72.4999 14.3007   6
   0  -2 -26 50.3116 14.1882   2
   0  -2  27 21.5882 16.0088   3
   0   2 -27 12.8454 6.02787   1
   0  -2 -27 52.1662 13.2964   6
   0   2 -27 5.32706 14.6320   6
   0   2  27 36.6702 16.8429   5
   0   2  27-4.83382 10.5322   1
   0  -2 -27 8.97080 13.1599   2
   0  -2 -28 71.9632 19.4058   2
   0   2  28 52.9448 18.0069   5
   0  -2  28 65.8498 19.7190   3
   0   2 -28 44.8016 16.5587   6
   0   2  28 57.1775 16.5108   1
   0  -2 -29 47.9384 16.5879   2
   0   2 -29 60.1641 19.9706   6
   0   2  29 43.4828 14.7847   1
   0  -2  29 40.7537 18.5508   3
   0   2  29 65.8728 18.0548   5
   0  -2 -30 110.925 24.7857   2
   0  -2  30 128.097 27.2862   3
   0   2 -30 138.407 27.6634   6
   0   2  30 188.739 30.8484   5
   0   2  30 140.218 24.0702   1
   0   2  31 30.7684 14.9791   1
   0  -2  31 26.8299 18.0840   3
   0   2 -31 17.2769 15.1836   6
   0  -2 -31 18.6398 15.6788   2
   0   2  31 34.4528 18.1177   5
   0   2  32 37.1598 17.9893   5
   0  -2  32 24.4381 15.8950   3
   0   2 -32 65.6221 20.9565   6
   0  -2 -32 3.77432 10.9747   2
   0  -2 -33 15.5934 15.9539   2
   0   2  33 46.7303 22.3025   5
   0  -2  33 24.3587 18.8681   3
   0   2 -33 19.6369 17.2693   6
   0   2 -34 45.6161 23.0330   6
   0   2  34 8.84116 14.0709   5
   0  -2 -34 30.7078 17.1947   2
   0  -2  34 42.3135 20.3359   3
   0  -2  35 3.88905 13.7673   3
   0   2  35 8.29548 14.0735   5
   0  -2 -35 15.6371 14.9142   2
   0   2 -35 24.4974 18.9645   6
   0  -2  35 28.7315 16.2700   4
   0  -2  36 22.8962 18.5646   3
   0   2 -36 50.5809 21.9154   6
   0  -2  36 49.2018 18.5765   4
   0   2  36 54.4021 21.7794   5
   0  -2 -36 36.6031 16.7885   2
   0  -2  37 28.5017 16.7328   4
   0  -2 -37 32.6049 18.0410   2
   0   2 -37 9.03154 15.3854   6
   0   2  37 49.2226 21.4065   5
   0   2 -38 327.479 44.1077   6
   0   2  38 429.866 48.8324   5
   0  -2 -38 340.285 42.3391   2
   0  -2  38 333.416 39.9115   4
   0  -2 -39 15.5285 17.5768   2
   0   2 -39 13.4349 14.3765   6
   0  -2  39 21.6606 14.4010   4
   0   2  39 73.8111 26.6863   5
   0   2 -40-26.8528 18.6616   6
   0  -2  40 21.4634 14.7443   4
   0  -2 -40 40.2926 17.9259   2
   0   4   0 368.031 33.3425   1
   0   4   0 461.212 39.5713   6
   0  -4   0 355.073 41.3175   3
   0   4   1 4.67640 13.3070   1
   0  -4  -1-20.0190 16.6509   3
   0  -4   1 13.8949 12.6547   3
   0   4   1 13.6692 11.7667   6
   0   4  -1 4.77503 12.1340   6
   0  -4  -2 316.011 38.1117   3
   0   4   2 246.525 28.9739   1
   0   4   2 269.030 29.0336   6
   0  -4   2 291.178 38.6160   3
   0   4  -2 221.425 28.1735   6
   0   4   3 102.268 19.7041   1
   0  -4   3 86.4822 24.1419   3
   0   4  -3 91.2380 20.1275   6
   0   4   3 90.0100 17.5513   6
   0  -4   4 41.5275 18.5564   3
   0   4  -4 28.4225 14.1891   6
   0   4   4 11.3916 11.3205   1
   0   4   4 52.6926 16.6003   6
   0  -4   5 22.7652 13.9398   3
   0   4   5 16.8578 12.5899   6
   0   4  -5 8.41081 12.3168   6
   0   4   5 1.15356 12.8931   1
   0   4  -6 24.8350 16.8401   6
   0   4   6-22.1038 16.6712   1
   0   4   6-11.4340 11.9229   6
   0  -4   6-9.91417 14.3682   3
   0   4   7 103.592 20.6921   1
   0  -4   7 85.0951 24.3881   3
   0   4  -7 98.6472 21.6562   6
   0   4   7 66.6755 15.2090   6
   0  -4   8 70.0416 23.4607   3
   0   4  -8 91.7702 21.1748   6
   0   4   8 105.726 22.2799   1
   0   4   8 66.8056 14.6631   6
   0   4  -9 80.1775 21.4219   6
   0  -4   9 56.2219 22.0324   3
   0   4   9 103.046 23.7415   1
   0   4   9 94.0087 16.7965   6
   0   4 -10-8.22994 11.7319   6
   0  -4  10-12.2369 17.2000   3
   0   4  10 16.8565 17.1592   1
   0   4  10-9.75615 8.44303   6
   0   4 -11 44.4378 15.9996   6
   0   4  11 61.2306 14.3481   6
   0   4  11 75.9715 21.6607   1
   0  -4  11 20.8237 15.6214   3
   0  -4  12 140.028 30.2371   3
   0   4  12 174.449 20.6723   6
   0   4  12 142.211 26.4139   1
   0   4 -12 155.385 26.2432   6
   0   4  13 55.4569 13.2074   6
   0  -4  13 83.0154 25.3006   3
   0   4  13 36.3010 17.8193   1
   0   4 -13 39.7643 17.4067   6
   0   4  14 320.537 38.8056   1
   0  -4  14 225.207 38.0599   3
   0   4 -14 236.048 33.2865   6
   0   4  14 264.488 24.1818   6
   0  -4  15 252.068 41.6000   3
   0   4  15 313.758 40.0827   1
   0   4 -15 302.725 38.8074   6
   0  -4  16 570.705 60.4363   3
   0   4 -16 568.550 51.1222   6
   0   4  16 588.493 52.6931   1
   0   4  17 67.3076 23.3759   1
   0   4 -17 23.5820 17.4993   6
   0  -4  17 28.3864 23.5849   3
   0   4 -18 358.754 42.4489   6
   0  -4  18 365.424 48.3864   3
   0   4  18 478.730 48.3090   1
   0   4  19 255.474 36.5993   1
   0  -4  19 219.494 41.3348   3
   0   4 -19 261.081 35.7709   6
   0   4 -20 10.0855 15.7697   6
   0  -4  20 32.9429 17.7183   3
   0   4  20-0.31829 14.4765   1
   0   4  21 27.8646 18.6334   1
   0   4 -21 33.0434 18.1100   6
   0  -4  21 23.7874 24.5051   3
   0   4  22 56.0022 21.9070   1
   0  -4  22 79.7820 28.6663   3
   0   4 -22 34.7982 17.6697   6
   0   4 -23 10.5167 17.2161   6
   0   4  23 22.3327 17.0393   1
   0  -4  23 6.82257 23.1176   3
   0  -4 -24 227.728 37.1239   2
   0   4 -24 155.503 30.8066   6
   0  -4  24 252.186 43.5409   3
   0   4  24 210.353 35.5394   1
   0   4 -25 98.4703 26.3969   6
   0  -4 -25 122.821 29.1971   2
   0   4  25 62.5743 26.3926   1
   0  -4  25 89.7893 27.6696   3
   0  -4 -26 105.298 29.3137   2
   0  -4  26 114.237 31.5058   3
   0   4 -26 73.1446 24.8678   6
   0   4  26 110.922 27.1073   1
   0   4  27 136.039 31.0493   1
   0  -4 -27 144.300 30.8515   2
   0  -4  27 82.2871 27.3478   3
   0   4 -27 114.433 29.6299   6
   0   4  28 12.9819 14.3842   1
   0  -4 -28 30.0406 20.0132   2
   0   4 -28 56.0451 23.0153   6
   0  -4  28-21.7564 23.3498   3
   0  -4  29 44.2088 21.3514   3
   1  -1 -44 92.0508 24.8344   2
   1   1 -44 90.1802 25.6235   6
   1   1 -43-27.6180 17.2064   6
   1  -1 -43 1.38547 12.8974   2
   1  -1 -42-36.0933 18.5440   2
   1   1 -42 12.3776 17.0796   6
  -1  -1  42 30.3141 18.2820   4
   1   1 -41 111.673 25.9465   6
   1  -1 -41 90.2947 22.7846   2
  -1  -1  41 102.339 26.2870   4
   1   1 -40 114.986 27.5459   6
  -1  -1  40 145.556 30.2721   4
   1  -1 -40 74.8221 20.4261   2
  -1  -1  39 34.3508 17.2839   4
   1   1 -39-0.77374 9.33861   2
   1   1 -39 3.57616 12.6614   6
   1  -1 -39 19.5455 13.4147   2
   1   1 -38 93.9598 24.6812   6
   1  -1 -38 52.2704 19.2507   2
   1   1 -38 65.6198 16.7551   2
  -1  -1  38 100.347 24.5970   4
   1  -1 -37-2.95335 12.1253   2
  -1  -1  37 19.9832 16.8153   4
   1   1 -37 24.1842 16.3400   6
   1   1 -37 34.8268 13.0488   2
   1  -1 -36 85.8185 21.4948   2
   1   1 -36 156.900 28.9377   6
  -1  -1  36 166.689 28.2292   4
   1   1 -36 140.838 21.2947   2
  -1  -1  35 34.1033 16.0352   4
   1   1 -35 35.7055 12.7447   2
   1  -1 -35 10.7602 11.1392   2
   1   1 -35 31.0908 16.6679   6
  -1  -1  35 30.6838 14.2223   3
  -1  -1  34 409.577 40.5336   4
   1   1 -34 468.929 43.9566   6
  -1  -1  34 491.156 42.6068   3
   1   1 -34 380.682 33.0201   2
   1  -1 -34 375.121 38.5340   2
   1   1 -33 179.391 28.3491   6
  -1  -1  33 139.609 25.6737   4
  -1  -1  33 158.786 26.1580   3
   1  -1 -33 97.7425 21.0676   2
  -1  -1  32 95.3383 20.7885   3
   1  -1 -32 44.7288 14.6133   2
   1   1 -32 72.9534 19.4508   6
  -1  -1  32 97.4206 22.7840   4
  -1  -1  31 550.711 43.3561   4
  -1  -1  31 600.407 44.0716   3
   1  -1 -31 561.636 43.0532   2
   1  -1 -30 682.314 46.9927   2
  -1  -1  30 779.793 50.3048   3
  -1  -1  30 740.528 48.9582   4
   1   1 -29 178.238 23.1531   3
   1  -1 -29 212.201 27.0505   2
  -1  -1  29 186.114 26.0625   4
  -1  -1  29 193.129 26.2065   3
  -1  -1  28 360.980 33.9560   3
   1   1 -28 359.199 24.2938   1
   1   1 -28 343.020 30.1210   3
   1  -1 -28 282.672 29.8267   2
   1  -1 -28 324.270 27.8527   6
   1  -1 -27 41.0394 10.9110   6
   1  -1 -27 50.7462 14.1425   2
  -1  -1  27 41.0932 14.5701   3
   1   1 -27 54.4227 14.1551   3
   1   1 -27 37.1983 9.62203   1
   1  -1 -26 124.068 19.5489   2
   1   1 -26 150.998 15.7482   1
   1  -1 -26 163.126 19.9192   6
  -1  -1  26 117.436 20.1957   3
  -1   1  26 145.929 20.0601   1
   1   1 -26 133.939 19.8478   3
  -1  -1  25 170.009 23.1951   3
   1   1 -25 204.757 17.6615   1
  -1   1  25 202.443 22.5030   1
   1   1 -25 162.500 20.7101   3
   1  -1 -25 199.350 21.3830   6
   1  -1 -25 148.895 22.6820   2
   1   1 -24 339.131 21.0666   1
  -1  -1  24 358.159 31.6699   3
  -1   1  24 278.433 25.7539   1
   1  -1 -24 304.433 28.6711   2
   1   1 -24 339.359 28.9785   3
   1  -1 -24 337.766 25.8264   6
   1   1 -23 706.744 29.3590   1
   1  -1 -23 710.821 35.9335   6
   1  -1 -23 641.195 40.3258   2
   1   1 -23 661.506 39.7580   3
  -1   1  23 653.897 37.6114   1
  -1  -1  23 664.343 41.6750   3
   1   1 -22 93.6231 12.3046   1
  -1  -1  22 83.2995 17.4630   3
   1  -1 -22 101.746 17.2312   2
   1  -1 -22 128.700 16.3680   6
   1   1 -22 79.3701 16.4613   3
  -1   1  22 81.6512 14.5296   1
   1   1 -21 3.99652 9.37747   3
   1  -1 -21 4.73957 8.58647   2
   1  -1 -21 17.8251 9.24522   6
  -1  -1  21 7.75083 8.95748   3
  -1   1  21 19.6152 9.13299   1
   1   1 -21 17.8770 6.97867   1
  -1   1  20 8.41554 6.98149   1
   1   1 -20 19.1707 10.6443   3
   1  -1 -20 10.3846 7.32491   6
  -1  -1  20 13.4292 10.0521   3
   1  -1 -20 6.66876 7.76263   2
   1   1 -20 18.8343 7.28220   1
   1   1 -19 87.5431 9.95459   1
   1   1 -19 63.4060 13.0577   3
  -1  -1  19 65.6099 13.9861   3
   1  -1 -19 64.9638 13.2897   2
   1  -1 -19 100.264 13.1689   6
  -1   1  19 53.9632 11.6553   1
   1   1 -18 96.3805 15.5258   3
   1  -1 -18 103.247 12.5249   6
   1  -1 -18 108.158 16.0099   2
  -1  -1  18 114.263 17.8426   3
   1   1 -18 111.299 10.1291   1
  -1  -1  17 1339.91 52.7853   3
   1   1 -17 1354.78 32.1351   1
   1  -1 -17 1375.45 41.1334   6
   1   1 -17 1320.10 51.2860   3
  -1  -1  16 49.2043 12.7742   3
   1  -1 -16 67.8408 11.3501   6
   1   1 -16 41.8591 12.6620   3
   1   1 -16 47.2742 6.72651   1
   1   1 -15 309.484 24.6001   3
   1  -1 -15 319.804 19.0015   6
  -1  -1  15 296.824 24.7263   3
   1  -1 -14 16.7313 7.73971   6
   1   1 -14 10.7204 7.66562   3
  -1  -1  14 1.15421 7.84355   3
  -1   1  14 1.59212 5.03247   6
  -1  -1  13 2712.92 69.5576   3
   1  -1 -13 2716.58 49.7688   6
   1  -1 -13 2722.83 38.1679   7
  -1   1  13 2700.82 51.1198   6
   1   1 -13 2765.90 69.0758   3
   1   1 -12 970.955 40.7573   3
   1  -1 -12 968.178 28.7350   6
  -1  -1  12 1030.23 42.5443   3
   1  -1 -12 996.722 23.6265   7
  -1   1  12 975.447 29.4710   6
   1  -1 -11 404.196 18.0411   6
  -1   1  11 408.210 23.6064   5
  -1   1  11 319.274 12.4392   3
   1   1 -11 366.662 24.9225   3
   1  -1 -11 403.284 15.1802   7
  -1   1  11 428.651 18.9816   6
  -1   1  11 438.056 24.4157   2
  -1  -1  11 406.215 26.9802   3
  -1   1  10 52.9446 9.75308   2
   1   1 -10 40.4377 10.0548   3
  -1  -1  10 47.5245 12.0263   3
   1  -1 -10 54.0592 6.66193   7
  -1   1  10 46.4192 7.13287   6
  -1   1  10 47.7682 9.57650   5
  -1   1  10 36.6843 5.13789   3
   1  -1 -10 58.2959 7.71020   6
  -1   1   9-0.32675 3.61450   3
   1  -1  -9 0.59926 4.16388   7
   1  -1  -9 1.28219 3.75565   6
  -1   1   9 6.23252 6.51441   5
  -1   1   9-3.86153 5.32714   2
  -1  -1   9 2.05803 8.40035   3
  -1   1   9-0.90750 3.95568   6
  -1   1   8 76.8216 10.2753   2
  -1   1   8 69.8502 9.93414   5
  -1   1   8 88.3896 8.43418   6
   1  -1  -8 80.1059 7.45952   6
  -1  -1   8 76.5852 13.0005   3
  -1   1   8 86.1138 8.04360   3
  -1   1   7 52.4143 6.71354   6
  -1   1   7 26.1504 7.36814   2
   1  -1  -7 70.1196 7.82399   6
  -1   1   7 24.8068 5.63443   3
  -1   1   7 72.3976 11.1573   5
  -1  -1   7 23.5572 8.63471   3
  -1   1   6 910.886 30.2714   2
  -1   1   6 915.550 28.7924   5
   1   1  -6 905.204 30.9080   6
  -1  -1   6 973.474 36.4565   3
  -1   1   6 923.871 22.2453   6
   1  -1  -6 881.086 21.8953   6
  -1   1   6 895.660 24.5997   3
   1  -1  -5 3882.59 45.6515   6
  -1   1   5 3826.38 51.9031   3
  -1   1   5 3864.51 59.7844   2
  -1  -1   5 3855.82 69.9145   3
   1   1  -5 3863.60 60.0521   6
  -1   1   5 3761.91 55.9506   5
   1  -1  -5 3877.47 52.4218   3
  -1   1   5 3869.55 44.5549   6
   1   1  -4 8269.64 84.1735   6
  -1   1   4 8190.92 84.0679   2
  -1   1   4 7968.88 78.8854   5
  -1  -1   4 8233.29 99.1301   3
   1  -1  -4 8204.39 78.4092   3
  -1   1   4 8047.63 65.2466   6
   1  -1  -4 8222.50 66.3249   6
  -1   1   4 8133.56 79.8802   3
   1  -1  -3 3587.04 54.1957   3
  -1   1   3 3736.51 55.8878   2
  -1  -1   3 3686.74 64.9724   3
   1   1  -3 3568.81 54.5383   6
   1  -1  -3 3768.02 46.1265   6
  -1   1   3 3737.76 45.6009   6
   1   1  -2 2445.19 43.0827   6
  -1   1   2 2452.14 45.4097   2
  -1  -1   2 2405.62 51.6117   3
   1  -1  -2 2328.10 46.5469   3
   1  -1  -2 2499.13 38.4706   6
  -1   1   2 2569.99 38.5127   6
   1  -1  -1 43.3851 6.67422   6
   1  -1  -1 33.1778 8.04386   3
  -1  -1   1 33.9484 8.05686   3
   1   1  -1 37.8649 6.86460   6
   1   1  -1 32.1769 6.34341   2
  -1   1   1 37.0161 6.86479   2
  -1   1   1 36.3726 6.17088   6
  -1  -1   0 120.688 11.4712   3
  -1  -1   0 123.609 9.25991   6
   1   1   0 105.483 9.67664   2
  -1   1   0 117.685 9.87994   6
  -1   1   0 134.677 11.1396   2
   1  -1   0 109.470 11.7686   3
   1   1   0 130.105 9.62170   6
   1   1   1 697.794 22.8361   2
  -1  -1  -1 659.873 19.5530   6
  -1  -1  -1 651.539 24.7212   3
   1   1   1 645.893 19.1415   6
   1  -1   1 661.564 26.6165   3
  -1   1  -1 676.623 22.2162   6
  -1  -1  -2 5831.93 55.1466   6
   1   1   2 6081.13 67.0533   2
   1  -1   2 5810.86 79.4897   3
   1   1   2 5883.80 54.7077   6
  -1   1  -2 5893.28 67.3007   6
  -1  -1  -2 5731.76 69.5747   3
   1   1   3 18134.6 119.648   2
   1   1   3 17779.6 91.8180   6
  -1  -1  -3 17885.7 116.466   3
  -1  -1  -3 17757.0 93.1806   6
   1  -1   3 17819.3 142.128   3
  -1   1  -3 17842.5 121.363   6
   1   1   4 16168.6 117.505   2
  -1  -1  -4 15702.9 105.951   3
   1   1   4 15878.0 114.478   5
   1  -1   4 16072.3 137.937   3
   1   1   4 16096.5 105.956   3
  -1  -1  -4 15944.3 86.2330   6
   1   1   4 15741.8 84.3118   6
  -1   1  -4 15894.4 120.857   6
  -1  -1  -5 12059.3 88.2726   3
   1   1   5 12252.5 105.749   2
  -1  -1  -5 11967.1 73.6817   6
   1   1   5 12036.5 88.5689   3
   1   1   5 11870.4 102.148   5
  -1   1  -5 11891.8 109.316   6
   1  -1   5 12299.1 124.095   3
   1   1   5 11879.5 71.3794   6
   1  -1   6 2556.64 58.7604   3
  -1  -1  -6 2442.90 38.1937   3
   1   1   6 2604.63 50.1848   2
  -1   1  -6 2601.69 51.7997   6
   1   1   6 2600.32 39.2979   3
  -1  -1  -6 2379.41 32.9073   6
   1   1   6 2455.70 33.1276   6
   1   1   6 2472.49 47.7579   5
  -1   1  -7 3883.46 65.9040   6
   1   1   7 3987.36 64.8988   2
   1   1   7 4034.87 46.0825   3
  -1  -1  -7 3940.79 51.2099   7
   1   1   7 3885.42 61.8322   5
   1   1   7 4134.46 45.3491   6
  -1  -1  -7 3835.24 42.2833   6
   1  -1   7 3949.25 74.6692   3
   1   1   8 927.630 31.7709   5
  -1   1  -8 930.789 33.6903   6
   1   1   8 958.918 23.1846   6
  -1  -1  -8 904.493 24.3106   7
   1   1   8 890.013 32.0711   2
  -1  -1  -8 903.551 21.4557   6
   1   1   8 911.250 20.7976   3
   1  -1   8 921.328 37.5562   3
   1  -1   9 34.4791 12.5609   3
  -1  -1  -9 51.3102 6.68296   6
   1   1   9 28.7251 10.3497   2
  -1   1  -9 13.7000 6.93819   6
   1   1   9 34.4170 6.45460   6
   1   1   9 5.08293 2.85560   3
  -1  -1  -9 29.8189 7.17729   7
   1   1   9 51.5031 10.4158   5
   1   1  10 1653.56 45.5477   5
   1   1  10 1730.90 34.1221   6
  -1   1 -10 1681.37 52.0173   3
  -1  -1 -10 1677.77 32.4103   7
   1   1  10 1600.85 23.2704   3
  -1  -1 -10 1699.41 32.5190   6
  -1   1 -10 1747.24 49.4560   6
   1  -1  10 1787.99 53.3389   3
   1  -1  11 505.174 29.7516   3
  -1   1 -11 515.283 30.1832   3
   1   1  11 502.744 26.3857   5
  -1  -1 -11 543.780 19.7080   6
   1   1  11 557.276 20.4083   6
  -1  -1 -11 549.527 18.9590   7
   1   1  12 823.040 34.6242   5
   1   1  12 937.939 27.8212   6
   1  -1  12 886.025 39.4994   3
  -1   1 -12 917.932 39.7826   3
  -1  -1 -12 911.081 23.9445   7
  -1  -1 -12 919.799 26.6819   6
   1   1  13 65.9686 12.9543   5
  -1  -1 -13 49.9305 7.32086   6
  -1   1 -13 52.0703 10.5247   3
   1  -1  13 51.3123 13.7630   3
   1   1  13 51.7900 8.09857   6
  -1  -1 -14 3529.32 57.0459   6
   1  -1  14 3376.98 79.0480   3
  -1   1 -14 3458.39 79.5500   3
  -1   1 -15 2255.41 65.3497   3
   1  -1  15 2323.20 66.9442   3
  -1  -1 -15 2334.08 48.2684   6
  -1   1 -16 156.807 18.5929   3
   1  -1  16 167.981 19.8383   3
  -1  -1 -16 162.657 13.9833   6
   1  -1  17 169.654 20.5107   3
  -1  -1 -17 200.900 15.9777   6
  -1   1 -17 185.850 13.1217   1
  -1   1 -17 190.071 20.9865   3
  -1  -1 -18 211.754 21.3465   2
  -1   1 -18 202.046 20.9549   3
  -1   1 -18 205.241 14.0676   1
   1  -1  18 214.684 23.1390   3
  -1  -1 -18 226.908 17.2674   6
   1   1  18 229.773 20.9195   1
   1  -1  19 67.3724 15.1067   3
   1   1  19 64.1740 12.5412   1
  -1   1 -19 64.2513 9.34947   1
  -1  -1 -19 69.7787 11.3581   6
  -1  -1 -19 74.0340 13.6491   2
  -1   1 -19 63.2995 14.0484   3
  -1   1 -20 365.280 29.6106   3
   1   1  20 379.533 28.0557   1
  -1   1 -20 377.290 20.5454   1
   1  -1  20 393.621 31.4687   3
  -1  -1 -20 364.341 28.8115   2
  -1  -1 -20 383.997 24.0226   6
  -1   1 -21 14.3291 9.50900   3
   1  -1  21 11.1725 10.0602   3
   1   1  21 3.22133 7.13130   1
  -1  -1 -21 12.1496 8.36108   2
  -1  -1 -21 12.2636 7.51762   6
  -1   1 -21 7.83819 6.17514   1
   1   1  22 450.859 31.5169   1
   1  -1  22 462.709 35.1873   3
  -1   1 -22 457.614 23.9921   1
  -1   1 -22 483.183 34.2710   3
  -1  -1 -22 478.985 34.0838   2
  -1  -1 -22 480.160 28.2895   6
  -1  -1 -23 915.305 39.9888   6
  -1   1 -23 955.187 48.0179   3
   1   1  23 860.740 43.2254   1
   1  -1  23 863.357 48.1369   3
  -1  -1 -23 866.603 46.9941   2
  -1   1 -23 901.858 34.0963   1
   1  -1  24 1152.18 55.9841   3
   1   1  24 1078.77 49.5138   1
  -1   1 -24 1161.33 53.0178   3
  -1   1 -24 1244.30 41.1350   1
  -1  -1 -24 1088.74 52.4582   2
  -1  -1 -24 1163.56 46.0433   6
  -1  -1 -25 26.2993 11.4224   6
  -1  -1 -25 57.8410 17.0023   2
  -1   1 -25 16.1057 7.85001   1
   1  -1  25 12.3305 11.7890   3
  -1   1 -25 25.5494 11.8926   3
  -1  -1 -26 1035.44 45.8745   6
   1  -1  26 1000.68 53.6988   3
  -1   1 -26 1115.28 41.0043   1
  -1  -1 -26 963.677 52.0266   2
  -1   1 -26 1047.85 50.9300   3
  -1  -1 -27 37.9517 11.9325   6
   1  -1  27 57.5211 16.8344   3
  -1   1 -27 72.8738 12.7449   1
  -1  -1 -27 49.9126 15.0569   2
   1  -1  27 64.3193 16.1899   4
  -1   1 -27 40.9151 12.5685   3
  -1  -1 -28 709.940 45.9565   2
  -1  -1 -28 822.217 43.2419   6
  -1   1 -28 804.669 36.8934   1
   1  -1  28 882.363 51.6552   3
  -1   1 -28 871.657 53.8261   6
  -1   1 -28 761.596 44.8460   3
   1  -1  28 812.831 48.9414   4
   1  -1  29 90.3324 19.7943   4
  -1   1 -29 101.032 18.7424   3
  -1   1 -29 111.172 15.7287   1
  -1  -1 -29 125.843 18.5876   6
  -1  -1 -29 85.3247 18.1804   2
  -1   1 -29 93.7542 20.2494   6
   1  -1  29 85.4847 18.1902   3
  -1   1 -30 285.947 33.7477   6
  -1   1 -30 255.779 23.3131   1
  -1  -1 -30 226.207 29.1476   2
   1  -1  30 274.994 31.7392   3
   1  -1  30 200.016 28.5857   4
  -1   1 -31 201.094 28.7333   6
   1  -1  31 236.408 28.7567   3
   1  -1  31 219.082 28.8588   4
  -1  -1 -31 177.715 25.1518   2
  -1   1 -32 24.6031 16.4397   6
  -1  -1 -32 8.18397 11.9976   2
   1  -1  32-5.28137 10.6297   4
   1  -1  32 34.8208 15.1834   3
   1  -1  33 130.375 23.5826   4
  -1   1 -33 153.761 26.0018   6
   1  -1  33 167.016 25.4059   3
  -1  -1 -33 136.682 24.5442   2
   1  -1  34 22.2847 15.2376   4
  -1  -1 -34 5.66764 10.0210   2
  -1   1 -34 34.9026 14.4557   6
  -1   1 -35 27.0068 15.1191   6
  -1  -1 -35-2.69530 10.6519   2
  -1   1 -35 11.1494 10.3109   2
   1  -1  35 39.0959 16.1835   4
   1  -1  36 24.9026 16.6285   4
  -1   1 -36 17.6289 12.6777   2
  -1  -1 -36 7.95688 12.5393   2
  -1   1 -36 14.2524 13.3855   6
   1  -1  37 422.222 42.9717   4
  -1   1 -37 361.774 41.0761   6
  -1   1 -37 354.389 34.4405   2
  -1  -1 -37 358.930 39.5340   2
   1  -1  38 222.341 33.1720   4
  -1  -1 -38 181.783 29.4126   2
  -1   1 -38 184.728 30.7108   6
  -1   1 -38 182.163 25.5664   2
   1  -1  39 36.8601 18.5631   4
  -1   1 -39 25.3374 12.7440   2
  -1  -1 -39 15.5234 11.7401   2
  -1   1 -39 27.0730 17.6295   6
  -1  -1 -40 20.4834 13.7224   2
   1   1  40 25.7291 14.0762   5
  -1   1 -40 58.5131 20.6362   6
  -1   1 -40 59.5703 18.5775   2
   1  -1  40 48.1938 18.4820   4
  -1   1 -41 199.169 33.7308   6
   1   1  41 205.778 36.6654   5
  -1  -1 -41 179.105 29.7049   2
   1  -1  41 204.648 33.3661   4
  -1   1 -42 242.528 37.2000   6
   1  -1  42 268.030 38.2676   4
  -1  -1 -42 226.979 34.9827   2
  -1  -1 -43 51.2590 18.3861   2
  -1   1 -43 43.2788 20.7519   6
  -1  -1 -44-3.87942 14.1981   2
  -1   1 -44 46.8653 19.7830   6
  -1  -3  36-13.4578 19.4321   3
   1  -3 -35 172.723 35.0220   2
  -1   3  35 132.910 29.0954   5
  -1   3  35 160.849 31.0845   1
   1   3 -35 186.112 34.6958   6
  -1  -3  35 193.577 35.1597   3
   1   3 -34 106.650 27.1578   6
  -1  -3  34 55.6615 23.4136   3
   1  -3 -34 119.555 30.6189   2
  -1   3  34 124.464 30.1934   5
  -1   3  34 115.312 27.1997   1
  -1   3  33 52.2087 21.8163   1
   1  -3 -33-8.33653 14.4213   2
  -1   3  33 51.7868 21.3888   5
   1   3 -33-10.2902 16.0770   6
  -1  -3  33 35.0007 24.7264   3
  -1  -3  32 15.4597 17.8358   3
  -1   3  32 12.1753 16.0823   5
  -1   3  32 27.7517 16.2351   1
   1   3 -32 33.1711 19.8498   6
   1  -3 -32 68.9891 25.1806   2
  -1  -3  31 4.99897 16.4553   3
   1   3 -31 52.2234 22.0639   6
  -1   3  31 10.1020 12.6792   1
   1  -3 -31 38.1879 19.5762   2
  -1   3  31 50.3897 19.6398   5
   1  -3 -30 5.56240 14.3319   2
  -1   3  30 18.3962 15.9632   1
  -1  -3  30 16.4764 20.6863   3
   1   3 -30 22.8331 16.4862   6
  -1   3  30 12.6007 13.4796   5
  -1   3  29 228.875 35.7241   5
  -1   3  29 188.619 31.6232   1
  -1  -3  29 164.205 31.4654   3
   1  -3 -29 258.118 37.2488   2
   1   3 -29 249.140 37.4344   6
  -1   3  28 26.1063 14.9117   1
   1   3 -28 10.8108 13.4809   6
  -1   3  28 5.16091 13.4609   5
   1  -3 -28 49.0428 20.2590   2
  -1  -3  28 44.2696 23.0349   3
  -1  -3  27 41.1974 18.4821   3
  -1   3  27 27.6733 16.2901   5
   1   3 -27 42.2945 18.6212   6
   1  -3 -27 30.1348 16.7316   2
  -1   3  27 50.2975 20.7622   1
  -1   3  26 12.4316 13.2325   1
   1   3 -26 8.69765 12.6286   6
   1  -3 -26 23.3811 17.5571   2
  -1   3  26 33.3780 18.2499   5
  -1  -3  26-5.16081 16.4207   3
  -1   3  25-2.24281 12.7771   5
   1  -3 -25 17.4005 15.5599   2
  -1   3  25 0.38121 11.3887   1
  -1  -3  25 51.5773 24.2828   3
   1   3 -25 25.9829 18.8402   6
  -1  -3  24 68.5299 22.2258   3
  -1   3  24 59.6758 19.6748   5
   1   3 -24 69.7253 20.6831   6
   1  -3 -24 70.4863 22.6411   2
  -1   3  24 25.9924 14.2928   1
  -1   3  23 62.2369 11.7841   6
  -1   3  23 82.9039 20.2777   5
   1  -3 -23 94.2135 25.1641   2
  -1  -3  23 76.6335 25.1856   3
  -1   3  23 80.0051 23.0662   1
   1   3 -23 106.850 25.9800   6
  -1   3  22 401.097 40.0868   1
   1  -3 -22 390.185 41.4585   2
   1   3 -22 412.192 42.3230   6
  -1  -3  22 415.261 45.9939   3
  -1   3  22 440.685 27.0071   6
  -1   3  22 416.304 39.1976   5
  -1   3  21 67.2973 20.2951   5
   1  -3 -21 52.9726 19.0630   2
  -1   3  21 73.4137 20.3194   1
   1   3 -21 58.9006 20.1002   6
  -1  -3  21 58.0401 21.6069   3
  -1   3  21 43.8231 10.7483   6
  -1   3  20 247.526 30.9601   5
   1  -3 -20 242.584 21.8265   6
  -1   3  20 270.686 31.6111   1
  -1  -3  20 230.019 35.2247   3
  -1   3  20 249.440 20.2365   6
   1  -3 -20 217.050 31.3113   2
   1   3 -20 246.565 31.8565   6
   1  -3 -19-3.85099 6.98462   6
  -1  -3  19 1.49989 13.8271   3
   1   3 -19 11.2247 14.0821   6
   1  -3 -19 3.87360 11.6778   2
   1  -3 -19 22.4767 13.9699   7
  -1   3  19 2.49288 12.2492   1
  -1   3  19-2.20440 6.51580   6
  -1   3  18 87.0697 23.5301   1
  -1   3  18 36.0919 11.2800   3
   1  -3 -18 105.259 25.3979   2
  -1  -3  18 80.1077 26.4867   3
   1  -3 -18 69.2881 15.7194   6
   1  -3 -18 92.6655 21.1443   7
   1   3 -18 109.426 25.0309   6
  -1   3  18 88.6338 15.0789   6
   1  -3 -17 142.030 24.9112   2
   1  -3 -17 138.683 17.2481   6
  -1   3  17 139.224 24.2471   1
  -1  -3  17 98.1333 22.7490   3
   1  -3 -17 176.291 22.1715   7
  -1   3  17 120.943 16.0859   3
   1   3 -17 133.537 23.6024   6
  -1   3  17 153.924 16.8331   6
  -1   3  16 228.758 22.1350   3
  -1   3  16 222.319 28.9506   1
  -1   3  16 270.874 21.7724   6
  -1  -3  16 217.273 32.2499   3
   1   3 -16 238.050 29.9543   6
   1  -3 -16 249.243 21.7484   6
   1  -3 -16 250.815 24.6834   7
   1  -3 -16 255.297 32.3091   2
  -1   3  15 90.1514 13.9802   6
   1  -3 -15 69.1351 12.7571   6
   1  -3 -15 100.188 22.3403   2
  -1  -3  15 59.4992 19.0809   3
   1   3 -15 83.9678 19.3872   6
   1  -3 -15 61.8651 14.7546   7
  -1   3  15 53.2586 14.1372   1
  -1   3  15 54.3364 11.9904   3
   1  -3 -14 874.089 45.5000   7
   1  -3 -14 979.804 41.8475   6
   1   3 -14 875.534 52.9433   6
  -1   3  14 919.206 39.0423   6
  -1   3  14 907.718 54.0598   1
  -1  -3  14 877.527 61.4568   3
   1  -3 -14 860.907 54.0966   2
   1   3 -13 113.977 20.9621   6
  -1   3  13 120.436 22.3348   1
  -1   3  13 86.3576 13.4534   6
   1  -3 -13 151.840 25.2377   2
   1  -3 -13 86.5613 13.9462   6
  -1  -3  13 137.573 27.0856   3
  -1  -3  12 1114.60 67.4106   3
  -1   3  12 1175.52 44.3509   6
  -1   3  12 1079.12 57.9676   1
   1   3 -12 1126.46 59.1485   6
   1  -3 -12 1171.47 45.7107   6
   1  -3 -12 1137.58 59.8970   2
   1   3 -11 35.1027 12.7236   6
  -1   3  11 30.6787 9.74412   6
  -1   3  11 19.4289 12.7863   1
   1  -3 -11 9.50222 7.21775   6
  -1  -3  11 15.7338 14.7372   3
   1   3 -11 46.7313 12.1991   2
   1  -3 -11 51.2671 17.0583   2
  -1   3  10 176.654 23.8356   1
   1  -3 -10 171.436 18.6174   6
   1   3 -10 192.750 24.9046   6
  -1  -3  10 170.981 28.0512   3
  -1   3  10 194.014 19.7321   6
   1   3 -10 198.334 20.2741   2
   1   3  -9 86.5045 17.7419   6
  -1   3   9 70.9582 16.5495   1
  -1  -3   9 44.3489 15.8087   3
  -1   3   9 69.8276 12.6004   6
  -1   3   9 64.3265 15.9205   3
   1  -3  -9 61.6024 12.2241   6
   1   3  -9 65.3793 12.9739   2
  -1  -3   8 137.793 25.4266   3
   1  -3  -8 110.385 16.1432   6
  -1   3   8 140.866 20.3016   3
   1   3  -8 107.422 15.8231   2
  -1   3   8 122.373 20.8821   1
   1   3  -8 111.476 19.5834   6
  -1   3   8 132.114 17.3397   6
  -1  -3   7 103.764 23.3371   3
   1  -3  -7 113.498 16.8464   6
   1   3  -7 138.639 20.6261   6
  -1   3   7 118.675 20.1856   3
  -1   3   7 141.716 18.0360   6
   1   3  -7 121.619 16.6165   2
   1   3  -6 22.7107 8.81862   2
   1  -3  -6 36.0874 11.4540   6
  -1   3   6 20.8482 9.87293   3
  -1  -3   6 25.8810 13.4860   3
   1   3  -6 26.1129 10.9743   6
  -1   3   6 30.0509 10.8638   6
   1  -3  -5 38.2233 12.2406   6
  -1   3   5 64.6637 14.1474   6
  -1   3   5 20.8708 9.78466   3
   1  -3  -5 50.8846 15.9860   3
   1   3  -5 28.7132 12.1811   6
  -1  -3   5 28.9720 15.5877   3
   1   3  -5 31.1603 10.4294   2
   1   3  -4 202.738 22.5104   6
   1   3  -4 191.602 21.2791   2
   1  -3  -4 196.570 24.4061   3
  -1   3   4 196.725 23.6212   3
  -1   3   4 194.346 21.0389   6
  -1  -3   4 174.927 25.2203   3
   1  -3  -4 222.399 22.5167   6
   1  -3  -3 147.557 18.5233   6
   1   3  -3 134.307 17.9472   2
   1  -3  -3 118.903 20.9289   3
   1   3  -3 142.504 19.7148   6
  -1   3   3 123.355 19.2088   3
  -1  -3   3 162.566 24.2018   3
  -1   3   3 139.394 18.3371   6
  -1   3   2 76.1497 14.2435   6
   1  -3  -2 68.9616 13.9378   5
   1  -3  -2 67.6941 16.4525   3
   1   3  -2 70.0417 14.0206   2
   1   3  -2 62.5553 13.1991   6
  -1  -3   2 67.6641 15.6692   3
   1  -3  -2 59.4298 12.6409   6
  -1   3   2 55.8874 14.3415   2
   1  -3  -1 425.185 37.3909   3
   1  -3  -1 413.814 31.4171   5
  -1   3   1 455.394 31.8336   6
  -1   3   1 428.316 31.9886   2
   1   3  -1 453.517 32.0235   2
   1   3  -1 475.632 32.8416   6
   1  -3  -1 422.138 30.6107   6
  -1  -3   1 419.087 37.4051   3
  -1   3   0 165.961 19.9915   6
   1  -3   0 179.601 21.1347   6
   1  -3   0 151.568 22.6407   3
   1   3   0 144.657 18.9280   2
  -1  -3   0 158.149 23.6168   3
   1   3   0 139.242 18.5843   6
  -1   3   0 154.330 19.2494   2
  -1   3  -1 163.805 20.8612   6
   1  -3   1 190.811 25.5819   3
  -1  -3  -1 169.389 25.5265   3
   1   3   1 157.551 20.0934   2
   1   3   1 155.405 19.6069   6
  -1   3  -1 149.176 19.3743   2
   1  -3   2 2.81600 11.6041   3
   1   3   2-7.83189 8.65616   3
  -1  -3  -2-0.15364 6.61209   6
  -1   3  -2-2.80131 8.74455   6
  -1   3  -2 7.31060 6.96319   2
   1   3   2-0.52021 8.32932   6
   1   3   2-7.66618 7.67569   2
  -1  -3  -2 3.77186 11.3342   3
   1   3   3 177.104 19.8894   6
  -1  -3  -3 183.292 19.9811   6
  -1   3  -3 176.644 19.8336   2
   1  -3   3 154.740 24.4794   3
  -1  -3  -3 176.759 23.9405   3
   1   3   3 175.821 23.0950   3
  -1   3  -3 172.295 21.8494   6
  -1  -3  -4 614.999 41.5282   3
  -1   3  -4 631.878 39.3985   6
   1  -3   4 616.906 45.9163   3
  -1  -3  -4 635.906 34.9997   6
   1   3   4 647.068 36.0547   6
  -1   3  -4 680.676 38.3859   2
   1   3   4 649.094 43.1140   3
  -1   3  -5 187.721 23.4744   6
  -1  -3  -5 189.468 24.8680   3
   1   3   5 199.468 23.9177   1
  -1   3  -5 190.762 20.9079   2
   1  -3   5 232.103 30.3415   3
   1   3   5 226.903 25.8280   3
  -1  -3  -5 185.137 19.6532   6
   1   3   5 215.823 21.1657   6
   1   3   6 541.242 31.9886   6
  -1   3  -6 507.347 32.4301   2
   1   3   6 523.901 37.3675   1
  -1   3  -6 506.130 36.1751   6
  -1  -3  -6 560.225 32.0768   6
  -1  -3  -6 543.704 38.6024   3
   1   3   6 527.859 38.1688   3
   1  -3   6 542.899 44.7111   3
  -1   3  -7 489.689 31.8595   2
   1   3   7 561.622 32.0799   6
   1   3   7 530.026 38.6958   1
   1   3   7 526.607 37.7857   3
   1  -3   7 511.454 43.7991   3
  -1  -3  -7 507.149 37.1488   3
  -1  -3  -7 520.457 30.8173   6
  -1   3  -7 500.661 36.2002   6
  -1   3  -8 75.1864 16.0253   6
   1   3   8 55.4317 10.9894   6
   1   3   8 40.2806 11.9849   1
  -1   3  -8 55.7280 12.5173   2
   1   3   8 54.3771 15.0635   3
  -1  -3  -8 55.0228 10.9293   6
   1  -3   8 36.2145 14.4166   3
   1   3   9 215.926 20.0008   6
  -1   3  -9 199.387 24.5288   6
   1   3   9 216.690 25.8932   1
   1  -3   9 213.491 31.6920   3
  -1   3  -9 213.658 21.7073   2
  -1  -3  -9 191.416 19.1415   6
   1  -3  10 800.591 56.6678   3
  -1  -3 -10 903.940 39.4308   6
  -1   3 -10 877.056 50.5026   6
   1   3  10 964.674 40.0934   6
  -1  -3 -10 877.636 51.2462   2
   1   3  10 904.817 51.3228   1
  -1   3 -11 703.689 46.5392   6
  -1  -3 -11 765.319 49.4428   2
   1   3  11 800.282 35.8390   6
   1  -3  11 698.755 53.3649   3
   1   3  11 775.973 48.5773   1
  -1  -3 -11 766.572 36.1086   6
  -1   3 -12 645.467 45.0554   6
   1   3  12 648.148 45.1047   1
   1  -3  12 550.701 47.8380   3
   1   3  12 663.037 32.3697   6
  -1  -3 -12 636.526 32.8695   6
  -1  -3 -12 632.602 45.4508   2
  -1  -3 -13 146.664 24.9254   2
   1   3  13 155.555 24.4035   1
   1  -3  13 139.847 26.6082   3
   1   3  13 134.583 15.7507   6
  -1   3 -13 157.107 24.2083   6
  -1  -3 -13 139.853 16.5184   6
  -1  -3 -14 4.05152 6.11506   6
  -1  -3 -14 11.0801 12.1177   2
   1   3  14 5.89175 7.13962   6
   1   3  14 4.69901 11.1975   1
  -1   3 -14 18.3805 11.4099   6
   1  -3  14 21.1111 15.5116   3
   1   3  15 42.4715 10.8934   6
  -1  -3 -15 33.2121 9.57274   6
   1   3  15 7.61596 7.80010   3
   1   3  15 38.3665 15.8525   1
   1  -3  15 42.9346 17.8950   3
  -1  -3 -15 26.7381 14.5550   2
  -1   3 -15 22.6233 13.6276   6
   1   3  16 11.2166 8.27490   3
   1   3  16 15.0770 11.1240   1
   1  -3  16 12.5245 13.2158   3
   1   3  16 28.9154 9.15575   6
  -1  -3 -16 31.7759 12.1872   7
  -1  -3 -16 30.7844 15.0743   2
  -1   3 -16 23.5375 12.4135   6
  -1  -3 -16 15.4095 8.09624   6
   1   3  17 3.66835 11.4108   1
  -1  -3 -17 22.9036 14.7449   2
   1   3  17 13.9280 7.67984   6
   1   3  17-10.3229 7.71517   3
  -1  -3 -17 9.96276 7.69902   6
  -1   3 -17-5.27575 10.9074   6
  -1  -3 -17 33.4718 13.9643   7
   1  -3  17-14.4901 17.4905   3
  -1  -3 -18 533.706 36.0358   7
  -1   3 -18 500.136 43.4115   6
   1   3  18 488.324 41.7076   1
   1  -3  18 442.576 46.0195   3
  -1  -3 -18 540.079 29.7284   6
   1   3  18 512.130 27.1781   6
  -1  -3 -18 490.994 43.3934   2
   1   3  18 511.199 27.8703   3
  -1  -3 -19 56.6481 14.5938   7
  -1  -3 -19 45.3793 19.3328   2
  -1   3 -19 58.7950 18.9395   6
  -1  -3 -19 63.2368 11.7723   6
   1   3  19 50.0831 16.9992   1
   1   3  19 44.1029 9.70716   6
   1  -3  19 52.6270 20.1670   3
  -1  -3 -20 474.953 44.0079   2
   1   3  20 433.883 39.8550   1
  -1   3 -20 482.014 44.4841   6
   1   3  20 426.075 39.6796   5
   1   3  20 452.099 25.1652   6
   1  -3  20 419.307 46.3294   3
   1   3  21 486.020 43.0379   5
  -1  -3 -21 532.069 46.7874   2
   1  -3  21 518.225 51.9063   3
  -1   3 -21 562.469 47.9352   6
   1   3  21 562.188 28.3640   6
   1   3  21 623.842 48.3479   1
   1  -3  22 45.8168 22.4612   3
  -1  -3 -22 38.5812 18.6363   2
  -1   3 -22 61.6022 19.2455   6
   1   3  22 67.4140 19.5406   5
   1   3  22 42.3514 17.2012   1
   1   3  22 30.6681 9.31891   6
   1   3  23 577.622 48.4432   1
   1  -3  23 576.061 55.6049   3
  -1   3 -23 628.598 52.1781   6
   1   3  23 560.907 48.2702   5
  -1  -3 -23 552.505 49.7995   2
   1   3  24 6.48234 12.4158   1
   1   3  24 58.6147 19.5726   5
   1  -3  24 18.1731 18.5406   3
  -1  -3 -24 20.0182 14.6773   2
  -1   3 -24 57.9905 20.7763   6
   1  -3  25 49.2588 22.5212   3
  -1  -3 -25 67.9485 20.5212   2
  -1   3 -25 71.2416 21.8498   6
   1   3  25 62.8323 17.9130   1
   1   3  25 123.294 26.9038   5
   1   3  26 859.864 60.8926   5
   1  -3  26 830.699 67.7075   3
  -1  -3 -26 871.398 63.0815   2
   1   3  26 822.069 58.7334   1
  -1   3 -26 958.658 67.5348   6
   1   3  27 59.6961 20.9300   1
   1  -3  27 83.0763 26.1606   3
  -1   3 -27 61.5230 22.0463   6
   1   3  27 53.3502 18.9181   5
  -1  -3 -27 68.5994 21.1287   2
   1   3  28 37.5951 17.0346   1
   1  -3  28-3.24611 15.0470   3
  -1  -3 -28 39.8820 18.4335   2
  -1   3 -28 0.61508 13.4240   6
   1   3  28 19.3110 14.8310   5
   1   3  29 199.102 30.6406   1
   1  -3  29 158.757 32.2723   3
  -1   3 -29 214.510 36.8249   6
  -1  -3 -29 216.375 33.8163   2
   1   3  29 179.867 32.8267   5
  -1  -3 -30 191.168 32.7662   2
   1   3  30 208.302 31.5344   1
   1   3  30 218.633 35.5112   5
  -1   3 -30 198.091 34.2680   6
   1  -3  30 166.715 33.9193   3
   1  -3  31 72.6769 24.4574   3
   1   3  31 110.588 24.7605   5
   1   3  31 100.355 24.4076   1
  -1  -3 -31 65.4112 20.7235   2
  -1   3 -31 123.286 29.3391   6
   1  -3  32 17.9072 19.2862   3
   1   3  32 23.8997 18.2367   1
  -1   3 -32 92.7249 30.1371   6
   1   3  32 27.8163 18.5686   5
  -1  -3 -32 35.7584 18.5244   2
   1   3  33 109.804 26.5670   5
  -1   3 -33 91.7842 25.1061   6
   1  -3  33 158.766 34.4544   3
   1   3  33 106.137 26.4553   1
  -1  -3 -33 91.1593 24.9040   2
   1   3  34 37.4892 21.6974   5
  -1   3 -34-10.9139 18.6567   6
   1  -3  34 7.48204 20.3447   3
  -1  -3 -34 6.02395 15.3599   2
   1   3  35 8.62863 14.2175   5
  -1  -3 -35-19.5354 16.8014   2
   1   5 -18 2.72293 16.1901   6
  -1   5  17 37.9814 19.0826   1
   1   5 -17-8.84488 14.2475   6
  -1   5  16 121.380 30.0576   1
   1   5 -16 167.012 34.2698   6
  -1   5  15 75.5151 23.5110   1
  -1  -5  15 142.653 37.9701   3
   1   5 -15 150.953 33.5367   6
   1   5 -14-43.5411 21.0999   6
  -1   5  14-7.20928 17.2582   1
  -1  -5  14-2.81554 21.8349   3
  -1   5  13 98.7239 26.6881   1
   1   5 -13 91.8708 25.8108   6
  -1  -5  13 64.0672 28.1362   3
   1   5 -12 78.9790 22.5839   6
  -1  -5  12 72.9725 25.6404   3
  -1   5  12 82.0798 25.2395   1
   1   5 -11 142.468 28.4606   6
  -1  -5  11 138.462 34.7255   3
  -1   5  11 159.565 29.9145   1
   1   5 -10 44.2874 19.4903   6
  -1   5  10 44.8917 21.7123   1
   1   5  -9 17.0344 14.0234   6
  -1   5   9 40.6759 19.1240   1
   1   5  -8 13.1142 16.7792   6
  -1   5   8 29.2273 16.6554   1
   1   5  -7 35.5730 14.9499   1
  -1   5   7 86.3326 22.4394   1
   1   5  -7 70.4226 22.2770   6
   1   5  -6-3.41377 14.6531   6
  -1   5   6 10.7861 16.5864   1
   1   5  -6-19.9059 14.8876   1
   1   5  -5 17.0729 15.8684   6
   1   5  -5-3.34750 12.9484   1
  -1   5   5 26.6218 18.0993   1
   1   5  -4 53.9257 17.4847   1
   1   5  -4 48.7261 18.7095   6
  -1   5   4 80.6336 19.1411   6
  -1   5   4 55.9117 17.4797   1
   1   5  -3 86.5664 20.8734   6
  -1   5   3 61.6960 18.8237   6
  -1   5   3 123.255 26.3791   1
   1   5  -3 87.1076 19.9081   1
   1   5  -2 39.2459 18.2213   6
   1   5  -2 30.6269 17.8843   1
  -1   5   2 26.8665 17.6918   6
  -1   5   2-9.79319 13.6309   1
   1   5  -1 267.677 33.8413   1
  -1   5   1 292.344 35.4880   1
   1   5  -1 244.790 32.7442   6
  -1   5   1 275.222 34.3261   6
  -1   5   0 131.325 25.8609   6
  -1   5   0 117.782 24.5081   1
   1   5   0 130.749 26.7206   6
   1   5   0 87.3625 20.9684   1
  -1   5  -1 19.6245 15.3727   6
   1   5   1 18.1686 14.2718   6
   1   5   1 29.3196 17.3387   1
  -1   5  -1 16.6321 15.5659   1
   1   5   2 104.169 21.4359   6
  -1   5  -2 71.8756 17.9190   1
  -1   5  -2 105.945 24.7151   6
   1   5   2 59.0920 17.7094   1
   1   5   3-27.5102 17.3750   6
   1   5   3 42.9284 18.3794   1
  -1   5  -3 9.59418 12.3475   6
  -1   5  -3 8.07839 13.7054   1
  -1   5  -4 22.1727 16.6974   6
  -1   5  -4 28.3068 15.6080   1
   1   5   4 54.4718 19.5303   1
   1   5   5 26.6677 14.6451   1
  -1   5  -5-7.09849 12.1014   1
  -1   5  -5 13.0044 12.9509   6
  -1   5  -6-0.03151 12.1251   1
  -1   5  -6 18.3785 18.4611   6
   1   5   6-16.1897 17.4653   1
  -1   5  -7 22.3379 16.4792   6
   1   5   7 19.8557 14.4666   1
  -1   5  -7-4.47563 13.7714   1
   1   5   8 78.2751 22.9694   1
  -1   5  -8 27.8555 16.7111   6
   1   5   9 0.48072 14.3528   1
  -1   5  -9-33.0110 18.1644   6
   1   5  10 44.0724 22.7092   1
  -1   5 -10 96.3598 26.3392   6
   1   5  11 3.71844 15.1381   1
  -1   5 -11 23.5179 14.1703   6
  -1   5 -12 189.469 33.6975   6
   1   5  12 257.213 37.5728   1
  -1   5 -13 132.952 29.0775   6
   1   5  13 108.974 27.6396   1
  -1   5 -14 53.2668 21.4231   6
   1   5  14 57.1436 22.8249   1
  -1   5 -15-0.59270 14.1983   6
   1   5  15-3.72927 14.5654   1
   1   5  16 10.1308 16.6648   1
  -1   5 -16 71.5023 26.4823   6
  -1   5 -17 57.1001 23.8398   6
  -1   5 -18 115.865 35.3235   6
   2   0 -45 32.3065 17.7223   6
   2   0 -44 184.029 31.0180   2
   2   0 -44 165.302 28.3166   6
   2   0 -43-7.73843 13.5658   2
   2   0 -43 15.3120 17.4289   6
  -2   0  42 205.731 34.5140   4
   2   0 -42 183.653 29.1205   6
   2   0 -42 174.687 28.0714   2
   2   0 -41 32.6344 16.0205   2
  -2   0  41 25.1536 18.9167   4
   2   0 -41 25.6172 19.6730   6
   2   0 -40 120.937 23.7529   2
  -2   0  40 127.705 26.2906   4
   2   0 -39-2.91766 9.81855   2
  -2   0  39-12.0833 12.8829   4
  -2   0  38 61.1167 21.4675   4
   2   0 -38 68.1711 18.3674   2
  -2   0  37 17.2258 13.0447   4
   2   0 -37 9.79403 14.2336   2
  -2   0  36 217.360 31.1688   4
   2   0 -36 239.338 28.8739   2
   2   0 -35 8.89302 10.4023   2
  -2   0  35 24.3827 14.9996   4
  -2   0  34 34.1051 17.2430   4
   2   0 -34 33.2013 13.4290   2
  -2   0  33 32.4071 15.5616   4
   2   0 -33-3.95256 8.78529   2
  -2   0  32 310.922 33.4197   4
   2   0 -32 292.319 29.4060   2
  -2   0  31-8.43677 10.3150   4
  -2   0  31-4.91850 6.66767   3
  -2   0  31 11.9440 3.62222   7
   2   0 -31-9.44685 8.38709   2
  -2   0  30 4.98468 11.0879   4
  -2   0  30 9.80354 3.73784   7
  -2   0  30 3.97902 7.78271   3
   2   0 -30 7.91393 9.95957   2
   2   0 -29 6.49004 8.76384   2
  -2   0  29-1.87363 8.26057   3
  -2   0  29 14.8885 12.3609   4
  -2   0  28 87.0663 19.6974   4
   2   0 -28 87.2662 16.4824   2
  -2   0  28 67.6538 13.3569   3
   2   0 -27 8.23197 8.58865   2
  -2   0  27-1.04989 6.27272   3
  -2   0  27 11.1094 11.3770   4
  -2   0  26 485.392 28.2329   3
  -2   0  26 498.566 36.8000   4
   2   0 -26 431.088 31.3630   2
  -2   0  25 21.3279 12.1548   4
  -2   0  25 8.24346 7.10187   3
   2   0 -25 13.5070 8.38067   6
   2   0 -25 15.1189 8.98183   2
   2   0 -24 726.221 41.1721   6
   2   0 -24 665.829 36.6641   2
  -2   0  24 701.832 41.0635   4
  -2   0  24 752.483 33.7484   3
   2   0 -23 8.33140 8.59471   6
   2   0 -23 8.10421 7.83158   2
  -2   0  23 23.2896 11.9167   4
  -2   0  23 3.61744 7.25339   3
   2   0 -22 691.363 38.2513   6
  -2   0  22 694.970 38.7590   4
  -2   0  22 711.066 31.8710   3
  -2   0  21 3.35679 5.78485   3
  -2   0  21 13.3600 9.58188   4
   2   0 -21-0.63293 6.01722   6
  -2   0  20 476.966 30.5021   4
  -2   0  20 513.276 26.0614   3
   2   0 -20 481.869 30.6276   6
   2   0 -19 0.38476 5.15782   1
  -2   0  19-3.27082 6.21370   3
   2   0 -19 10.8055 6.45794   6
  -2   0  19 2.95659 7.88679   4
  -2   0  18-1.93795 5.32656   3
   2   0 -18 2.72989 5.96799   1
  -2   0  18-6.20770 7.23306   4
   2   0 -18 8.09448 7.59378   6
   2   0 -17 1.45741 5.62994   6
  -2   0  17-4.46533 5.40259   3
   2   0 -17 1.03157 6.08997   1
  -2   0  17 3.82194 7.40633   4
  -2   0  16 48.3941 8.34035   3
   2   0 -16 49.7688 9.04146   1
  -2   0  16 68.9418 12.4296   4
   2   0 -16 58.3159 10.4672   6
  -2   0  15 0.42308 4.93209   3
   2   0 -15 3.36187 4.20054   3
  -2   0  15 3.85098 7.30731   4
   2   0 -15-3.15443 5.53421   6
   2   0 -15-0.92430 4.87916   1
   2   0 -14 271.679 16.8094   1
   2   0 -14 258.170 18.7636   6
  -2   0  14 241.766 15.0878   3
   2   0 -14 251.133 14.4758   3
  -2   0  14 286.291 20.4694   4
  -2   0  14 253.837 15.4743   1
   2   0 -13 0.12472 5.26177   6
   2   0 -13-0.25296 4.88611   1
  -2   0  13 7.90444 5.33980   1
  -2   0  13 3.19808 6.73363   4
  -2   0  13-8.01908 5.73639   3
   2   0 -13 1.08078 4.26723   3
   2   0 -12 0.70502 4.43250   1
  -2   0  12-3.63972 5.24454   1
  -2   0  12-0.35685 5.10482   3
   2   0 -12-1.75924 4.77285   6
   2   0 -12 5.45110 3.95672   3
  -2   0  11 4.43916 4.90499   1
   2   0 -11 1.48677 4.35622   1
  -2   0  11 1.28369 4.57502   3
   2   0 -11-1.25059 4.10240   3
   2   0 -11 6.29197 5.88214   6
   2   0 -10 29.4343 5.31538   3
   2   0 -10 25.5654 6.66484   6
   2   0 -10 27.8242 5.84189   1
  -2   0  10 29.1546 6.03610   3
  -2   0  10 38.6319 6.47766   1
  -2   0   9 5.08705 4.69316   3
   2   0  -9 1.66240 4.08916   3
  -2   0   9 1.49081 4.04126   1
   2   0  -9 0.81025 4.28352   1
   2   0  -8 1419.92 27.4825   1
  -2   0   8 1381.54 26.4372   3
   2   0  -8 1340.72 25.0380   3
   2   0  -7 5.52951 5.09303   3
  -2   0   7-1.19359 3.97617   3
   2   0  -7 1.55201 3.88576   1
   2   0  -6 13182.9 70.0266   1
   2   0  -6 13012.9 68.8277   3
   2   0  -5 2.41205 2.61338   1
  -2   0  -5 0.94210 2.99130   1
  -2   0  -5-1.00409 2.58407   3
   2   0   5 20.1742 5.81136   4
   2   0   6 1857.41 33.0920   4
  -2   0  -6 1734.36 27.9213   1
  -2   0  -6 1753.38 25.1991   3
   2   0   6 1702.98 25.1980   3
   2   0   7 5.57464 5.63990   4
  -2   0  -7-2.42165 3.69758   3
  -2   0  -7 0.20388 3.88365   1
   2   0   7-0.21422 3.67178   3
   2   0   8 4.21409 3.98448   3
  -2   0  -8 4.50586 4.00724   3
   2   0   8 5.89281 5.58258   4
  -2   0  -8 0.56604 4.02479   1
  -2   0  -9-0.03085 4.31275   1
  -2   0  -9 1.69421 3.72236   3
   2   0   9 5.77823 6.36152   4
   2   0   9 4.24443 4.40159   3
  -2   0 -10 1574.14 30.3204   3
   2   0  10 1565.06 39.1635   4
   2   0  10 1538.22 30.7182   3
  -2   0 -10 1538.48 34.1249   1
   2   0  11-0.99365 4.32799   3
   2   0  11 1.61310 5.64352   4
  -2   0 -11 0.96114 4.73808   1
  -2   0 -11 2.05551 3.84619   3
  -2   0 -12 168.874 12.8828   1
   2   0  12 181.228 15.7309   4
   2   0  12 152.438 11.3677   3
  -2   0 -12 170.714 11.4076   3
   2   0  13 0.09548 4.50810   3
   2   0  13 11.2668 7.30783   4
  -2   0 -13-0.24456 4.39457   3
  -2   0 -13-2.08545 4.77103   1
  -2   0 -14 161.588 13.6061   1
  -2   0 -14 151.330 11.2720   3
   2   0  14 154.490 15.8747   4
   2   0  14 143.157 11.8606   3
  -2   0 -15-3.45433 4.99383   3
   2   0  15 11.6138 8.58517   4
  -2   0 -15 0.41061 4.78553   1
   2   0  15-6.28951 5.96014   3
  -2   0 -16 44.5927 11.1932   1
   2   0  16 23.6165 7.84393   3
  -2   0 -17 0.01672 4.28405   3
   2   0  17 0.26453 6.52792   4
   2   0  17-1.15005 5.41921   3
  -2   0 -17-4.83866 5.90319   1
  -2   0 -18 223.757 15.2488   3
  -2   0 -18 253.914 19.4283   1
   2   0  18 277.225 23.1104   4
   2   0  18 235.649 16.7184   3
  -2   0 -19-9.88808 8.10681   6
   2   0  19-2.54238 4.99463   3
   2   0  19 2.18943 8.31837   4
  -2   0 -19 6.68906 6.83644   1
  -2   0 -19-3.13038 4.32852   3
  -2   0 -20 559.417 32.1712   6
  -2   0 -20 532.666 23.2019   3
   2   0  20 541.946 25.6549   3
  -2   0 -20 586.823 30.2907   1
   2   0  20 563.884 33.7433   4
   2   0  21 4.14814 7.60498   4
  -2   0 -21 4.68469 7.85751   1
  -2   0 -21 4.01965 6.00653   6
   2   0  21 4.94173 5.18331   3
  -2   0 -21 4.60772 4.98933   3
  -2   0 -22 22.4578 8.26663   1
   2   0  22 13.3549 8.61589   4
  -2   0 -22 21.7634 8.59273   6
   2   0  22 19.5508 7.44608   3
   2   0  23 6.35368 6.43383   3
  -2   0 -23 3.83880 7.17889   6
  -2   0 -23 16.5671 8.32614   1
   2   0  23 10.3869 9.70669   4
   2   0  24 411.360 24.1753   3
   2   0  24 419.255 32.5716   4
  -2   0 -24 444.002 28.8265   1
  -2   0 -24 448.594 32.5637   6
  -2   0 -25 7.63799 7.58239   6
  -2   0 -25-1.08386 6.74177   1
   2   0  25 4.66237 6.57248   3
   2   0  25 11.4058 11.6437   4
  -2   0 -26 62.0961 13.1483   1
   2   0  26 30.0963 11.8372   4
  -2   0 -26 47.5879 12.7708   2
  -2   0 -27-18.2586 9.45978   2
   2   0  27 1.39694 8.94367   4
  -2   0 -28 62.1165 14.0697   2
   2   0  28 58.8257 15.9585   4
   2   0  29-9.99356 9.91290   4
  -2   0 -29 4.05795 8.23352   2
   2   0  30 69.0414 19.8733   4
  -2   0 -30 63.0972 16.5010   2
  -2   0 -31 2.74205 8.09613   2
   2   0  31 9.58355 4.72599   7
   2   0  31 24.3687 14.0885   4
   2   0  32 285.877 32.0864   4
  -2   0 -32 277.640 30.1596   2
   2   0  33-7.94985 11.6948   4
  -2   0 -33-3.21783 8.14254   2
  -2   0 -34 124.813 21.8948   2
   2   0  34 116.433 23.1510   4
  -2   0 -35-3.01502 10.4432   2
   2   0  35 14.8661 13.1116   4
   2   0  36 13.8729 14.3593   4
  -2   0 -36 17.7795 11.4376   6
  -2   0 -36 1.25485 11.5989   2
  -2   0 -37-7.80261 12.2083   6
  -2   0 -37 23.0880 11.3476   2
   2   0  37 15.4278 13.9577   4
  -2   0 -38 382.373 39.4015   6
   2   0  38 366.188 41.1901   4
  -2   0 -38 312.808 35.3917   2
   2   0  39-13.1820 16.5854   4
  -2   0 -39 11.3941 13.3261   6
  -2   0 -39 0.78522 10.4062   2
  -2   0 -40-16.5372 10.8919   6
   2   0  40 2.38227 14.7722   4
  -2   0 -40 8.75260 13.5957   2
  -2   0 -41 15.0962 11.8231   2
   2   0  41 31.2774 18.8852   4
  -2   0 -41 20.1992 13.3473   6
  -2   0 -42 98.7702 23.5656   6
  -2   0 -42 88.3190 21.4456   2
  -2   0 -43 23.9686 13.3413   6
  -2   0 -43 7.77024 10.3750   2
  -2   0 -44-24.4467 16.7839   2
  -2   0 -44 7.95638 12.4810   6
   2  -2 -41 96.8374 25.6724   2
  -2  -2  40 25.4573 14.5907   4
   2  -2 -40 51.3807 22.6774   2
   2   2 -40 36.9091 20.3314   6
  -2  -2  39 84.9094 23.0315   4
   2  -2 -39 53.3135 21.2556   2
   2   2 -39 34.8165 21.5133   6
  -2   2  39 42.2004 17.9052   5
  -2  -2  38 108.904 30.3754   3
  -2   2  38 135.057 29.5566   5
   2   2 -38 130.910 31.7643   6
   2  -2 -38 86.9184 24.7294   2
  -2  -2  38 93.1956 23.0593   4
  -2  -2  37 49.1827 17.9765   4
   2   2 -37 52.3565 22.1865   6
  -2   2  37 79.2900 24.6411   5
   2  -2 -37 49.1346 17.4642   2
  -2  -2  37 80.8170 25.7266   3
  -2  -2  36 411.609 42.8431   4
  -2   2  36 445.314 47.4396   5
   2  -2 -36 467.332 48.3929   2
   2   2 -36 408.269 47.6419   6
  -2  -2  36 453.148 47.8690   3
  -2   2  35 114.286 26.2852   5
  -2  -2  35 153.924 28.2695   3
   2   2 -35 150.689 31.1470   6
   2  -2 -35 126.310 26.3466   2
   2  -2 -34-0.86171 13.9536   2
  -2   2  34-0.38627 12.5824   5
   2   2 -34 3.45920 12.6337   6
  -2  -2  34-7.21811 15.5295   3
   2   2 -33 39.5915 19.4488   6
  -2  -2  33 30.8363 17.0128   3
  -2   2  33 46.3958 18.7607   5
  -2   2  33 30.5491 17.6593   1
   2  -2 -33 21.9722 17.0357   2
  -2   2  32 11.2047 12.7658   1
  -2   2  32 12.5715 15.2230   5
   2   2 -32 46.2529 17.9632   6
  -2  -2  32 5.65459 12.8237   3
   2  -2 -32-6.20767 13.2377   2
  -2   2  31 197.696 30.8331   5
  -2  -2  31 124.877 25.9273   3
  -2   2  31 116.419 22.2273   1
   2   2 -31 157.129 28.0612   6
   2  -2 -31 133.863 26.1525   2
   2  -2 -30 64.8701 19.8391   2
  -2  -2  30 75.6121 21.7056   3
  -2   2  30 85.6793 22.4238   5
  -2   2  30 87.8849 19.4961   1
   2   2 -30 82.3199 20.9270   6
   2  -2 -29 36.4311 15.7034   2
  -2   2  29 47.4016 16.9564   1
   2   2 -29 122.853 26.9162   6
  -2   2  29 84.7259 22.3430   5
  -2  -2  29 77.3637 24.7018   3
  -2   2  28 485.437 40.1614   1
   2   2 -28 511.264 45.8255   6
  -2  -2  28 573.595 49.7748   3
  -2   2  28 554.131 45.6549   5
   2  -2 -28 516.329 44.8437   2
  -2   2  27 50.4320 16.4646   1
   2   2 -27 53.1135 8.26660   1
  -2  -2  27 65.8770 20.4352   3
  -2   2  27 63.4102 19.0535   5
   2   2 -27 96.4982 22.7364   6
   2  -2 -27 53.6672 17.4795   2
   2  -2 -27 90.7109 16.1680   6
  -2   2  26 11.4795 12.2100   1
   2   2 -26 33.4745 6.96614   1
  -2   2  26 41.1153 15.8739   5
   2  -2 -26 38.4942 11.8900   6
  -2  -2  26 5.63553 15.1936   3
   2   2 -26 14.6005 12.7015   6
   2  -2 -26 45.8835 19.7817   2
   2   2 -25 81.9065 9.45439   1
   2  -2 -25 116.025 16.3951   6
  -2  -2  25 58.5625 19.6968   3
  -2   2  25 95.7491 20.1687   5
   2   2 -25 101.711 21.6062   6
   2  -2 -25 89.9434 19.3277   2
  -2   2  25 79.8598 17.3839   1
   2  -2 -24 106.116 20.4627   2
   2   2 -24 145.022 25.1796   6
   2   2 -24 126.089 11.0899   1
   2  -2 -24 130.741 17.0456   6
  -2   2  24 101.219 19.7326   1
  -2   2  24 131.572 22.3633   5
  -2  -2  24 117.773 24.1745   3
   2   2 -23 10.8208 12.0535   6
  -2  -2  23 7.61528 12.3713   3
  -2   2  23 24.2775 12.2331   1
   2   2 -23 26.6001 5.97933   1
   2  -2 -23 17.1434 13.8446   2
   2  -2 -23 44.8789 11.1616   6
  -2   2  23 22.4145 13.7706   5
   2  -2 -22 555.799 30.8849   6
   2  -2 -22 524.361 40.9200   2
  -2  -2  22 447.131 41.9990   3
   2   2 -22 528.841 20.5385   1
   2   2 -22 503.740 40.9102   6
  -2   2  22 540.469 40.1937   5
  -2   2  22 461.747 35.9399   1
   2  -2 -21 420.339 26.2939   6
  -2   2  21 377.664 32.2203   1
  -2  -2  21 344.591 36.1372   3
  -2   2  21 406.859 25.5613   6
   2   2 -21 374.871 35.2179   6
  -2   2  21 385.777 33.5197   5
   2  -2 -21 403.509 36.0079   2
   2  -2 -20 190.981 16.7954   7
  -2   2  20 164.103 23.1910   1
  -2   2  20 204.105 25.3808   5
  -2   2  20 170.431 18.5275   6
  -2  -2  20 164.725 27.2840   3
   2  -2 -20 202.424 19.3296   6
   2  -2 -20 171.274 24.9371   2
   2   2 -20 191.387 26.6742   6
  -2   2  19 829.212 46.0090   5
   2  -2 -19 896.694 36.7659   6
  -2  -2  19 855.114 53.5941   3
  -2   2  19 877.223 35.6632   6
   2   2 -19 906.447 50.6752   6
  -2   2  19 737.581 17.9581   3
   2  -2 -19 822.250 48.3365   2
  -2   2  19 818.025 45.2624   1
   2  -2 -19 895.036 32.7009   7
   2  -2 -18 17.4889 7.43621   6
   2   2 -18 13.2773 10.9759   6
  -2   2  18-5.89019 8.18178   1
   2  -2 -18 0.41494 8.54915   2
   2  -2 -18 0.75443 5.78234   7
  -2   2  18 4.55065 3.12631   3
  -2  -2  18 9.12541 11.5406   3
  -2   2  18 6.52054 7.14599   6
  -2   2  18 6.53205 10.8206   5
  -2   2  17 128.564 10.8716   3
   2  -2 -17 140.307 14.2763   7
   2   2 -17 121.040 19.1004   6
  -2   2  17 139.762 19.7651   1
  -2  -2  17 134.072 22.6145   3
  -2   2  17 137.626 14.8118   6
   2  -2 -17 122.680 13.9017   6
   2  -2 -17 124.903 19.9227   2
  -2   2  17 139.455 19.9267   5
   2  -2 -16 122.130 18.3973   2
   2   2 -16 116.364 19.0758   6
  -2  -2  16 110.712 20.4316   3
  -2   2  16 130.116 11.5275   3
  -2   2  16 139.936 19.4640   1
  -2   2  16 147.156 19.1117   5
  -2   2  16 148.446 14.6920   6
   2  -2 -16 133.574 13.9616   7
   2  -2 -16 146.259 14.7942   6
   2  -2 -15 54.7718 9.38747   6
  -2  -2  15 47.9821 14.3929   3
   2   2 -15 45.4226 13.3629   6
   2  -2 -15 56.5243 14.5583   4
   2  -2 -15 46.6387 13.3830   2
  -2   2  15 49.9493 12.5658   5
  -2   2  15 52.3916 10.1550   6
   2  -2 -15 64.6247 10.9533   7
  -2   2  15 29.2898 8.20667   3
  -2   2  15 54.6535 13.1631   1
   2  -2 -14 575.400 27.6572   7
   2  -2 -14 604.914 27.9138   6
   2   2 -14 589.637 41.4045   3
  -2   2  14 523.867 33.3458   5
   2   2 -14 563.703 36.9821   6
   2  -2 -14 563.416 35.0797   4
  -2   2  14 600.111 26.5512   3
  -2   2  14 633.580 28.3640   6
  -2  -2  14 560.977 41.2699   3
  -2   2  13 452.676 23.8242   6
   2  -2 -13 447.769 23.5616   6
   2   2 -13 414.149 34.4287   3
  -2  -2  13 398.085 34.7686   3
   2  -2 -13 416.586 24.0439   7
   2   2 -13 428.001 31.9050   6
  -2   2  13 385.050 28.2299   5
  -2   2  13 429.064 23.6307   3
  -2   2  13 416.826 30.2813   2
   2  -2 -13 427.666 30.3471   4
  -2   2  12 20.3391 10.0411   5
  -2   2  12 16.7186 5.89351   3
  -2   2  12 19.9255 8.18718   2
  -2   2  12 23.6302 7.58514   6
   2  -2 -12 13.4708 6.30052   6
   2   2 -12 17.3730 9.75750   6
  -2  -2  12 10.4802 10.9965   3
  -2   2  11 154.368 13.8924   6
   2   2 -11 144.655 18.5401   6
  -2  -2  11 139.327 20.5007   3
  -2   2  11 139.372 16.9174   5
  -2   2  11 152.582 15.0982   3
   2  -2 -11 159.105 14.4673   6
  -2   2  11 164.126 18.8282   2
  -2   2  10 1742.78 49.8459   3
  -2   2  10 1789.17 58.5312   2
  -2   2  10 1687.29 54.1562   5
   2   2 -10 1741.49 59.6074   6
   2  -2 -10 1893.20 46.8333   6
  -2   2  10 1809.18 44.7609   6
  -2  -2  10 1736.29 67.6147   3
   2   2  -9 6.35285 7.46261   6
   2  -2  -9 8.55427 5.92587   6
  -2   2   9 7.42357 7.06776   2
  -2   2   9 9.22712 5.84318   6
  -2  -2   9 16.5547 11.5480   3
  -2   2   9 2.68518 6.51649   3
   2  -2  -9 0.70298 5.99458   5
   2   2  -8 14.7863 8.98779   6
  -2   2   8 19.2933 7.52595   6
   2  -2  -8 15.7591 8.23297   5
  -2   2   8-0.52497 7.11826   3
  -2   2   8 14.8180 8.35121   2
  -2  -2   8-7.06203 11.3507   3
   2  -2  -8 12.5951 5.99652   6
   2   2  -7 12.2171 8.59662   6
  -2  -2   7-6.08924 12.0170   3
   2  -2  -7 9.84339 7.12061   6
  -2   2   7 1.05755 6.30838   3
  -2   2   7 19.8558 7.42097   6
   2  -2  -7 17.8166 8.90816   5
  -2   2   7 9.63512 9.05120   2
  -2   2   6 16.5995 7.49125   3
   2  -2  -6 30.9495 9.55585   5
   2   2  -6 23.3746 9.30613   6
   2  -2  -6 20.0439 7.91514   3
   2  -2  -6 39.0622 11.3791   2
  -2   2   6 37.4846 9.25887   6
  -2   2   6 30.3744 9.32384   2
  -2  -2   6 12.4268 8.99062   3
   2  -2  -6 26.3731 7.23721   6
  -2  -2   5 616.216 37.5491   3
   2  -2  -5 707.413 33.1476   5
   2   2  -5 637.294 28.5786   2
   2   2  -5 630.834 32.4116   6
  -2   2   5 619.747 32.9198   3
   2  -2  -5 635.498 33.0245   3
  -2   2   5 642.633 33.1339   2
   2  -2  -5 678.507 29.3309   6
  -2   2   5 715.160 29.7050   6
   2  -2  -4 221.177 19.1563   5
   2   2  -4 228.451 19.8083   6
  -2   2   4 211.057 21.1123   3
   2  -2  -4 202.725 20.0220   3
  -2   2   4 229.842 17.8635   6
  -2  -2   4 216.865 23.4028   3
   2   2  -4 224.803 17.6680   2
  -2   2   4 207.230 19.2486   2
   2  -2  -4 220.830 17.2677   6
   2   2  -3 273.626 19.7326   2
  -2   2   3 244.052 18.5220   6
   2  -2  -3 259.766 20.5022   5
   2  -2  -3 269.396 19.3650   6
  -2  -2   3 253.117 24.4802   3
  -2   2   3 254.895 21.8254   3
  -2   2   3 247.404 20.6192   2
   2   2  -3 249.971 19.8299   6
   2  -2  -3 263.620 22.4049   3
   2  -2  -2 481.420 26.8836   5
   2   2  -2 468.147 26.1992   6
  -2  -2   2 478.323 31.4538   3
   2  -2  -2 504.525 31.1888   3
  -2   2   2 482.909 28.3282   2
  -2   2   2 503.725 26.0823   6
   2   2  -2 507.608 26.8705   2
   2  -2  -2 477.082 25.8253   6
  -2   2   2 477.708 30.3949   3
   2  -2  -1 0.28932 9.18661   3
   2   2  -1-5.60232 7.03262   2
  -2  -2   1-5.04356 6.22409   6
  -2   2   1-0.75292 5.52572   6
   2  -2  -1-4.06044 5.89937   6
   2   2  -1-0.42433 5.45280   6
  -2   2   1-1.10694 6.55406   2
   2   2  -1-7.99220 8.93777   3
  -2  -2   1 1.08499 7.87826   3
  -2   2   1 1.09485 6.72773   3
  -2   2   0 65.2084 11.2109   6
  -2  -2   0 61.2799 13.0467   3
  -2   2   0 70.5057 11.9022   2
   2   2   0 69.1711 12.1066   3
  -2   2   0 83.3494 13.7149   3
   2   2   0 63.9877 10.2146   6
   2  -2   0 67.1648 10.5248   6
  -2  -2   0 67.9476 9.94973   6
   2   2   0 53.0056 9.62314   2
   2  -2   0 67.5380 12.0533   3
  -2   2  -1 12.3788 7.93777   2
   2  -2   1 1.94990 8.58745   3
  -2  -2  -1-8.10748 9.91951   3
  -2   2  -1-4.02609 7.32588   6
   2   2   1-6.09491 7.18476   2
   2   2   1-1.00903 5.82108   6
   2   2   1 7.57892 7.00083   3
   2  -2   1 6.51236 5.95021   6
  -2  -2  -1 0.15062 4.71736   6
  -2  -2  -2-2.06696 9.00772   3
   2   2   2-2.98949 7.68081   2
   2   2   2-3.95896 6.63417   6
  -2  -2  -2 0.80045 5.26392   6
   2   2   2-7.48644 8.47562   3
  -2  -2  -2-1.61676 6.00474   5
   2  -2   2-5.69419 9.58512   3
  -2   2  -2-1.33656 7.24526   6
  -2   2  -2 9.81381 6.74354   2
   2  -2   2-1.42032 7.53861   6
   2   2   3-4.06761 5.42659   6
   2  -2   3-13.6470 12.2383   3
  -2  -2  -3-1.01676 5.63801   6
  -2  -2  -3-4.61647 8.27870   3
   2   2   3-4.57292 8.16119   3
   2  -2   3-4.66263 7.10173   6
  -2  -2  -3 0.68279 6.12307   5
   2   2   3 0.36445 6.12667   2
  -2   2  -3-5.13737 8.04232   6
  -2  -2  -3 11.7988 9.39315   2
   2   2   4 73.5136 10.5525   6
  -2   2  -4 50.2939 11.4521   6
  -2  -2  -4 54.9286 11.4851   3
  -2  -2  -4 70.3619 12.8621   5
   2   2   4 64.1998 12.4930   2
   2  -2   4 45.3995 13.5432   3
  -2  -2  -4 51.6895 9.72889   6
   2   2   4 64.6570 12.6353   3
  -2  -2  -4 56.1896 12.2093   2
   2  -2   4 55.1163 10.1790   6
   2   2   5 61.8872 9.32450   6
   2   2   5 60.4955 11.1962   2
  -2   2  -5 62.2601 12.8505   6
   2  -2   5 46.0975 13.9921   3
   2   2   5 60.6558 11.4045   3
  -2  -2  -5 52.2632 12.1232   2
  -2  -2  -5 43.8216 7.90374   6
  -2  -2  -5 40.7279 10.1617   3
  -2  -2  -5 47.1537 10.3359   5
  -2   2  -6 1012.90 42.6843   6
   2  -2   6 1006.72 49.7953   3
  -2  -2  -6 1070.11 43.4939   5
  -2  -2  -6 950.121 41.5186   2
  -2  -2  -6 945.546 39.4197   3
   2   2   6 1050.58 33.2493   6
   2   2   6 954.595 41.2676   2
  -2  -2  -6 955.835 32.2827   6
   2   2   6 959.975 39.5255   3
   2   2   6 946.405 40.7370   1
  -2  -2  -7 1954.06 59.0680   5
   2   2   7 1845.20 41.5888   6
  -2  -2  -7 1751.17 56.7618   2
  -2  -2  -7 1817.29 52.9973   3
  -2   2  -7 1798.28 57.8655   6
  -2  -2  -7 1878.64 44.1238   6
   2  -2   7 1772.31 66.6453   3
   2   2   7 1836.97 56.6190   2
   2   2   7 1815.64 53.3956   3
   2   2   7 1838.83 57.2963   1
   2   2   8 2780.37 70.3065   2
   2   2   8 3002.21 52.8912   6
  -2  -2  -8 2966.23 54.1415   6
  -2  -2  -8 2935.33 74.7889   2
  -2   2  -8 2867.07 74.4261   6
  -2  -2  -8 2779.53 63.6909   3
   2   2   8 2869.29 65.1377   3
  -2  -2  -8 2990.48 73.6476   5
   2  -2   8 3027.76 87.8637   3
  -2  -2  -9 5104.13 99.8655   2
  -2   2  -9 5354.69 102.591   6
   2   2   9 5239.64 98.4138   2
  -2  -2  -9 5253.36 85.2643   3
  -2  -2  -9 5343.61 71.9470   6
  -2  -2  -9 5515.55 101.400   5
   2   2   9 5289.67 86.1348   3
   2  -2   9 5096.50 115.146   3
   2   2   9 5370.35 69.9899   6
   2  -2  10 3141.42 91.8204   3
   2   2  10 3004.44 74.5424   5
   2   2  10 3157.73 64.4147   3
  -2  -2 -10 3076.09 66.9892   7
  -2  -2 -10 3100.22 79.7389   2
   2   2  10 2971.26 75.5456   2
   2   2  10 3252.15 54.6452   6
  -2   2 -10 3087.61 79.6188   6
  -2  -2 -10 3319.57 80.8151   5
  -2  -2 -10 3292.01 56.4455   6
  -2  -2 -11 469.090 21.8127   6
   2   2  11 463.212 24.3389   3
   2   2  11 479.352 21.6175   6
  -2  -2 -11 424.482 25.2654   7
   2  -2  11 481.445 38.0192   3
  -2   2 -11 458.653 31.6282   6
   2   2  11 421.854 29.2759   2
   2   2  11 421.056 29.3082   5
   2   2  12 326.949 26.8258   5
   2  -2  12 300.030 30.5726   3
   2   2  12 303.426 25.2562   2
  -2   2 -12 280.067 29.8098   3
   2   2  12 333.994 20.0627   3
   2   2  12 357.633 18.9642   6
  -2  -2 -12 325.851 18.4130   6
  -2   2 -12 299.315 26.8682   6
  -2  -2 -12 318.902 22.1222   7
   2   2  13 233.961 15.9980   3
   2   2  13 232.414 23.3683   5
  -2  -2 -13 260.116 19.9722   7
   2  -2  13 215.957 26.8207   3
   2   2  13 249.529 16.0948   6
  -2   2 -13 245.778 24.8689   6
  -2  -2 -13 240.422 16.0949   6
  -2  -2 -13 246.298 24.9775   2
  -2   2 -13 256.515 27.7371   3
  -2  -2 -14 963.778 36.8585   7
   2   2  14 953.128 29.3128   3
  -2  -2 -14 915.828 46.7440   2
   2   2  14 869.233 43.6976   5
  -2   2 -14 1010.72 54.5120   3
   2   2  14 954.317 45.6797   1
  -2   2 -14 961.017 48.5852   6
   2  -2  14 976.292 54.7241   3
  -2  -2 -14 935.991 46.8120   4
  -2  -2 -14 996.773 32.1061   6
   2   2  14 994.405 31.3891   6
   2   2  15 521.759 34.7696   1
  -2  -2 -15 485.438 35.2196   2
   2   2  15 538.777 23.3106   6
   2  -2  15 510.686 40.3483   3
  -2  -2 -15 543.628 24.4044   6
  -2  -2 -15 524.085 27.1527   7
   2   2  15 510.376 19.9279   3
  -2   2 -15 522.008 36.9229   6
   2   2  15 473.910 33.1212   5
   2   2  16 2.83613 6.91763   1
  -2   2 -16-2.65713 8.60593   6
   2  -2  16 0.82806 11.3018   3
   2   2  16 4.17396 3.19810   3
  -2  -2 -16 8.93764 5.72479   6
   2   2  16 12.5438 10.4133   5
   2   2  16 8.97389 5.01440   6
  -2  -2 -16 3.06219 8.61770   2
  -2  -2 -16 19.3924 7.04222   7
  -2  -2 -17 134.103 15.3443   7
  -2   2 -17 106.985 18.7100   6
   2   2  17 106.449 17.7675   5
   2   2  17 107.215 18.2714   1
  -2  -2 -17 100.854 11.8063   6
   2   2  17 106.063 11.8691   6
  -2  -2 -17 106.713 19.0828   2
   2  -2  17 109.375 20.9550   3
  -2  -2 -18 412.354 24.1517   7
   2   2  18 375.298 30.6884   1
   2  -2  18 374.952 35.9609   3
   2   2  18 396.020 21.5431   6
  -2   2 -18 400.609 34.7660   6
  -2  -2 -18 398.543 22.2193   6
  -2  -2 -18 343.855 31.2158   2
   2   2  18 365.423 30.7497   5
  -2  -2 -19 6.41757 11.4844   2
   2   2  19 12.4651 9.65776   1
  -2  -2 -19 5.14178 5.75851   6
   2   2  19 20.8891 11.7158   5
  -2   2 -19 20.3744 13.0543   6
  -2  -2 -19 8.51897 6.71014   7
   2  -2  19-4.37223 10.4940   3
  -2  -2 -20 1048.28 55.3371   2
  -2   2 -20 1201.75 60.3211   6
   2  -2  20 1180.53 63.7905   3
   2   2  20 1128.86 55.6015   5
  -2  -2 -20 1169.94 39.5187   6
   2   2  20 1042.78 52.1576   1
   2  -2  21 67.6316 20.4195   3
  -2   2 -21 75.6353 18.8976   6
   2   2  21 80.3351 18.7997   5
  -2  -2 -21 72.7704 18.0222   2
  -2  -2 -21 49.0312 9.69961   6
   2   2  21 43.1153 12.2271   1
   2   2  22 977.139 54.2536   5
  -2   2 -22 1080.18 59.5897   6
   2  -2  22 969.428 60.0250   3
  -2  -2 -22 1059.81 39.1500   6
  -2  -2 -22 943.401 54.0062   2
   2   2  22 967.827 52.0505   1
  -2  -2 -23 59.0520 11.4692   6
   2   2  23 77.0774 19.1404   5
   2  -2  23 64.1687 21.2089   3
  -2  -2 -23 78.2707 19.2182   2
   2   2  23 61.9759 14.9920   1
  -2   2 -23 48.0295 17.0500   6
   2   2  24 469.875 37.7021   1
  -2  -2 -24 544.250 29.9095   6
  -2  -2 -24 520.742 42.5700   2
   2  -2  24 543.407 46.5624   3
   2   2  24 533.141 43.1897   5
  -2   2 -24 576.850 45.8695   6
  -2   2 -24 574.324 26.1222   1
  -2  -2 -25 864.564 55.0605   2
  -2   2 -25 901.561 33.1250   1
  -2  -2 -25 891.177 38.5941   6
  -2   2 -25 913.920 58.6810   6
   2  -2  25 880.660 59.5088   3
   2   2  25 809.906 50.0350   1
   2   2  25 919.658 56.5577   5
  -2   2 -26 728.201 52.9853   6
   2   2  26 774.378 52.8024   5
  -2  -2 -26 692.445 50.0390   2
   2  -2  26 751.498 55.8909   3
   2   2  26 676.807 46.2169   1
  -2   2 -26 817.182 32.5054   1
  -2  -2 -26 742.376 35.9607   6
  -2  -2 -27 121.476 23.9268   2
   2   2  27 113.677 21.1421   1
   2   2  27 115.669 23.0638   5
  -2   2 -27 107.011 23.2667   6
  -2   2 -27 129.832 14.2474   1
   2  -2  27 112.677 25.5953   3
  -2   2 -28 144.645 26.4502   6
   2  -2  28 121.944 26.2141   3
   2   2  28 86.6203 18.3533   1
  -2  -2 -28 125.044 23.0042   2
   2   2  28 118.772 24.2084   5
  -2   2 -29 590.923 51.1013   6
   2   2  29 496.273 45.0281   5
  -2  -2 -29 571.129 48.2315   2
   2   2  29 499.151 41.8606   1
   2  -2  29 580.183 50.7084   3
  -2   2 -30 221.537 32.5052   6
   2  -2  30 156.925 28.5126   3
   2   2  30 188.095 28.3424   1
  -2  -2 -30 158.309 27.4818   2
   2   2  30 182.243 30.0351   5
  -2   2 -31 74.3819 22.6694   6
   2  -2  31 92.6130 23.3762   3
  -2  -2 -31 85.3755 23.1378   2
   2   2  31 86.9624 23.2590   5
   2  -2  32 31.4989 15.9441   3
   2   2  32 27.3933 17.8647   5
  -2  -2 -32 33.3022 15.6594   2
  -2   2 -32 46.1064 19.7707   6
  -2   2 -33 36.0362 18.3498   6
  -2  -2 -33 45.7434 18.5287   2
   2  -2  33 58.2497 20.5160   3
   2   2  33 53.4970 18.9172   5
   2   2  34 64.1805 22.0546   5
   2  -2  34 73.6133 23.9925   3
  -2   2 -34 79.4665 22.8989   6
  -2  -2 -34 62.7906 21.7016   2
   2  -2  34 50.8824 17.7367   4
   2   2  35 218.965 34.5905   5
   2  -2  35 201.692 31.2059   4
  -2  -2 -35 207.914 32.3320   2
  -2   2 -35 227.619 34.3814   6
   2   2  36 32.4592 18.6402   5
  -2  -2 -36 27.5803 15.0680   2
  -2   2 -36 39.3414 19.7905   6
   2  -2  36 63.1735 20.7625   4
  -2  -2 -37 46.9679 19.2531   2
  -2   2 -37 33.6391 20.4604   6
   2  -2  37 88.7050 24.9068   4
   2   2  37 29.7558 17.9870   5
   2  -2  38 13.7234 13.4161   4
   2   2  38 32.5005 21.6902   5
  -2   2 -38-22.3450 18.4953   6
  -2  -2 -38 25.3053 16.6039   2
   2  -2  39 77.7610 21.4183   4
   2   2  39 143.303 30.4182   5
  -2   2 -39 58.2025 23.2975   6
  -2  -2 -39 48.5106 20.6359   2
  -2  -2 -40 0.41712 11.9368   2
  -2   2 -40-2.38845 15.7578   6
   2  -2  40 5.82975 12.3790   4
  -2  -4  29 48.3825 27.2824   3
   2   4 -28 73.8258 25.5460   6
  -2   4  28 46.9695 20.2588   1
  -2  -4  28 1.43110 22.9398   3
  -2  -4  27 99.4275 32.2778   3
  -2   4  27 76.1729 23.3324   1
   2   4 -27 37.6084 20.3557   6
  -2   4  26 59.0655 22.3301   1
   2   4 -26 56.7206 23.0934   6
  -2  -4  26 66.2156 27.9226   3
  -2   4  25 59.7407 23.4321   1
   2   4 -25 18.6642 16.0298   6
  -2  -4  25 32.0733 20.4592   3
   2   4 -24 33.2463 17.4748   6
  -2  -4  24-29.1659 22.4639   3
  -2   4  24 29.5334 17.3108   1
  -2  -4  23 47.2106 19.3501   3
   2   4 -23 85.1272 23.7501   6
  -2   4  23 70.7433 19.0793   1
  -2   4  22 31.7164 17.9730   1
  -2  -4  22 17.8832 19.6057   3
   2   4 -22 20.3056 17.3712   6
  -2  -4  21 13.2033 18.9689   3
  -2   4  21 7.39993 15.5161   1
   2   4 -21 64.1507 24.5833   6
   2   4 -20 49.8924 20.9423   6
  -2  -4  20 30.7066 19.0819   3
  -2   4  20 36.7993 19.3812   1
  -2  -4  19 38.3227 20.1198   3
   2   4 -19 66.3517 23.0961   6
  -2   4  19 98.2771 26.4511   1
   2   4 -18 103.708 26.4249   6
  -2   4  18 167.117 31.0803   1
  -2  -4  18 132.936 35.5221   3
  -2  -4  17 72.3826 26.0316   3
  -2   4  17 96.9363 23.9031   1
   2   4 -17 70.6751 22.6190   6
  -2   4  16 293.391 37.8934   1
  -2  -4  16 303.088 45.6265   3
   2   4 -16 245.097 35.3912   6
  -2   4  15 548.474 34.5275   6
   2   4 -15 516.268 47.9645   6
  -2   4  15 559.569 50.2848   1
  -2  -4  15 524.163 55.5244   3
  -2  -4  14 50.5064 24.2971   3
  -2   4  14 27.7062 19.1704   1
  -2   4  14 41.9420 12.6917   6
   2   4 -14 60.6967 22.1097   6
  -2   4  13 165.448 28.4573   1
  -2  -4  13 174.257 33.9465   3
   2   4 -13 165.271 26.9055   6
  -2   4  13 168.651 20.9008   6
  -2  -4  12-4.36454 17.1217   3
  -2   4  12 12.7931 9.73249   6
   2   4 -12 27.7166 18.0661   6
  -2   4  12-2.90869 12.7453   1
   2   4 -11 225.183 30.9519   6
  -2   4  11 197.770 22.7038   6
  -2   4  11 214.289 31.0366   1
  -2  -4  11 233.048 36.8757   3
  -2  -4  10-8.30824 17.6507   3
  -2   4  10 10.3904 15.3312   1
  -2   4  10 19.9890 12.2078   6
   2   4 -10 1.74184 12.1677   6
  -2  -4   9-14.3361 16.2760   3
   2   4  -9 18.1945 12.3247   6
  -2   4   9-1.65323 8.68370   6
  -2   4   9-24.9486 17.5689   1
  -2  -4   8 24.6309 20.0956   3
  -2   4   8 5.26278 9.66674   6
   2   4  -8-3.54293 12.2189   6
  -2   4   8 3.83474 11.6905   1
  -2   4   7 459.380 35.2041   6
  -2  -4   7 433.398 47.4950   3
   2   4  -7 464.142 41.6535   6
  -2   4   7 437.289 40.2084   1
  -2   4   6 107.845 20.0074   6
  -2   4   6 70.8073 19.5105   1
   2   4  -6 106.766 21.3259   6
  -2  -4   6 84.7501 26.2451   3
  -2  -4   5 32.2017 19.9479   3
   2   4  -5 0.87413 10.2208   6
   2   4  -5 5.20828 9.27630   1
  -2   4   5 39.3006 14.5529   1
  -2   4   5 28.6049 13.0469   6
   2   4  -4 2.05616 9.66799   1
  -2   4   4-11.0067 11.5981   6
   2   4  -4-12.1986 12.0284   6
  -2   4   4-6.17750 11.1646   1
  -2  -4   4 10.3735 13.0186   3
  -2  -4   3 17.2239 17.3978   3
  -2   4   3 40.9966 15.7918   1
   2   4  -3 17.8408 11.3425   1
  -2   4   3 42.4519 14.3350   6
   2   4  -3 25.3803 13.9795   6
  -2   4   2 279.413 30.4848   6
   2   4  -2 238.554 27.0984   1
   2   4  -2 254.554 29.2278   6
  -2  -4   2 244.683 34.8371   3
   2   4  -1 13.4042 10.5394   6
  -2  -4   1 12.6275 14.1001   3
   2   4  -1 13.4155 12.4250   1
  -2   4   1 31.2481 15.3313   6
  -2   4   0 253.955 29.5659   6
  -2  -4   0 239.454 33.9184   3
   2   4   0 257.466 28.7538   6
   2   4   0 238.536 27.7011   1
  -2  -4  -1 51.3752 18.4988   3
  -2   4  -1 20.1637 12.4986   6
   2   4   1 22.8973 12.5371   1
   2   4   1 20.5916 10.6836   6
   2  -4   1 13.1229 14.6677   3
  -2   4  -2 10.1912 10.5447   6
   2  -4   2 5.22297 13.5079   3
   2   4   2 24.4294 12.9694   6
   2   4   2 10.8383 12.4221   1
  -2  -4  -2 22.1695 19.2873   3
  -2  -4  -3 34.3629 17.1343   3
   2  -4   3-0.44658 14.8306   3
  -2   4  -3 18.1055 12.4889   6
   2   4   3 36.0649 15.6452   1
   2   4   3 18.9178 12.2986   6
  -2   4  -4 878.818 55.2637   6
  -2  -4  -4 873.725 59.9129   3
   2  -4   4 902.629 66.6825   3
   2   4   4 889.724 54.9246   1
   2   4   4 905.200 50.1137   6
   2   4   5 226.046 30.1209   1
   2  -4   5 176.409 32.7828   3
  -2   4  -5 186.007 27.1441   6
   2   4   5 200.716 25.0138   6
   2   4   6 43.3990 16.1054   1
  -2   4  -6 66.9134 17.4451   6
   2   4   6 79.5541 16.7704   6
   2  -4   6 88.1291 23.1239   3
   2   4   7 19.2389 14.2197   1
   2  -4   7 34.4666 19.0857   3
  -2   4  -7 79.9406 20.7771   6
   2   4   7 64.3531 14.9334   6
  -2   4  -8 25.7716 16.3949   6
   2  -4   8 3.40040 17.1487   3
   2   4   8 19.9088 13.7318   1
   2   4   8 26.2639 11.8668   6
   2   4   9 85.2891 20.8172   1
   2  -4   9 131.120 30.0182   3
  -2   4  -9 97.1676 22.4869   6
   2   4   9 82.2654 15.5092   6
   2  -4  10 80.3000 22.8023   3
   2   4  10 61.8692 20.2767   1
  -2   4 -10 74.7820 20.1434   6
   2   4  10 78.3228 15.1822   6
   2   4  11 30.1547 17.7919   1
   2  -4  11 30.9098 18.0575   3
  -2   4 -11-2.18509 14.4673   6
   2   4  11 5.41707 8.16592   6
   2   4  12 4.13702 12.9758   1
   2  -4  12 19.0007 17.5077   3
   2   4  12 6.42427 7.52963   6
  -2   4 -12 6.10656 12.0903   6
   2  -4  13 260.921 41.4495   3
   2   4  13 238.619 33.0823   1
  -2   4 -13 251.760 34.3608   6
   2   4  13 243.563 22.1501   6
   2  -4  14 23.4998 18.2546   3
  -2   4 -14 61.8961 20.5403   6
   2   4  14 48.8104 20.0499   1
  -2   4 -15 530.915 49.6675   6
   2  -4  15 499.791 55.9824   3
   2   4  15 470.741 47.0408   1
   2  -4  16 647.265 63.9091   3
   2   4  16 644.200 55.2199   1
  -2   4 -16 553.574 51.3935   6
   2  -4  17 107.054 30.4463   3
  -2   4 -17 131.373 28.8775   6
   2   4  17 130.299 29.3308   1
   2   4  18-9.22029 13.4168   1
   2  -4  18-13.2829 18.9238   3
  -2   4 -18 16.9524 16.4690   6
  -2   4 -19-3.99466 13.0942   6
   2  -4  19 56.3003 22.2623   3
   2   4  19 18.1854 18.0665   1
   2   4  20 21.4013 16.6213   1
   2  -4  20-23.3176 20.6206   3
  -2   4 -20-1.08147 13.4682   6
  -2   4 -21 13.4215 17.6261   6
  -2  -4 -21 71.6383 23.2984   2
   2   4  21 32.1180 19.4764   1
   2  -4  21 3.93561 19.3669   3
   2  -4  22 34.5340 21.7458   3
  -2   4 -22 2.82558 17.1970   6
   2   4  22 7.02327 15.3246   1
  -2  -4 -22 3.75012 12.4559   2
   2   4  23 36.1606 20.7480   1
  -2   4 -23 13.0556 13.8692   6
  -2  -4 -23 38.6418 19.5207   2
   2  -4  23 14.7310 16.3958   3
   2  -4  24 110.037 33.5055   3
  -2  -4 -24 99.1813 27.6340   2
   2   4  24 119.158 27.2347   1
  -2   4 -24 73.6101 23.3593   6
  -2  -4 -25 74.1524 23.0205   2
  -2   4 -25 62.6218 22.2756   6
   2   4  25 76.4430 23.9542   1
   2  -4  25 77.5037 25.8476   3
  -2   4 -26 13.5115 17.6555   6
   2  -4  26 9.36896 20.0212   3
   2   4  26 7.71021 17.1722   1
  -2  -4 -26 75.7368 25.1086   2
  -2   4 -27 17.7431 20.9253   6
   2   4  27-19.1176 15.8461   1
   2  -4  27 0.74759 18.1843   3
   2  -4  28-28.0282 25.0591   3
   3  -1 -45 29.2665 19.5455   2
   3   1 -44 45.7262 19.8654   6
   3  -1 -44 83.0618 23.8505   2
   3  -1 -43 189.190 33.4447   2
   3   1 -43 129.713 29.4241   6
  -3  -1  42 2.04720 12.9053   4
   3  -1 -42 8.07572 12.5639   2
   3   1 -42 22.9805 19.1154   6
   3   1 -41 16.1789 16.7913   6
   3  -1 -41 16.0923 14.2868   2
  -3  -1  41 8.60580 14.2966   4
   3  -1 -40 40.3930 16.8993   2
  -3  -1  40 52.6504 20.1023   4
   3   1 -40 16.5836 16.8571   6
   3   1 -39 80.6401 21.5602   6
   3   1 -39 73.9168 16.2564   2
  -3  -1  39 96.8744 24.9922   4
   3  -1 -39 35.9724 13.3680   2
   3   1 -38 99.2660 19.2373   2
  -3  -1  38 133.028 26.3768   4
   3   1 -38 110.279 23.7529   6
   3  -1 -38 64.1745 19.2893   2
   3   1 -37 13.7414 13.6947   6
   3   1 -37 20.5768 12.4013   2
   3  -1 -37 4.54697 11.7590   2
  -3  -1  37 37.0306 17.8491   4
   3  -1 -36 0.33465 11.6187   2
  -3  -1  36 28.8704 15.6094   4
   3   1 -36 9.67371 10.5348   2
   3   1 -36 12.0189 13.5371   6
  -3  -1  36 5.27886 11.4588   3
   3   1 -35 3.43871 12.6894   6
  -3  -1  35 23.1951 15.3375   4
   3   1 -35 1.52790 8.96686   2
  -3  -1  35-15.9998 14.6087   3
   3  -1 -35 6.34964 10.4692   2
  -3  -1  34 31.8045 15.6033   3
   3  -1 -34 53.7442 17.6693   2
  -3  -1  34 20.0189 15.4403   4
   3   1 -34 46.7820 13.6682   2
   3   1 -33 86.2538 16.0032   2
  -3  -1  33 118.290 23.0241   4
  -3  -1  33 106.331 22.3483   3
   3  -1 -33 100.000 20.0649   2
   3   1 -32 31.8220 12.1480   2
   3  -1 -32 56.9664 16.6529   2
  -3  -1  32 39.2583 16.1688   3
  -3  -1  32 27.5125 15.3429   4
   3  -1 -31 230.055 29.5373   2
  -3  -1  31 296.961 32.2402   3
  -3  -1  31 263.984 31.5470   4
  -3  -1  30 524.055 41.6069   3
   3  -1 -30 435.702 38.0552   2
  -3  -1  30 436.772 38.2858   4
  -3  -1  29 106.271 22.5548   3
   3  -1 -29 91.1353 20.2794   2
   3   1 -28 80.9695 16.2909   3
   3  -1 -28 79.5806 15.9991   6
  -3  -1  28 55.2121 16.1831   3
   3  -1 -28 70.6733 16.7936   2
  -3   1  28 55.7853 14.9994   1
  -3  -1  27 36.8303 12.3279   3
  -3   1  27 47.5396 13.0104   1
   3   1 -27 36.2822 11.8585   3
   3  -1 -27 49.1389 15.6184   2
   3  -1 -27 69.3980 14.6067   6
   3   1 -26 647.615 40.3511   3
  -3  -1  26 637.756 42.8139   3
  -3   1  26 608.839 37.8734   1
   3  -1 -26 665.747 38.1296   6
   3  -1 -26 614.117 40.8556   2
   3   1 -25 662.931 40.5687   3
  -3  -1  25 667.010 43.3757   3
   3  -1 -25 626.846 41.4773   2
   3  -1 -25 751.742 39.7724   6
   3   1 -25 689.987 29.4826   1
  -3   1  25 686.918 39.7926   1
  -3  -1  24 192.452 23.5161   3
   3   1 -24 220.850 23.5123   3
   3  -1 -24 213.664 21.0796   6
  -3   1  24 215.228 22.5760   1
   3   1 -24 218.171 16.5444   1
   3  -1 -24 197.524 22.9232   2
   3  -1 -23 108.417 17.8282   2
   3   1 -23 100.440 17.2787   3
  -3   1  23 93.5743 15.9397   1
   3   1 -23 122.203 12.8980   1
   3  -1 -23 116.877 16.8487   6
  -3  -1  23 102.219 18.6599   3
   3   1 -22 46.7428 8.67714   1
  -3   1  22 36.8653 10.6337   1
  -3  -1  22 37.8298 13.5225   3
   3  -1 -22 59.0625 14.4104   2
   3  -1 -22 32.9123 9.16998   6
   3   1 -22 29.3500 11.1417   3
  -3   1  21 261.786 22.9619   1
  -3  -1  21 272.972 26.4254   3
   3   1 -21 278.213 25.8107   3
   3  -1 -21 270.815 24.9485   2
   3   1 -21 275.229 16.5693   1
   3  -1 -21 303.572 22.8989   6
   3  -1 -20 52.2159 10.6670   6
  -3   1  20 52.8039 12.6986   1
   3  -1 -20 41.4557 13.0586   2
  -3  -1  20 60.5259 14.0786   3
   3   1 -20 50.3864 14.0291   3
   3   1 -20 48.4706 8.22405   1
   3   1 -19 474.341 19.9110   1
   3  -1 -19 461.658 26.2088   6
  -3   1  19 453.093 28.5484   1
   3   1 -19 464.803 31.5680   3
  -3  -1  19 471.817 33.1339   3
   3  -1 -19 452.014 31.0997   2
  -3  -1  18 1305.26 53.1134   3
   3  -1 -18 1404.52 44.2724   6
   3   1 -18 1347.63 31.9096   1
   3  -1 -18 1339.38 51.4940   2
   3   1 -18 1319.78 51.9993   3
   3  -1 -17 94.9511 13.8970   6
   3   1 -17 110.856 10.6708   1
   3   1 -17 89.7494 16.4078   3
  -3  -1  17 65.4995 15.6609   3
  -3   1  16 61.7869 10.7690   6
  -3  -1  16 68.2558 13.2536   3
   3   1 -16 54.4060 6.59785   1
   3  -1 -16 71.9778 11.8303   6
   3   1 -16 56.8481 11.6175   3
   3   1 -15 144.085 9.74227   1
   3  -1 -15 146.857 13.9377   6
  -3   1  15 117.118 13.8589   6
   3   1 -15 137.011 17.8862   3
  -3  -1  15 138.527 18.8129   3
   3  -1 -14 1111.38 22.7440   7
  -3   1  14 1209.98 37.1156   6
  -3  -1  14 1096.65 45.5579   3
   3  -1 -14 1191.14 35.7231   6
   3   1 -14 1145.50 45.5377   3
  -3   1  13 831.094 19.6355   3
  -3   1  13 1040.01 32.8605   6
   3  -1 -13 1002.25 21.8987   7
  -3  -1  13 1001.94 42.5092   3
   3  -1 -13 1036.18 32.2217   6
   3   1 -13 1027.17 42.2637   3
  -3   1  12 42.8006 7.99930   6
   3   1 -12 32.1972 9.67537   3
  -3   1  12 30.1888 5.06518   3
   3  -1 -12 43.0294 7.86623   6
  -3   1  12 33.4819 8.39033   2
  -3  -1  12 35.5182 11.6589   3
   3  -1 -12 38.5174 5.37373   7
   3   1 -11 621.722 32.6301   3
  -3   1  11 629.892 29.1526   2
   3  -1 -11 648.826 18.6623   7
   3  -1 -11 671.748 24.2956   6
  -3   1  11 680.219 25.0291   6
  -3   1  11 595.796 17.9047   3
  -3  -1  11 627.025 33.1876   3
   3  -1 -10 516.922 17.0019   7
  -3  -1  10 517.546 29.4069   3
  -3   1  10 580.909 22.2828   6
  -3   1  10 521.881 25.4467   5
  -3   1  10 485.325 16.9194   3
   3  -1 -10 525.964 20.5963   6
  -3   1  10 508.598 25.3269   2
   3  -1  -9 364.158 16.5544   6
  -3   1   9 353.705 20.5091   2
  -3   1   9 335.523 14.6806   3
  -3   1   9 377.956 17.5025   6
  -3   1   9 340.988 19.8524   5
  -3  -1   9 336.498 23.6259   3
  -3   1   8 5.86463 4.03307   3
  -3   1   8 1.42679 5.17907   2
  -3   1   8 5.98249 5.29489   5
   3  -1  -8 2.99048 3.80142   6
  -3  -1   8 3.57678 7.67261   3
  -3   1   8 11.4915 4.97196   6
  -3   1   7 68.6352 9.92500   2
  -3   1   7 69.3161 8.34310   3
  -3   1   7 65.9234 9.31709   5
  -3  -1   7 72.7391 12.4128   3
  -3   1   7 73.3664 8.03914   6
   3  -1  -7 76.9324 7.69657   6
  -3   1   6 2665.34 43.8838   3
  -3   1   6 2638.10 51.1135   2
  -3   1   6 2645.17 46.9942   5
  -3   1   6 2719.58 40.7615   6
   3  -1  -6 2671.27 40.7974   6
  -3  -1   6 2572.02 58.7642   3
  -3   1   5 2884.25 51.9885   2
  -3   1   5 2951.05 42.0081   6
  -3   1   5 2835.18 47.1512   5
   3  -1  -5 2721.99 48.9405   5
  -3   1   5 2942.78 47.3531   3
  -3  -1   5 2847.47 60.1223   3
   3  -1  -5 2935.63 42.4999   6
   3  -1  -4 667.734 21.3677   6
  -3   1   4 732.174 22.6961   6
   3  -1  -4 580.216 24.1613   5
  -3   1   4 709.242 24.6982   5
   3  -1  -3 165.823 11.5479   6
  -3   1   3 290.512 17.4283   6
   3   1  -3 132.807 11.7456   6
   3  -1  -3 143.286 12.4873   3
  -3  -1   3 128.366 14.2077   3
   3  -1  -3 195.263 16.8126   5
  -3   1   3 143.589 13.3035   2
   3  -1  -2 1429.72 36.8418   3
   3   1  -2 1351.88 32.7669   6
  -3   1   2 1393.12 35.8203   2
  -3  -1   2 1272.71 39.0881   3
  -3   1   2 1486.56 31.5161   6
   3   1  -2 1403.83 29.4802   2
   3  -1  -2 1393.11 32.1007   5
   3  -1  -2 1516.27 31.6270   6
  -3   1   1 55.6221 9.82312   2
   3   1  -1 42.9371 6.40320   2
   3  -1  -1 46.0814 8.73164   3
  -3  -1   1 51.9035 9.55600   3
  -3   1   1 56.7072 7.92827   6
   3   1  -1 51.6504 7.01890   6
  -3   1   0 4750.71 58.5658   6
  -3  -1   0 4616.77 65.7825   3
  -3  -1   0 4736.60 55.2270   2
   3  -1   0 4703.06 68.1359   3
   3   1   0 4578.84 51.2738   6
   3   1   0 4768.93 54.8508   2
  -3  -1   0 4491.08 49.5730   6
  -3  -1  -1 16831.0 119.619   3
   3   1   1 17008.8 106.995   2
   3  -1   1 16629.5 131.981   3
   3   1   1 16503.8 90.2499   6
  -3  -1  -1 16524.3 90.3672   6
  -3   1  -1 16473.9 112.334   6
  -3  -1  -2 9303.30 65.2196   6
   3  -1   2 9418.42 102.089   3
   3   1   2 9317.79 65.5949   6
   3   1   2 9040.58 81.9956   2
  -3  -1  -2 9286.47 86.2212   3
  -3   1  -2 9381.29 87.8267   6
  -3  -1  -3 3906.98 40.5219   6
   3   1   3 3930.65 55.5711   2
   3  -1   3 4041.32 68.9580   3
   3   1   3 3996.61 55.2199   3
  -3  -1  -3 4063.92 54.7518   3
   3   1   3 3876.17 39.7673   6
  -3   1  -3 3945.65 59.2470   6
  -3   1  -4 5398.90 72.2485   6
   3  -1   4 5367.07 82.0815   3
   3   1   4 5340.37 67.9499   2
  -3  -1  -4 5364.53 45.6073   6
   3   1   4 5360.18 60.4977   3
   3   1   4 5039.85 44.6301   6
   3   1   4 5561.01 70.2396   5
  -3  -1  -4 5242.51 60.2689   3
   3   1   5 4909.83 68.1607   5
  -3   1  -5 4978.76 70.5845   6
  -3  -1  -5 4929.06 42.9230   6
   3   1   5 4667.95 40.9474   6
   3  -1   5 5036.52 80.6801   3
   3   1   5 4986.88 55.3820   3
  -3  -1  -5 5011.60 55.5675   3
  -3  -1  -5 4865.60 59.8815   7
   3   1   5 5106.83 68.9494   2
  -3  -1  -6 3295.08 35.3593   6
  -3   1  -6 3541.10 61.7800   6
   3   1   6 3448.63 35.4919   6
   3   1   6 3423.08 58.4642   2
   3   1   6 3293.32 56.7294   5
   3  -1   6 3465.30 69.0138   3
  -3  -1  -6 3472.67 49.6282   7
   3   1   6 3522.85 43.6646   3
  -3  -1  -6 3437.86 44.2231   3
  -3   1  -7 2116.81 49.9302   6
   3   1   7 2235.29 49.7682   2
   3   1   7 2235.59 30.3678   6
   3   1   7 2161.69 47.6792   5
  -3  -1  -7 2115.19 32.7169   3
  -3  -1  -7 2138.40 39.4496   7
  -3  -1  -7 2056.97 28.7604   6
   3  -1   7 2192.34 56.4325   3
   3   1   7 2191.82 32.2098   3
  -3  -1  -8 272.164 11.9841   3
  -3   1  -8 294.828 20.0330   6
   3   1   8 312.925 12.3365   6
   3   1   8 282.843 18.7318   5
   3  -1   8 296.384 22.9501   3
  -3  -1  -8 282.362 11.2333   6
   3   1   8 305.215 11.1725   3
  -3  -1  -8 305.338 14.9366   7
  -3   1  -9 815.525 33.2697   6
   3   1   9 842.061 21.0358   6
  -3   1  -9 802.598 35.3865   3
   3   1   9 803.038 31.4232   5
   3  -1   9 846.845 36.5712   3
   3   1   9 803.362 16.0287   3
  -3  -1  -9 844.731 24.2284   7
  -3  -1  -9 808.338 19.9491   6
   3  -1  10 964.353 39.7448   3
  -3   1 -10 989.746 37.1365   6
   3   1  10 999.382 24.3875   6
  -3   1 -10 990.244 39.9167   3
   3   1  10 1013.02 36.5124   5
  -3  -1 -10 1008.63 26.9175   7
  -3  -1 -10 994.430 23.5460   6
   3  -1  11 108.829 15.1915   3
  -3   1 -11 111.724 13.7903   6
  -3  -1 -11 121.834 9.91347   7
  -3  -1 -11 116.301 8.99068   6
  -3   1 -11 110.243 14.0486   3
   3   1  11 129.663 9.92170   6
   3   1  11 113.839 13.8623   5
  -3  -1 -12 538.094 19.7328   6
   3  -1  12 498.715 30.4399   3
  -3   1 -12 539.522 30.6924   3
  -3   1 -12 521.723 29.1717   6
   3   1  12 539.943 28.7479   5
  -3  -1 -13 63.9744 7.98271   6
   3  -1  13 49.6561 10.6535   3
  -3   1 -13 68.0281 12.9823   6
  -3   1 -13 54.6308 11.5260   3
   3   1  13 46.8591 11.0863   5
   3   1  14 1.98678 7.49770   5
  -3   1 -14-3.26677 7.66339   3
  -3   1 -14-2.78346 6.53918   6
  -3  -1 -14 3.08934 4.32365   6
   3  -1  14-3.56309 9.37520   3
  -3  -1 -15 357.390 18.6716   6
   3  -1  15 321.144 26.0406   3
  -3   1 -15 352.095 26.2091   6
  -3   1 -15 348.732 27.0821   3
   3  -1  16 161.417 19.7407   3
  -3   1 -16 181.281 19.7169   6
  -3  -1 -16 147.052 12.8301   6
  -3   1 -16 122.618 16.5455   3
  -3  -1 -17 1.55109 4.32507   6
  -3   1 -17 1.38209 7.44768   6
   3  -1  17-3.86929 9.40723   3
  -3   1 -17 6.48283 7.50133   3
  -3  -1 -18 69.8654 14.6944   2
   3  -1  18 53.6462 13.0310   3
   3   1  18 65.1217 14.0320   1
  -3  -1 -18 82.4426 11.5990   6
  -3   1 -18 76.0846 14.8565   3
  -3   1 -18 59.8041 14.9005   6
  -3   1 -19 129.203 19.3673   6
  -3  -1 -19 132.295 18.4786   2
  -3   1 -19 117.868 11.5146   1
  -3  -1 -19 127.150 13.6788   6
   3   1  19 87.5050 14.4436   1
   3  -1  19 122.579 18.9659   3
  -3   1 -19 115.765 17.1804   3
   3   1  20 1104.43 46.5586   1
  -3  -1 -20 1212.56 40.9368   6
  -3   1 -20 1196.40 52.9626   6
  -3   1 -20 1214.84 51.6077   3
   3  -1  20 1122.70 51.3290   3
  -3  -1 -20 1071.51 48.3452   2
  -3   1 -20 1137.76 36.0811   1
  -3   1 -21 13.1421 11.1299   6
  -3   1 -21 12.5050 10.2581   3
   3  -1  21 9.64798 11.3033   3
  -3   1 -21 8.65073 6.56888   1
  -3  -1 -21 14.4538 8.01278   6
   3   1  21 8.69742 9.65452   1
  -3  -1 -21 11.6646 11.0383   2
  -3   1 -22 88.7176 13.1608   1
   3   1  22 88.8854 16.2381   1
  -3   1 -22 72.4761 17.4646   6
  -3  -1 -22 79.7371 12.6877   6
   3  -1  22 66.7574 15.3707   3
  -3   1 -22 39.3716 12.9314   3
  -3  -1 -22 69.9271 15.2895   2
  -3   1 -23 100.917 13.1216   1
  -3  -1 -23 88.6388 13.5015   6
  -3  -1 -23 85.7270 16.7160   2
  -3   1 -23 104.781 18.2936   6
   3  -1  23 96.2113 17.8982   3
  -3   1 -23 84.3804 15.2884   3
  -3  -1 -24 3.43935 8.42269   2
   3  -1  24 3.47230 9.43075   3
  -3  -1 -24 21.2454 9.35345   6
  -3   1 -24 6.64570 8.51764   6
  -3   1 -24 9.33055 7.19795   1
  -3   1 -24 3.24599 8.32098   3
  -3   1 -25 90.6484 18.2973   6
  -3   1 -25 99.6263 13.2128   1
  -3   1 -25 98.3194 16.9289   3
  -3  -1 -25 127.007 20.1093   2
  -3  -1 -25 101.590 15.1112   6
   3  -1  25 108.183 19.9888   3
  -3  -1 -26 613.128 42.4188   2
  -3   1 -26 715.543 46.7816   6
  -3   1 -26 654.297 41.0158   3
   3  -1  26 694.414 44.8156   3
  -3   1 -26 699.050 33.8446   1
   3  -1  26 637.227 41.8560   4
  -3  -1 -26 645.538 36.3190   6
  -3  -1 -27 145.927 18.7689   6
   3  -1  27 166.860 24.0072   3
   3  -1  27 140.136 21.4119   4
  -3  -1 -27 164.183 24.3307   2
  -3   1 -27 158.753 17.6295   1
  -3   1 -27 168.367 24.7168   6
  -3   1 -27 142.123 20.0891   3
  -3  -1 -28 609.397 37.0530   6
  -3   1 -28 684.147 35.1319   1
  -3   1 -28 591.592 39.6297   3
  -3  -1 -28 587.543 43.0753   2
  -3   1 -28 623.790 45.4469   6
   3  -1  28 655.162 44.2704   4
   3  -1  28 664.610 45.3279   3
   3  -1  29 65.3071 15.9244   3
  -3   1 -29 74.8147 15.4494   3
  -3  -1 -29 72.5165 15.3282   6
   3  -1  29 112.083 21.0952   4
  -3  -1 -29 68.7762 16.5771   2
  -3   1 -29 85.8392 14.4791   1
  -3   1 -29 86.0408 20.0040   6
  -3   1 -30 70.6749 15.2431   1
   3  -1  30 44.2004 15.0345   3
   3  -1  30 39.9769 15.4342   4
  -3   1 -30 98.4661 21.6567   6
  -3  -1 -30 48.9493 15.4509   2
  -3   1 -31 39.8740 17.3572   6
  -3  -1 -31 21.6512 13.7395   2
   3  -1  31 26.5034 15.2216   4
   3  -1  32 441.620 39.9659   4
  -3  -1 -32 347.160 35.7023   2
  -3   1 -32 411.857 40.2551   6
   3  -1  33 47.2965 15.9267   4
  -3   1 -33 34.9837 14.9789   6
  -3  -1 -33 54.9492 17.2172   2
  -3  -1 -34 48.9672 16.6576   2
  -3   1 -34 90.1597 22.8273   6
   3  -1  34 84.1281 21.9283   4
  -3   1 -35 140.743 25.9604   6
  -3  -1 -35 108.686 22.9116   2
   3  -1  35 119.715 24.1214   4
  -3   1 -36-8.42330 10.8709   2
   3  -1  36 20.5023 13.8715   4
  -3   1 -36 0.61342 10.8606   6
  -3  -1 -36 4.30019 11.3396   2
   3  -1  37 7.72509 13.2265   4
  -3   1 -37 2.58462 12.6360   6
  -3  -1 -37-3.64802 11.0911   2
  -3   1 -37 6.06562 12.6634   2
  -3   1 -38-1.01001 12.7489   6
  -3  -1 -38-7.38617 13.3458   2
   3  -1  38 0.12355 13.3814   4
  -3   1 -38 47.2691 15.1830   2
   3   1  38 11.8987 14.8803   5
  -3   1 -39 199.814 28.2913   2
  -3   1 -39 244.437 34.8471   6
  -3  -1 -39 175.264 29.7931   2
   3   1  39 201.592 33.9560   5
   3  -1  39 246.463 34.8753   4
   3   1  40 126.499 27.6828   5
  -3   1 -40 137.052 27.6228   6
  -3   1 -40 118.490 22.8118   2
   3  -1  40 132.888 26.7569   4
  -3  -1 -40 127.274 26.6627   2
  -3  -1 -41 29.4886 15.3453   2
   3  -1  41 14.0651 14.2168   4
   3   1  41 21.9977 17.7359   5
  -3   1 -41 16.7556 15.1477   6
  -3  -1 -42 48.3192 21.0395   2
  -3   1 -42 34.4958 20.2689   6
   3  -1  42 44.3973 18.1108   4
  -3   1 -43-19.5839 17.3097   6
  -3  -1 -43 1.02111 13.9365   2
  -3   1 -44 89.9422 26.6669   6
  -3  -3  38-6.73576 16.3588   3
  -3  -3  37 17.2147 22.3871   3
  -3  -3  36 33.4272 17.7678   3
  -3   3  36 82.1744 24.1309   5
  -3   3  36 50.2647 21.2458   1
  -3   3  35 19.3906 15.8269   5
   3  -3 -35 49.3035 21.2743   2
  -3   3  35 30.0123 18.1393   1
   3   3 -35 42.6557 24.1859   6
  -3  -3  35 57.4511 23.8852   3
  -3   3  34 15.9743 14.9069   5
  -3  -3  34-0.05757 16.6234   3
   3   3 -34 9.87088 14.5623   6
   3  -3 -34 51.2196 22.0795   2
  -3   3  34-15.6722 16.2161   1
   3   3 -33 26.7021 17.4452   6
  -3  -3  33 47.2226 22.9358   3
  -3   3  33 37.6330 16.5235   1
   3  -3 -33 58.5659 22.5833   2
  -3   3  33 61.7697 22.2549   5
   3   3 -32 412.075 49.1410   6
  -3  -3  32 341.056 46.8913   3
  -3   3  32 418.539 46.8896   5
  -3   3  32 370.173 42.7615   1
   3  -3 -32 456.234 49.6494   2
  -3   3  31 40.0099 19.5898   5
  -3  -3  31-17.4781 15.5345   3
  -3   3  31 13.9165 16.9492   1
   3   3 -31 4.98017 13.2341   6
   3  -3 -31 16.4066 15.8891   2
  -3   3  30 23.6203 15.9571   1
  -3   3  30 58.6266 21.2462   5
  -3  -3  30 15.9157 21.0522   3
   3   3 -30 44.9394 20.9937   6
   3  -3 -30 18.3402 15.8543   2
   3   3 -29 174.223 32.9801   6
  -3   3  29 192.448 32.3761   5
   3  -3 -29 179.076 31.9567   2
  -3  -3  29 113.566 29.2604   3
  -3   3  29 146.746 27.9075   1
   3   3 -28 20.4807 17.9963   6
   3  -3 -28 41.3262 19.7732   2
  -3   3  28 5.44981 12.2200   1
  -3   3  28 30.8659 19.6219   5
  -3  -3  28 2.85750 16.0979   3
  -3   3  27 104.297 23.0697   5
  -3  -3  27 88.5664 26.5317   3
  -3   3  27 99.0480 24.1997   1
   3  -3 -27 130.644 27.5768   2
   3   3 -27 124.779 28.6351   6
   3   3 -26 34.8441 16.0853   6
   3  -3 -26 37.7594 17.3585   2
  -3   3  26 21.3273 14.6140   1
  -3  -3  26 60.4410 22.1993   3
  -3   3  26 32.7299 18.4030   5
   3   3 -25 47.5253 20.3182   6
  -3  -3  25 33.2011 19.6383   3
  -3   3  25 48.0300 18.0755   1
   3  -3 -25 63.0563 21.8345   2
  -3   3  25 22.5413 12.4828   5
  -3   3  24 93.0470 23.1266   5
   3  -3 -24 126.833 25.3942   2
  -3  -3  24 98.8559 26.2332   3
  -3   3  24 120.723 24.6007   1
  -3   3  24 110.150 15.5807   6
   3   3 -24 107.406 24.4097   6
   3   3 -23 381.986 42.0119   6
  -3   3  23 307.797 34.5178   5
  -3   3  23 369.753 26.3897   6
  -3   3  23 345.934 37.9299   1
   3  -3 -23 362.463 41.5019   2
  -3  -3  23 312.898 42.2218   3
   3   3 -22 245.683 33.4254   6
  -3   3  22 222.900 30.4097   5
   3  -3 -22 242.896 33.2822   2
  -3  -3  22 213.023 34.9169   3
  -3   3  22 241.195 21.0977   6
  -3   3  22 252.021 32.5993   1
  -3   3  21 102.318 14.5249   6
   3  -3 -21 107.834 25.0500   2
  -3   3  21 115.001 22.8321   1
   3   3 -21 110.509 23.6842   6
  -3  -3  21 75.1587 23.8758   3
  -3   3  21 89.4760 21.9116   5
  -3   3  20 22.2190 9.48453   6
  -3   3  20 24.0134 13.5624   5
  -3  -3  20 7.56077 15.6977   3
   3  -3 -20 27.0100 11.9707   7
  -3   3  20 29.4453 14.1087   1
   3  -3 -20 22.9760 8.34768   6
   3  -3 -20 28.4015 14.8469   2
   3   3 -20 29.4659 15.5192   6
  -3   3  19 266.313 22.1280   6
   3  -3 -19 267.319 26.0471   7
  -3   3  19 278.096 32.9467   1
  -3  -3  19 232.614 34.3397   3
   3  -3 -19 288.640 24.7865   6
   3  -3 -19 277.039 34.1509   2
   3   3 -19 279.534 33.0750   6
  -3   3  19 240.429 29.8065   5
   3   3 -18 217.371 28.7423   6
  -3   3  18 256.430 31.3413   1
   3  -3 -18 293.863 24.7177   6
   3  -3 -18 278.886 34.1313   2
   3  -3 -18 256.222 24.3155   7
  -3  -3  18 232.915 34.6502   3
  -3   3  18 281.382 23.0524   6
  -3   3  18 232.629 21.6230   3
   3   3 -17 54.2556 15.9892   6
   3  -3 -17 67.0366 15.1054   7
   3  -3 -17 46.9620 17.0527   2
  -3   3  17 67.7349 12.9232   6
  -3   3  17 73.8411 14.9414   3
  -3  -3  17 82.3425 22.9219   3
  -3   3  17 37.3853 14.4726   1
   3  -3 -17 77.0204 14.0437   6
   3  -3 -16 2.40848 10.0225   7
  -3   3  16 20.6538 12.7391   1
   3  -3 -16 9.81534 11.6373   2
  -3   3  16 27.0576 10.4653   6
  -3   3  16 11.9063 8.22845   3
  -3  -3  16 10.1805 13.5562   3
   3   3 -16 18.4707 13.1713   6
   3  -3 -16 22.4936 10.4543   6
   3   3 -15 242.316 29.1258   6
   3  -3 -15 304.734 25.1942   6
  -3  -3  15 236.149 33.1520   3
  -3   3  15 295.568 23.4989   6
  -3   3  15 299.885 32.2818   1
   3  -3 -15 299.920 33.2391   2
   3  -3 -15 245.454 23.7761   7
   3  -3 -14 18.0492 8.18698   7
   3  -3 -14 49.1929 17.2775   2
  -3   3  14 31.6196 10.1557   6
   3  -3 -14 34.6638 11.2373   6
  -3  -3  14 42.0857 18.0915   3
   3   3 -14 39.4511 15.9519   6
  -3   3  14 22.4065 13.3244   1
   3  -3 -13-6.76839 6.62529   6
   3   3 -13 16.9948 12.1332   6
  -3  -3  13 4.31969 12.8151   3
   3  -3 -13 35.3761 17.2189   2
  -3   3  13 12.2670 10.4086   1
  -3   3  13-3.09408 6.26338   6
   3   3 -13 12.4681 8.00388   2
  -3   3  12 73.4458 13.3049   6
   3   3 -12 99.9479 19.8086   6
  -3   3  12 85.4104 19.2978   1
  -3  -3  12 44.3903 20.1087   3
   3  -3 -12 54.6176 12.5842   6
   3   3 -12 64.5485 12.3954   2
  -3  -3  11 124.354 23.4366   3
  -3   3  11 161.334 17.7619   6
  -3   3  11 143.061 21.9288   1
   3  -3 -11 178.306 19.6249   6
   3   3 -11 149.092 21.4232   6
   3   3 -11 165.521 18.1586   2
  -3   3  10 11.7581 12.7965   1
  -3   3  10 25.3742 9.43433   6
  -3   3  10 13.2147 8.70117   3
   3  -3 -10 19.3987 8.47972   6
   3   3 -10 12.9821 7.35074   2
  -3  -3  10 1.96740 12.6916   3
   3   3 -10 36.1555 14.3419   6
   3   3  -9 14.7033 7.95081   2
   3   3  -9 23.5661 11.6950   6
  -3  -3   9 6.34447 14.4984   3
  -3   3   9 26.6582 11.5863   3
  -3   3   9 23.1986 9.52823   6
   3  -3  -9 23.4684 9.66570   6
  -3   3   8 13.7372 9.04828   6
   3  -3  -8 10.6173 7.47815   6
   3   3  -8 13.4660 8.89028   6
  -3   3   8 9.25580 9.34235   3
  -3  -3   8 6.45137 12.9027   3
   3   3  -8 16.2251 8.50859   2
  -3  -3   7-0.54594 12.0757   3
  -3   3   7-7.49014 10.5517   3
   3   3  -7 14.0180 7.90473   2
   3   3  -7 11.2108 8.46354   6
   3  -3  -7 6.29681 7.42342   6
  -3   3   7 5.76255 7.47646   6
   3  -3  -6 45.1093 11.3102   6
   3   3  -6 54.1839 12.0674   2
   3   3  -6 53.5496 13.6709   6
  -3   3   6 59.8688 14.3657   3
  -3  -3   6 55.9651 16.5504   3
  -3   3   6 71.9314 13.7937   6
  -3  -3   5 356.411 36.4444   3
  -3   3   5 386.574 33.3779   3
   3   3  -5 405.936 29.3828   2
   3  -3  -5 397.149 30.0223   6
   3   3  -5 406.996 31.3432   6
  -3   3   5 394.850 29.0633   6
   3   3  -4 36.5428 11.0426   2
   3   3  -4 35.9099 11.4813   6
  -3   3   4 28.1673 12.2604   3
  -3  -3   4 26.1569 13.1270   3
  -3   3   4 35.3133 11.5512   6
   3  -3  -4 40.8182 12.6689   6
   3  -3  -4 37.1866 14.3108   3
   3  -3  -4 29.6995 11.1610   5
   3  -3  -3 263.363 25.9365   5
  -3  -3   3 277.880 31.7895   3
  -3   3   3 283.444 28.9981   3
   3  -3  -3 290.869 25.8042   6
  -3   3   3 283.663 25.6988   6
   3  -3  -3 249.358 28.3372   3
   3   3  -3 285.815 25.2464   2
   3   3  -3 267.410 25.2117   6
   3  -3  -2 21.9211 9.97755   6
  -3  -3   2 16.5241 12.0589   3
  -3   3   2 4.86951 7.93045   6
   3  -3  -2 23.5012 10.1600   5
   3   3  -2 21.2676 7.72707   2
   3   3  -2 4.77145 8.22717   6
   3  -3  -2 13.9176 11.0084   3
   3   3  -1 157.714 19.6333   6
  -3  -3   1 122.595 21.3903   3
  -3   3   1 119.670 17.8244   6
   3   3  -1 145.156 18.6926   2
  -3   3   1 107.057 16.7475   2
   3  -3  -1 117.257 21.6495   3
   3  -3  -1 133.878 18.0481   6
   3  -3  -1 130.525 18.3576   5
   3  -3   0 17.6120 8.73801   6
   3  -3   0 18.3282 9.60815   3
   3   3   0-6.71716 9.13148   2
  -3  -3   0 6.56442 10.8776   3
  -3   3   0 5.13532 8.21778   6
  -3   3   0 8.41328 7.22345   2
   3   3   0-1.73288 8.83798   6
  -3  -3  -1 103.937 20.3279   3
   3   3   1 117.638 16.3063   6
   3  -3   1 135.070 19.6877   6
   3   3   1 99.1949 16.6691   2
   3  -3   1 114.669 21.1742   3
  -3   3  -1 107.808 17.5467   6
  -3   3  -1 93.0166 15.3452   2
   3  -3   2 586.460 43.9578   3
   3   3   2 578.164 41.2513   3
   3   3   2 569.239 36.5495   1
  -3   3  -2 540.637 36.4128   6
   3   3   2 567.000 33.8421   6
   3  -3   2 546.237 37.6229   6
  -3  -3  -2 533.450 40.3457   3
  -3   3  -2 601.290 36.8966   2
   3   3   2 626.537 39.2576   2
   3   3   3 15.1056 10.6517   2
   3   3   3 7.42919 11.2134   1
   3   3   3 23.8434 11.5795   3
  -3   3  -3 10.5066 8.22883   2
  -3   3  -3 10.2686 10.7170   6
   3  -3   3 9.85874 12.0085   3
   3   3   3 7.70008 8.86330   6
  -3  -3  -3 15.5508 13.9173   3
  -3   3  -4 86.2509 14.4392   2
   3   3   4 87.7895 14.7222   6
  -3   3  -4 99.9353 17.4134   6
   3   3   4 104.139 18.7488   1
   3   3   4 120.226 20.1955   3
   3  -3   4 70.7142 18.7283   3
  -3  -3  -4 85.1842 16.6484   3
  -3  -3  -4 89.7134 14.2898   6
  -3   3  -5 249.138 23.8528   2
   3  -3   5 220.986 29.3019   3
  -3  -3  -5 225.511 20.8351   6
   3   3   5 262.706 22.4368   6
   3   3   5 239.754 27.3499   3
  -3   3  -5 238.005 25.1294   6
  -3  -3  -5 270.573 28.6393   3
   3   3   5 217.701 25.2630   1
  -3  -3  -6 121.793 19.5651   3
   3   3   6 122.453 21.7760   3
  -3  -3  -6 109.562 14.7253   6
   3   3   6 132.677 16.2480   6
  -3   3  -6 140.335 18.5537   2
   3  -3   6 121.159 24.0765   3
   3   3   6 123.932 20.1970   1
  -3   3  -6 121.545 19.9317   6
   3  -3   7 333.443 36.8731   3
  -3   3  -7 394.342 29.3728   2
  -3  -3  -7 393.334 26.4802   6
  -3   3  -7 375.047 32.5787   6
   3   3   7 400.023 33.2235   3
  -3  -3  -7 431.786 33.9706   3
   3   3   7 418.299 26.8272   6
   3   3   7 422.080 34.8404   1
  -3   3  -8 124.322 21.2344   6
  -3  -3  -8 129.839 21.1010   3
   3   3   8 106.452 18.9387   3
   3   3   8 139.407 16.4357   6
   3   3   8 113.013 19.9624   1
  -3   3  -8 136.760 18.2734   2
   3  -3   8 78.5805 19.1846   3
  -3  -3  -8 121.928 15.3161   6
  -3  -3  -8 148.801 22.6616   2
  -3  -3  -9 229.650 27.7770   2
  -3   3  -9 227.880 26.9510   6
  -3  -3  -9 177.377 17.6512   6
   3   3   9 211.480 26.3700   1
   3   3   9 210.789 19.1192   6
   3  -3   9 231.684 32.7997   3
  -3  -3 -10 776.202 35.0192   6
  -3   3 -10 777.246 47.5271   6
  -3  -3 -10 737.777 47.9506   2
   3  -3  10 704.931 52.8887   3
   3   3  10 834.056 49.4108   1
   3   3  10 783.705 34.5170   6
   3   3  11 1181.18 41.3956   6
   3   3  11 1161.35 58.6102   1
  -3   3 -11 1138.46 58.0538   6
   3  -3  11 1096.53 66.4279   3
  -3  -3 -11 1209.15 43.4047   6
  -3  -3 -11 1117.48 59.0017   2
   3   3  12 151.109 25.4068   1
  -3  -3 -12 132.947 15.6804   6
   3   3  12 136.102 15.3643   6
  -3  -3 -12 209.238 28.6621   2
   3  -3  12 176.258 30.8617   3
  -3   3 -12 157.036 24.8671   6
  -3  -3 -13 2115.86 55.7925   6
  -3  -3 -13 1856.90 77.7004   2
   3   3  13 2133.06 54.1300   6
   3   3  13 1981.71 78.0762   1
   3  -3  13 1886.83 88.3880   3
  -3   3 -13 2037.34 80.4295   6
  -3   3 -14 261.486 30.9813   6
   3  -3  14 259.598 34.7443   3
  -3  -3 -14 272.678 31.8903   2
   3   3  14 265.062 23.6856   3
   3   3  14 252.144 19.1091   6
   3   3  14 266.878 30.7067   1
  -3  -3 -14 256.577 20.2249   6
  -3   3 -15 659.402 47.7644   6
   3   3  15 613.045 44.9866   1
   3   3  15 584.313 32.9886   3
  -3  -3 -15 625.791 30.0258   6
  -3  -3 -15 562.871 44.5863   2
   3  -3  15 597.474 51.9450   3
   3   3  15 654.971 29.5945   6
   3   3  16 179.777 16.0597   6
  -3  -3 -16 193.136 28.5799   2
   3   3  16 163.027 25.3832   1
  -3  -3 -16 157.250 15.3841   6
   3   3  16 165.767 18.6036   3
   3  -3  16 155.361 29.0010   3
  -3   3 -16 171.720 27.0886   6
   3  -3  17 546.500 51.0680   3
  -3   3 -17 594.140 46.4319   6
  -3  -3 -17 562.411 45.6812   2
   3   3  17 559.867 26.4541   6
   3   3  17 600.197 45.1514   1
   3   3  17 528.295 28.0994   3
  -3  -3 -17 575.478 28.6018   6
  -3   3 -18 80.9591 21.6133   6
  -3  -3 -18 63.4328 11.6572   6
  -3  -3 -18 75.6520 20.3560   2
   3   3  18 61.0865 10.3208   6
   3   3  18 72.7357 20.2453   1
   3  -3  18 86.2730 26.0310   3
  -3  -3 -19 288.590 20.7867   6
   3   3  19 299.055 35.2866   1
   3   3  19 283.794 18.7294   6
  -3  -3 -19 305.808 36.3675   2
   3  -3  19 303.129 39.6888   3
  -3   3 -19 353.974 37.8552   6
   3   3  20 31.3957 14.2523   1
  -3  -3 -20 65.9347 19.4012   2
   3  -3  20 47.5198 20.5211   3
  -3   3 -20 16.9909 12.8778   6
   3   3  20 35.6745 8.16728   6
   3  -3  21-3.99100 14.1505   3
  -3  -3 -21 44.5651 17.5907   2
   3   3  21 41.1220 16.4539   5
  -3   3 -21 30.5039 16.9762   6
   3   3  21 16.5757 11.0464   1
  -3   3 -22 21.6208 15.4241   6
   3  -3  22 38.0687 16.7526   3
   3   3  22 48.4209 19.8674   1
  -3  -3 -22 29.9904 15.2443   2
   3   3  22 46.8429 16.4824   5
  -3  -3 -23 234.860 32.9710   2
   3   3  23 265.079 33.3253   1
  -3   3 -23 227.489 34.0216   6
   3  -3  23 196.575 34.6255   3
   3   3  23 233.641 32.8799   5
   3  -3  24 79.5038 25.3765   3
  -3   3 -24 82.0113 22.2777   6
   3   3  24 109.499 25.0388   5
   3   3  24 99.2965 22.1468   1
  -3  -3 -24 100.533 23.0455   2
   3   3  25 47.6976 17.0594   5
  -3  -3 -25 36.6837 16.5242   2
  -3   3 -25 36.4455 19.7618   6
   3   3  25 71.3306 20.8780   1
   3  -3  25 73.8234 25.4106   3
   3   3  26 21.5186 16.2829   1
  -3   3 -26 9.58720 15.2195   6
  -3  -3 -26 30.4471 18.0246   2
   3   3  26 12.5899 15.2061   5
   3  -3  26 25.2422 17.3951   3
  -3   3 -27 154.742 30.1900   6
   3   3  27 143.057 27.6345   5
   3  -3  27 149.304 31.3505   3
  -3  -3 -27 127.970 27.9092   2
   3   3  27 87.3718 21.6156   1
  -3   3 -28 20.3915 16.0972   6
   3   3  28 5.91173 17.0552   5
   3  -3  28 17.5041 15.3023   3
   3   3  28 6.46340 14.3472   1
  -3  -3 -28 13.8165 15.1530   2
   3   3  29 63.5165 17.5427   1
  -3   3 -29 157.974 30.9197   6
   3   3  29 121.411 28.1233   5
  -3  -3 -29 87.0328 23.7373   2
   3  -3  29 99.8864 28.8493   3
   3  -3  30 41.4226 21.0878   3
   3   3  30 37.1012 17.2871   1
  -3   3 -30 61.1123 22.8517   6
  -3  -3 -30 59.2806 22.8526   2
   3   3  30 29.1705 17.5789   5
  -3  -3 -31 20.6292 15.9905   2
   3  -3  31-47.5281 26.9724   3
  -3   3 -31-18.8336 15.9315   6
   3   3  31 15.1677 15.2934   5
   3   3  31 13.1931 12.9365   1
   3  -3  32-19.6044 21.1480   3
   3   3  32-2.75532 13.4240   1
  -3  -3 -32 28.1015 20.9818   2
  -3   3 -32 11.9290 16.7512   6
   3   3  32-3.94701 14.5574   5
   3   3  33 32.5517 17.1995   5
  -3   3 -33 25.6521 15.8150   6
  -3  -3 -33 25.2561 18.2166   2
   3   3  34-4.55670 14.3532   5
  -3   3 -34-3.81105 14.3556   6
   3   3  35 114.582 26.4526   5
   3   5 -19 19.8963 20.9441   6
   3   5 -18 359.450 48.6386   6
   3   5 -17 139.882 31.4591   6
  -3   5  17 186.291 35.3833   1
   3   5 -16 93.5514 28.8986   6
  -3   5  16 68.4388 26.4373   1
  -3   5  15 85.1115 25.9735   1
   3   5 -15 100.227 27.1121   6
  -3  -5  15 81.1927 30.3356   3
  -3   5  14 11.5102 16.5305   1
   3   5 -14 5.25785 13.6942   6
  -3  -5  14 28.1998 21.6576   3
  -3  -5  13 50.4837 24.3976   3
   3   5 -13 1.80864 14.0202   6
  -3   5  13 44.2134 20.4399   1
  -3  -5  12 15.9757 20.0259   3
  -3   5  12-1.76652 15.3490   1
   3   5 -12-12.2496 17.2269   6
   3   5 -11 76.0435 22.4276   6
  -3   5  11 123.382 26.8942   1
  -3  -5  11 82.9452 28.7030   3
   3   5 -10 42.2411 18.2827   6
  -3   5  10-1.69727 14.7091   1
  -3  -5  10-27.8062 20.2868   3
  -3  -5   9-41.7577 26.5704   3
  -3   5   9 34.6291 16.1918   1
   3   5  -9 28.6981 15.4052   6
   3   5  -8 48.6853 17.4059   6
  -3   5   8 58.1670 21.6077   1
  -3  -5   8-2.64071 18.0993   3
  -3  -5   7-25.8287 25.2114   3
   3   5  -7 23.8148 16.5999   6
  -3   5   7-6.36442 16.5914   1
  -3  -5   6 8.50833 15.2555   3
   3   5  -6 14.4673 15.3132   6
   3   5  -6-13.4653 11.3393   1
  -3   5   6 1.60228 15.8111   1
   3   5  -5 39.7579 15.8804   6
  -3   5   5 21.8875 11.8484   6
  -3   5   5 27.1712 15.4640   1
   3   5  -5 37.5695 15.7850   1
   3   5  -4 8.61777 12.3719   1
  -3   5   4-2.38235 14.1166   6
  -3   5   4 50.1303 17.8526   1
   3   5  -4 37.2567 18.0257   6
  -3   5   3 48.0091 19.4156   6
   3   5  -3 17.4502 12.5570   1
   3   5  -3 40.2633 17.6530   6
  -3   5   3 51.4785 18.0570   1
   3   5  -2 93.9776 20.9346   1
   3   5  -2 60.8616 16.4400   6
  -3   5   2 91.7335 23.4369   1
  -3   5   2 72.7658 21.3045   6
   3   5  -1 39.5870 16.4664   6
  -3   5   1 28.7670 16.1752   1
  -3   5   1 24.4597 13.6553   6
   3   5  -1 36.6722 16.8761   1
   3   5   0 8.13479 12.6056   6
  -3   5   0 2.93653 12.7941   6
  -3   5   0-16.1181 17.1848   1
   3   5   0 1.99754 12.8456   1
   3   5   1 30.5000 16.1919   1
   3   5   1 31.7830 14.3678   6
  -3   5  -1 44.9278 17.0983   1
  -3   5  -1 27.0644 14.7606   6
  -3   5  -2 81.2729 18.7741   1
   3   5   2 120.142 22.3903   6
   3   5   2 91.8698 23.0150   1
  -3   5  -2 96.3276 22.8687   6
   3   5   3 63.5716 22.1902   1
  -3   5  -3 42.9579 18.0485   1
  -3   5  -3 26.6891 16.8049   6
   3   5   4 191.532 29.5108   1
  -3   5  -4 172.883 29.9692   6
  -3   5  -4 186.955 27.7062   1
  -3   5  -5 35.3447 16.2469   6
  -3   5  -5 17.2974 14.4661   1
   3   5   5 24.8913 16.7686   1
  -3   5  -6 23.4541 13.5453   6
  -3   5  -6 19.7551 14.6983   1
   3   5   6 0.24517 13.0446   1
  -3   5  -7 126.445 28.3892   6
   3   5   7 146.821 26.9791   1
  -3   5  -7 99.0207 20.4058   1
   3   5   8 18.0145 17.2074   1
  -3   5  -8 23.8409 19.1616   6
  -3   5  -9-1.53009 13.7577   6
   3   5   9-8.88394 14.0716   1
  -3   5 -10 12.6497 13.9291   6
   3   5  10 4.32552 18.0317   1
   3   5  11 36.7946 18.3434   1
  -3   5 -11 2.59434 15.3969   6
   3   5  12-36.0625 19.1042   1
  -3   5 -12 37.0305 21.7227   6
   3   5  13 187.549 34.1445   1
  -3   5 -13 129.768 29.4253   6
   3   5  14 56.4450 23.4558   1
  -3   5 -14 37.0877 19.2539   6
  -3   5 -15 323.894 45.1290   6
   3   5  15 417.705 49.0946   1
  -3   5 -16 110.319 29.6724   6
   3   5  16 142.290 32.8691   1
  -3   5 -17 100.954 32.3906   6
   4   0 -45 38.0174 21.9494   6
   4   0 -44 13.1936 14.7974   6
   4   0 -43-25.0609 15.7450   2
   4   0 -43 29.9702 18.6448   6
   4   0 -42 86.5426 21.9332   2
  -4   0  42 96.7803 25.2927   4
   4   0 -41-18.1683 15.2189   2
  -4   0  41-23.2956 18.6408   4
  -4   0  40 17.0849 15.5667   4
   4   0 -40 17.7746 13.2509   2
   4   0 -39 36.8396 14.5495   2
  -4   0  39 17.1110 16.9643   4
  -4   0  38 329.643 38.6282   4
   4   0 -38 277.855 32.6759   2
   4   0 -37 10.2574 13.0555   2
  -4   0  37 8.88280 13.2196   4
  -4   0  36 60.1222 20.3124   4
   4   0 -36 17.8899 12.3382   2
   4   0 -35 50.4292 15.5438   2
  -4   0  35-5.41415 12.0720   4
  -4   0  34 97.0245 21.5919   4
   4   0 -34 105.100 20.1315   2
  -4   0  33 14.2472 12.6686   4
   4   0 -33 8.34176 10.2685   2
  -4   0  33-9.18519 8.82208   3
  -4   0  32-4.32641 8.29929   3
  -4   0  32 13.2076 13.3452   4
   4   0 -32 17.7001 11.7099   2
  -4   0  31-4.16266 7.62501   3
  -4   0  31 6.95195 10.9323   4
   4   0 -31-3.96425 8.24975   2
  -4   0  30 131.137 17.1795   3
  -4   0  30 157.481 24.2095   4
   4   0 -30 107.138 18.0051   2
  -4   0  30 82.5918 6.04783   7
  -4   0  29 22.1731 13.9196   4
  -4   0  29 11.6977 3.25897   7
  -4   0  29 23.6945 9.69130   3
   4   0 -29 29.5659 12.8062   2
   4   0 -28 2584.15 77.4808   2
  -4   0  28 2566.02 85.4976   4
  -4   0  28 2794.82 69.8103   3
  -4   0  27 36.3396 11.3979   3
   4   0 -27 33.9044 12.5021   2
  -4   0  27 18.7122 13.6004   4
  -4   0  26 155.803 17.2397   3
  -4   0  26 171.169 23.4787   4
   4   0 -26 152.603 18.8611   2
  -4   0  25 16.7466 9.12594   3
  -4   0  25 5.97696 8.84395   4
   4   0 -25 8.08890 8.79997   2
  -4   0  24 728.900 41.6778   4
  -4   0  24 817.056 35.8038   3
   4   0 -24 759.706 38.6461   2
   4   0 -24 734.555 41.3136   6
   4   0 -23-1.52385 6.87558   6
  -4   0  23 6.23725 8.42817   4
  -4   0  23 11.5362 7.11269   3
   4   0 -22 119.557 16.5644   6
  -4   0  22 153.608 15.6679   3
  -4   0  22 135.929 18.2879   4
  -4   0  21 7.55954 6.18264   3
  -4   0  21 0.24872 7.70155   4
   4   0 -21 1.08769 7.08830   6
   4   0 -20 194.090 24.8188   6
  -4   0  20 241.856 23.8913   4
  -4   0  20 98.7650 15.2238   3
  -4   0  19 7.85167 6.31974   3
   4   0 -19 5.78335 7.94230   6
  -4   0  19 8.93043 8.19069   4
  -4   0  18 733.481 29.4226   3
  -4   0  18 724.294 35.6572   4
   4   0 -18 735.395 35.7442   6
   4   0 -18 741.148 32.4913   2
   4   0 -17 68.0827 13.9928   2
  -4   0  17 5.93946 6.82449   3
  -4   0  17 41.8921 12.1482   4
  -4   0  17 10.9005 7.38395   1
   4   0 -17 26.0668 11.2153   6
   4   0 -16 10004.9 109.018   2
  -4   0  16 9903.07 100.923   3
  -4   0  16 9886.15 98.3006   1
   4   0 -16 9999.58 121.918   6
  -4   0  16 9564.68 118.551   4
  -4   0  15 0.55506 5.40413   3
  -4   0  15 5.27496 5.83027   1
   4   0 -15 15.7348 8.91279   6
   4   0 -15 64.7637 12.5776   2
  -4   0  14 4460.39 63.8444   3
   4   0 -14 4479.15 76.7659   6
   4   0 -14 4571.55 68.6112   2
  -4   0  14 4593.87 62.2447   1
  -4   0  13-5.45091 5.15021   3
  -4   0  13-6.67719 5.51227   1
   4   0 -13 4.31525 6.12915   6
   4   0 -13 24.7138 8.53238   2
  -4   0  12 289.504 14.8472   1
   4   0 -12 294.605 18.9254   6
  -4   0  12 293.151 15.6221   3
   4   0 -12 298.856 16.4851   2
  -4   0  11-1.49076 5.00468   3
   4   0 -11 1.73636 4.90449   2
  -4   0  11-2.89233 4.50449   1
   4   0 -11 5.46929 6.21823   6
  -4   0  10 28.5236 5.57266   1
   4   0 -10 28.7007 6.28841   2
  -4   0  10 28.2512 6.06155   3
  -4   0   9 0.49348 4.57477   3
  -4   0   9-2.11335 4.16246   1
  -4   0   8 1.94426 4.30038   3
  -4   0   7 4.96976 4.62956   3
  -4   0   6 8.61362 4.70806   6
  -4   0   5 2.52296 2.64637   2
   4   0   4 8619.54 58.9062   4
  -4   0  -4 8670.55 53.5851   6
   4   0   5-2.52842 3.91439   4
  -4   0  -5-1.21663 3.17663   3
   4   0   6 30.4805 6.91322   4
  -4   0  -6 11.7363 4.14104   3
  -4   0  -7 1.41296 3.53316   3
   4   0   7-5.84455 5.37549   4
  -4   0  -7-0.31732 4.02928   1
   4   0   8 399.785 18.5453   4
  -4   0  -8 394.782 16.4333   1
  -4   0  -8 402.994 14.9273   3
   4   0   8 401.420 15.0187   3
   4   0   9 3.16235 4.51544   3
   4   0   9 1.57948 5.64459   4
  -4   0  -9-0.16508 4.06730   1
  -4   0  -9-1.36961 4.23053   3
   4   0  10 1748.09 41.4269   4
  -4   0 -10 1695.77 36.9750   1
   4   0  10 1715.96 32.6400   3
  -4   0 -10 1730.88 32.7204   3
   4   0  11 6.11400 5.19848   3
   4   0  11 13.7144 7.56262   4
  -4   0 -11-4.34449 5.03182   3
  -4   0 -11-0.57226 4.55584   1
   4   0  12 179.883 12.1713   3
  -4   0 -12 177.576 13.6380   1
   4   0  12 198.503 16.2947   4
  -4   0 -12 189.308 12.2350   3
  -4   0 -13 0.74218 4.67275   1
  -4   0 -13 1.02378 4.27985   3
   4   0  13 3.15214 4.83018   3
   4   0  13 4.38591 6.92133   4
   4   0  14 575.493 22.1895   3
  -4   0 -14 597.915 26.0397   1
  -4   0 -14 599.453 22.0728   3
   4   0  14 659.735 30.6435   4
  -4   0 -15-1.14830 5.05586   1
   4   0  15 23.4026 8.51895   3
   4   0  15 27.9403 11.7754   4
  -4   0 -15-0.23675 4.92582   3
   4   0  16 9208.46 119.556   4
  -4   0 -16 9327.54 90.2830   3
  -4   0 -16 9643.08 108.186   1
   4   0  16 9373.67 92.8262   3
   4   0  17 32.2706 8.88938   3
  -4   0 -17 11.7239 8.52320   1
  -4   0 -17 0.67897 5.23679   3
   4   0  17 35.7488 12.8697   4
   4   0  18 270.229 23.1298   4
  -4   0 -18 276.355 20.2333   1
  -4   0 -18 246.895 15.9451   3
   4   0  18 263.462 17.1151   3
  -4   0 -19-5.80245 5.91965   1
  -4   0 -19-1.70468 4.40292   3
   4   0  19 1.28792 6.85800   4
   4   0  19 0.21713 4.99537   3
   4   0  20 45.8722 8.94224   3
  -4   0 -20 48.1805 10.8318   1
   4   0  20 82.4114 15.1417   4
  -4   0 -20 35.3943 8.07286   3
   4   0  21 3.68491 8.51244   4
  -4   0 -21-6.60587 6.44717   1
  -4   0 -21 3.29858 4.56208   3
  -4   0 -22 103.508 16.2501   6
  -4   0 -22 75.1073 9.99677   3
  -4   0 -22 105.888 14.7103   1
   4   0  22 74.0874 14.8088   4
  -4   0 -23 12.9584 10.2582   6
  -4   0 -23 2.85824 4.51555   3
   4   0  23 4.29119 9.31494   4
  -4   0 -23 4.11783 6.38876   1
   4   0  24 708.689 41.9161   4
  -4   0 -24 881.041 41.3145   1
  -4   0 -24 832.787 43.4141   6
   4   0  25 12.6037 11.3112   4
  -4   0 -25 4.03622 9.13680   1
  -4   0 -25 15.8863 9.00318   6
   4   0  26 44.0782 13.0403   4
  -4   0 -26 60.9831 13.3029   1
   4   0  27-1.56129 9.23392   4
  -4   0 -28 75.6725 15.1330   2
   4   0  28 85.0387 18.4613   4
   4   0  29-1.76134 9.30595   4
  -4   0 -29 6.61409 8.98037   2
  -4   0 -30 142.795 21.1873   2
   4   0  30 165.927 24.5028   4
  -4   0 -31 10.8718 10.1460   2
   4   0  31-5.87573 10.7721   4
  -4   0 -32 38.4501 12.5715   2
   4   0  32 13.1526 12.3279   4
  -4   0 -33 18.5640 12.7138   6
  -4   0 -33-8.36058 9.43833   2
   4   0  33 1.71935 11.9176   4
  -4   0 -34 21.0593 11.7185   2
  -4   0 -34-6.85624 10.1490   6
   4   0  34 18.9661 12.2917   4
  -4   0 -35 5.41316 9.96052   6
  -4   0 -35 13.1388 11.6427   2
   4   0  35-9.37143 15.1455   4
   4   0  36 86.8464 22.6748   4
  -4   0 -36 91.9084 20.6792   2
  -4   0 -36 88.1489 19.0484   6
   4   0  37 4.23522 14.8041   4
  -4   0 -37-0.94487 10.9081   6
  -4   0 -37 17.8582 12.2543   2
  -4   0 -38 99.9301 22.8397   6
  -4   0 -38 90.6392 21.2589   2
   4   0  38 86.6773 22.2738   4
  -4   0 -39 44.6306 16.3088   2
   4   0  39-3.06626 11.1544   4
  -4   0 -39 16.5405 14.8018   6
  -4   0 -40 253.546 33.6866   2
  -4   0 -40 357.769 39.8272   6
   4   0  40 395.192 44.4921   4
  -4   0 -41 24.2824 15.5798   2
  -4   0 -41-15.5396 15.0327   6
  -4   0 -42 165.896 28.6544   2
  -4   0 -42 191.545 30.5595   6
  -4   0 -43 12.7627 14.8799   6
  -4   0 -43-43.5316 17.3378   2
  -4   0 -44 132.903 26.9854   2
   4  -2 -41 350.279 45.3989   2
   4  -2 -40 0.56478 13.5648   2
  -4  -2  40 7.24185 14.7017   4
   4   2 -40 1.45201 17.5321   6
   4   2 -39 47.4878 19.9517   6
  -4   2  39 53.9260 23.3273   5
   4  -2 -39 46.9957 20.6042   2
  -4  -2  39 31.7769 17.9540   4
   4  -2 -38 42.1166 19.4602   2
  -4  -2  38 18.2382 17.4143   3
  -4   2  38 48.0327 20.2430   5
   4   2 -38 75.2103 26.7476   6
  -4  -2  38 15.6091 15.5222   4
   4   2 -37 42.5368 21.1972   6
   4  -2 -37 39.4446 19.1036   2
  -4  -2  37 35.0045 17.4413   3
  -4   2  37 29.2620 17.4569   5
  -4  -2  37 71.1734 22.4336   4
  -4   2  36-0.36256 13.9312   5
   4   2 -36-8.48923 16.0019   6
  -4  -2  36 13.2821 16.0086   3
   4  -2 -36 21.1787 13.2464   2
   4  -2 -35 18.2836 14.0922   2
   4   2 -35 16.3657 15.9206   6
  -4   2  35 3.11813 15.2548   5
  -4  -2  35 3.44094 13.6575   3
   4  -2 -34 107.158 27.5093   2
   4   2 -34 163.599 31.7969   6
  -4  -2  34 94.2768 23.9881   3
  -4   2  34 143.237 29.1490   5
  -4   2  34 107.269 23.2552   1
  -4  -2  33 249.519 35.3771   3
   4  -2 -33 295.064 36.9070   2
  -4   2  33 304.952 37.8311   5
  -4   2  33 329.536 36.1807   1
   4   2 -33 352.609 41.9714   6
   4  -2 -32 35.3843 15.4375   2
  -4   2  32 42.7756 17.8139   5
   4   2 -32 30.4251 16.7475   6
  -4  -2  32 47.0282 19.3795   3
  -4   2  32 25.7087 14.1467   1
  -4   2  31 13.0689 12.0665   5
  -4   2  31 31.2890 13.5568   1
   4   2 -31 25.1521 14.7080   6
  -4  -2  31 12.4680 12.7302   3
   4  -2 -31 3.52462 12.1878   2
   4  -2 -30 379.140 39.4515   2
  -4   2  30 372.804 35.6772   1
  -4   2  30 407.687 41.0418   5
  -4  -2  30 399.294 43.2256   3
   4   2 -30 431.889 43.4751   6
  -4   2  29 824.859 52.6508   1
   4  -2 -29 910.343 60.5512   2
  -4  -2  29 951.304 63.9571   3
   4   2 -29 908.229 62.3396   6
  -4   2  29 881.134 58.2804   5
  -4   2  28 46.9869 18.1664   5
  -4   2  28 40.9625 15.3692   1
  -4  -2  28 33.6584 15.8357   3
   4   2 -28 49.5148 19.1579   6
   4  -2 -28 32.6910 17.4298   2
  -4   2  27 154.821 25.4587   5
   4   2 -27 152.338 25.7667   6
   4  -2 -27 120.350 23.0408   2
  -4   2  27 119.740 20.5491   1
   4  -2 -27 177.707 20.8768   6
  -4  -2  27 122.765 25.9479   3
  -4   2  26 291.449 30.9493   1
   4  -2 -26 319.188 34.9122   2
   4   2 -26 246.539 13.8329   1
  -4   2  26 345.439 34.9134   5
  -4  -2  26 325.634 37.4109   3
   4   2 -26 325.840 36.3571   6
   4  -2 -26 315.896 26.4621   6
  -4   2  25 643.938 43.3962   1
   4  -2 -25 751.910 38.6707   6
   4   2 -25 595.780 20.4421   1
   4   2 -25 647.143 49.4068   6
  -4   2  25 684.536 47.5721   5
  -4  -2  25 637.945 50.4399   3
   4  -2 -25 639.904 47.7775   2
   4  -2 -24 35.8489 9.67986   6
  -4   2  24 31.6082 13.4418   5
   4  -2 -24 35.0223 14.6192   2
  -4   2  24 39.7520 14.6489   1
  -4  -2  24 38.2965 15.8314   3
   4   2 -24 33.2515 5.86411   1
   4   2 -24 51.7345 16.6330   6
  -4   2  23 11.5973 9.38612   1
   4   2 -23 25.8891 5.23964   1
  -4   2  23 19.7786 11.4296   5
   4  -2 -23 40.2485 11.4745   6
  -4  -2  23 9.95581 12.0572   3
   4   2 -23 22.7508 13.4096   6
   4  -2 -23 38.0626 14.2968   2
   4  -2 -22 92.5043 17.6817   2
  -4   2  22 103.971 18.2093   1
   4   2 -22 79.7954 19.1958   6
   4   2 -22 89.2410 7.96090   1
  -4  -2  22 81.8716 20.6710   3
  -4   2  22 119.292 20.4796   5
  -4   2  22 97.7309 14.5541   6
   4  -2 -22 143.271 17.1184   6
  -4  -2  21 108.927 22.5043   3
  -4   2  21 118.987 20.6253   5
   4  -2 -21 111.163 11.8403   7
   4  -2 -21 148.466 17.1446   6
  -4   2  21 166.032 22.6269   1
   4   2 -21 141.517 23.1243   6
  -4   2  21 103.431 14.2695   6
   4   2 -21 117.800 9.06380   1
   4  -2 -21 128.728 22.5061   2
  -4   2  20 468.938 35.4289   1
  -4   2  20 460.365 35.5635   5
   4  -2 -20 469.593 38.2000   2
   4  -2 -20 531.629 29.9277   6
  -4  -2  20 478.310 40.9728   3
   4   2 -20 487.692 38.8755   6
   4  -2 -20 496.553 23.4699   7
  -4   2  20 467.847 28.1110   6
  -4   2  19 131.669 15.5143   6
  -4   2  19 108.292 9.70499   3
   4   2 -19 121.637 20.8889   6
   4  -2 -19 109.120 12.1401   7
   4  -2 -19 114.103 14.5010   6
  -4  -2  19 104.756 21.8997   3
  -4   2  19 110.913 18.8730   5
  -4   2  19 91.2416 17.3268   1
   4  -2 -19 101.935 18.8320   2
   4  -2 -18 424.095 26.0703   6
   4  -2 -18 411.693 34.4913   2
  -4   2  18 409.143 31.8605   5
   4  -2 -18 401.110 21.9745   7
  -4  -2  18 372.528 36.2029   3
  -4   2  18 409.899 25.1386   6
   4   2 -18 431.077 35.6541   6
  -4   2  18 394.212 31.2975   1
  -4   2  18 386.774 19.2873   3
  -4  -2  17 744.097 48.7696   3
   4  -2 -17 837.868 35.6897   6
   4  -2 -17 741.015 44.7900   2
  -4   2  17 722.915 40.6966   5
  -4   2  17 817.975 34.6570   6
   4   2 -17 698.723 43.5656   6
  -4   2  17 766.724 42.7861   1
   4  -2 -17 799.243 31.2721   7
  -4   2  17 790.402 28.5595   3
   4  -2 -16 54.0416 10.7232   6
   4  -2 -16 62.6629 11.0880   7
   4  -2 -16 75.8972 16.8297   2
  -4   2  16 57.0364 14.7946   5
   4   2 -16 88.5241 18.6262   6
  -4   2  16 60.3213 11.0477   6
  -4   2  16 49.2486 12.1747   1
  -4   2  16 50.3532 8.48617   3
  -4  -2  16 73.3939 18.3754   3
  -4   2  15 11.8788 6.50408   3
  -4   2  15 7.01152 9.28759   1
   4  -2 -15 26.8774 8.40790   7
  -4   2  15 34.4013 12.2562   5
   4  -2 -15 26.3939 8.17457   6
   4  -2 -15 25.2922 11.7045   2
   4   2 -15 26.0518 10.2409   6
   4  -2 -15 33.6051 10.7306   4
  -4  -2  15 36.7666 14.0719   3
  -4   2  15 29.0551 9.00475   6
   4  -2 -14-7.03865 7.13654   7
  -4   2  14 3.64847 5.94302   6
  -4  -2  14-6.91210 10.6970   3
  -4   2  14-1.90018 6.45363   2
  -4   2  14 5.56230 7.77861   5
   4  -2 -14 5.29082 8.36954   4
  -4   2  14-0.36529 5.41453   3
   4  -2 -14-10.3514 6.39735   6
   4   2 -14 24.2302 13.1689   3
   4   2 -14 9.98401 10.7619   6
  -4   2  13 8.15306 6.11757   3
   4  -2 -13 14.3466 6.63049   6
   4  -2 -13 4.72115 6.86104   4
  -4   2  13 5.04122 7.88536   5
  -4  -2  13 19.2615 12.5532   3
  -4   2  13-0.47583 5.99852   2
  -4   2  13 6.40100 6.26608   6
   4   2 -13 10.6885 9.85831   6
   4   2 -13 8.76814 8.39144   3
  -4   2  12 1986.55 63.4635   2
  -4  -2  12 1932.26 73.6789   3
   4  -2 -12 2127.63 52.0915   6
  -4   2  12 1947.43 51.7206   3
  -4   2  12 2174.42 52.5450   6
  -4   2  12 1953.61 59.9180   5
   4   2 -12 1882.89 63.8884   6
  -4  -2  11 848.049 48.3499   3
   4   2 -11 892.098 42.6144   6
   4  -2 -11 927.653 34.3797   6
  -4   2  11 936.203 34.1545   6
  -4   2  11 913.623 36.2404   3
  -4   2  11 949.355 43.3341   2
  -4   2  11 868.362 39.2160   5
  -4   2  10 113.467 15.8061   5
  -4  -2  10 90.9838 17.4088   3
  -4   2  10 120.729 13.2574   6
  -4   2  10 111.859 13.7370   3
  -4   2  10 130.832 17.0890   2
   4   2 -10 119.272 16.1636   6
   4  -2 -10 116.454 12.5758   6
  -4   2   9 8.59270 7.72944   3
  -4   2   9 10.3825 8.62893   5
   4   2  -9 0.54409 7.27140   6
  -4   2   9 14.1158 6.72319   6
  -4   2   9 1.83275 6.47307   2
  -4  -2   9 3.16876 10.0191   3
   4  -2  -9 16.8034 8.22808   5
   4  -2  -9 6.46484 5.64440   6
  -4   2   8 1507.08 48.8260   3
  -4   2   8 1620.78 54.4767   2
   4  -2  -8 1663.79 52.2647   5
  -4  -2   8 1566.05 62.7413   3
  -4   2   8 1609.09 44.0232   6
   4  -2  -8 1665.10 46.0811   6
   4   2  -8 1576.33 54.5226   6
   4  -2  -7 456.633 26.9753   5
  -4   2   7 430.447 26.6622   3
   4   2  -7 437.835 22.5730   2
  -4   2   7 448.457 23.4647   6
   4  -2  -7 431.108 23.6226   6
  -4   2   7 418.379 27.7470   2
  -4  -2   7 456.353 34.3374   3
   4   2  -7 440.401 28.0913   6
   4   2  -6 52.2832 11.2299   6
  -4   2   6 63.5047 11.6537   3
  -4   2   6 70.2118 10.5405   6
   4   2  -6 68.5060 10.3214   2
   4  -2  -6 66.3118 11.1746   5
  -4   2   6 51.3399 10.0904   2
   4  -2  -6 73.9728 10.8987   6
  -4  -2   6 43.6944 10.8110   3
   4  -2  -5 28.2462 8.82705   6
  -4   2   5 35.6644 9.34306   6
  -4   2   5 13.1224 6.94141   3
   4  -2  -5 35.9833 11.2585   5
   4   2  -5 28.4095 7.31005   2
  -4  -2   5 14.6250 9.49726   3
  -4   2   5 18.6696 7.81032   2
   4   2  -5 17.1966 8.65105   6
  -4   2   4 231.182 26.7236   3
  -4  -2   4 292.033 31.2666   3
   4   2  -4 374.976 22.6419   2
  -4   2   4 345.794 27.9625   2
   4  -2  -4 332.419 26.9522   3
   4   2  -4 388.884 26.4865   6
   4  -2  -4 420.068 25.9702   5
   4  -2  -4 384.548 24.8043   6
  -4   2   4 424.645 25.3380   6
   4  -2  -3 4.24699 5.43062   5
  -4   2   3 4.02686 6.64529   2
   4  -2  -3 6.27185 8.34603   3
  -4  -2   3 5.06771 8.26639   3
   4   2  -3 21.6933 8.03392   6
  -4   2   3 10.4444 7.49828   3
   4  -2  -3 10.7546 5.55448   6
   4   2  -3-3.24907 7.31782   2
  -4   2   3 17.4197 7.36402   6
  -4   2   2-3.22545 7.55709   2
   4   2  -2-3.45811 6.93375   2
   4   2  -2 0.16841 5.71024   6
   4  -2  -2-1.98777 6.53210   6
  -4  -2   2-3.55523 8.33778   3
  -4   2   2-4.07589 6.08153   6
   4  -2  -2-2.54217 6.85438   5
   4  -2  -2 3.07907 7.65492   3
  -4   2   2-2.54340 6.54943   3
  -4  -2   1 678.590 37.2220   3
  -4   2   1 694.956 37.3244   3
  -4   2   1 694.194 31.9569   6
   4  -2  -1 631.482 36.0876   3
   4   2  -1 681.580 30.5311   2
  -4   2   1 676.459 33.0657   2
   4   2  -1 657.307 36.5387   3
   4   2  -1 660.444 29.6951   6
   4  -2  -1 674.732 31.3605   6
   4  -2   0 1549.82 55.8185   3
   4  -2   0 1536.87 47.8579   6
  -4  -2   0 1489.34 54.0111   3
  -4   2   0 1543.01 47.3818   6
   4   2   0 1572.79 46.7870   2
   4   2   0 1528.59 43.1879   6
   4   2   0 1492.78 53.5727   3
  -4   2   0 1611.41 49.3244   2
   4  -2   1 306.213 26.2012   3
  -4   2  -1 326.015 22.7980   2
   4   2   1 330.503 26.4099   3
   4   2   1 287.644 18.9672   6
   4  -2   1 303.341 22.0301   6
  -4  -2  -1 309.472 25.1192   3
  -4   2  -1 293.477 21.7514   6
   4   2   1 314.938 21.6709   2
  -4  -2  -1 287.428 18.6389   6
  -4  -2  -2 1363.29 50.3107   3
   4  -2   2 1403.07 55.0293   3
  -4  -2  -2 1342.33 38.6622   6
   4   2   2 1447.16 46.2724   2
   4   2   2 1380.54 49.5437   3
   4   2   2 1359.88 39.4328   6
  -4  -2  -2 1384.70 48.1772   5
  -4  -2  -2 1332.24 44.6707   2
  -4   2  -2 1380.13 45.7808   6
   4  -2   2 1380.89 46.2609   6
   4  -2   3 615.903 37.1305   3
   4   2   3 645.979 32.0338   1
   4   2   3 678.247 27.9968   6
   4  -2   3 623.058 32.8489   6
  -4  -2  -3 616.592 25.8824   6
   4   2   3 663.097 34.5195   3
  -4  -2  -3 608.349 32.3818   3
  -4  -2  -3 657.690 33.3293   2
  -4  -2  -3 678.870 34.3181   5
   4   2   3 665.072 32.2498   2
  -4   2  -3 626.550 31.9435   6
   4   2   4 992.158 31.9400   6
   4   2   4 973.055 39.3584   1
  -4  -2  -4 1031.89 41.7809   3
   4   2   4 989.267 41.0578   3
  -4  -2  -4 990.518 32.0466   6
  -4  -2  -4 1068.04 42.7106   5
   4  -2   4 1009.92 41.0387   6
   4  -2   4 1006.33 48.1744   3
  -4   2  -4 1013.53 40.5096   6
  -4  -2  -4 1030.23 40.9803   2
   4   2   4 1060.52 40.9110   2
   4   2   5 13.9377 7.16595   6
  -4  -2  -5 19.9787 9.38770   5
  -4  -2  -5-1.29669 5.57752   6
   4   2   5 3.64526 7.54634   1
   4  -2   5 1.92358 6.33607   6
   4   2   5 2.57121 6.32235   3
  -4   2  -5 4.20877 7.06662   6
   4  -2   5 16.4802 11.1077   3
  -4  -2  -5 14.4931 7.83076   3
   4   2   5 17.9877 8.50213   2
  -4  -2  -5 12.7655 8.07832   2
   4   2   6 603.545 32.3685   2
  -4   2  -6 577.894 32.6992   6
  -4  -2  -6 566.140 23.7526   6
  -4  -2  -6 611.192 30.7466   3
  -4  -2  -6 629.494 34.0498   5
  -4  -2  -6 603.831 33.1969   2
   4   2   6 581.318 30.2800   3
   4  -2   6 549.114 37.2543   3
   4   2   6 580.442 31.9740   1
   4   2   6 646.245 24.8485   6
  -4   2  -7 695.196 36.7450   6
  -4  -2  -7 733.146 36.8622   5
   4   2   7 695.127 24.5951   6
   4   2   7 729.993 35.9160   2
  -4  -2  -7 675.461 32.2657   3
  -4  -2  -7 678.719 35.7402   2
   4  -2   7 676.338 41.5447   3
   4   2   7 722.431 36.2352   1
  -4  -2  -7 677.759 25.5106   6
   4   2   7 706.904 32.7176   3
  -4  -2  -8 135.418 14.7215   7
  -4   2  -8 123.618 16.3499   6
  -4  -2  -8 142.004 17.2548   5
   4   2   8 137.709 17.0189   2
   4  -2   8 91.7249 17.2538   3
  -4  -2  -8 135.240 14.9687   3
   4   2   8 129.484 16.8577   1
  -4  -2  -8 136.066 11.6022   6
  -4  -2  -8 148.823 18.3461   2
   4   2   8 124.128 14.3349   3
   4   2   8 139.019 11.4784   6
  -4  -2  -9 11.3615 7.20174   3
  -4  -2  -9 8.69084 4.73892   6
   4  -2   9 22.4318 14.2329   3
   4   2   9 9.57349 7.09431   2
  -4  -2  -9 16.0436 9.91844   2
   4   2   9 7.82088 4.64785   6
  -4   2  -9 12.0225 8.88294   6
  -4  -2  -9 23.1901 10.4908   5
   4   2   9 0.63200 6.01222   3
  -4  -2  -9 13.5609 7.74633   7
  -4  -2 -10 2757.35 63.4668   7
   4   2  10 2698.39 57.7704   3
  -4   2 -10 2685.76 74.3221   6
   4   2  10 2799.56 47.6663   6
  -4  -2 -10 2763.17 48.1866   6
  -4  -2 -10 2680.87 74.2040   2
  -4  -2 -10 2744.38 59.5759   3
   4   2  10 2600.69 70.6210   5
   4  -2  10 2715.14 85.2454   3
   4   2  10 2871.98 74.3754   2
  -4  -2 -10 2964.32 77.1864   5
  -4   2 -11 1842.82 70.5022   3
   4  -2  11 1738.32 69.5434   3
  -4  -2 -11 1843.21 39.5377   6
   4   2  11 1650.47 57.1710   5
  -4  -2 -11 1766.39 50.8448   7
   4   2  11 1812.79 60.1570   2
   4   2  11 1844.91 39.0692   6
   4   2  11 1752.36 44.5998   3
  -4  -2 -11 1688.06 59.6593   2
  -4   2 -11 1782.00 61.7084   6
  -4   2 -12 805.463 42.2303   6
   4   2  12 751.054 39.8266   5
   4   2  12 813.803 26.2185   6
  -4  -2 -12 788.765 34.2370   7
   4   2  12 787.214 28.6542   3
  -4  -2 -12 752.473 40.6189   2
   4  -2  12 750.536 46.9381   3
  -4  -2 -12 804.454 26.7111   6
  -4   2 -12 733.047 45.1693   3
  -4  -2 -13 586.971 23.0691   6
   4  -2  13 561.142 41.2856   3
  -4  -2 -13 540.410 35.7993   2
   4   2  13 524.182 34.2952   5
   4   2  13 540.922 22.4457   3
  -4  -2 -13 563.890 28.8950   7
   4   2  13 608.066 22.7712   6
  -4   2 -13 540.944 35.8741   6
  -4   2 -13 564.585 40.3389   3
   4   2  14 18.0748 5.40430   6
  -4  -2 -14 15.0212 7.90489   7
   4   2  14 12.4940 8.00555   1
  -4   2 -14 10.1488 8.81665   6
  -4  -2 -14 17.2375 9.62295   2
  -4   2 -14 22.4335 11.3783   3
   4   2  14 18.8118 10.4898   5
  -4  -2 -14 13.7705 5.30725   6
   4  -2  14 15.4728 12.0449   3
   4   2  14 12.0127 4.54049   3
   4   2  15 26.6104 10.7595   1
  -4  -2 -15 8.79846 4.80599   6
   4  -2  15 7.36103 12.4149   3
  -4   2 -15 3.27025 8.92233   6
   4   2  15 14.3848 10.1974   5
  -4  -2 -15 10.5559 9.55493   2
   4   2  15 15.4965 4.98622   6
   4   2  15 7.26856 3.60991   3
  -4  -2 -15 18.6324 7.67102   7
  -4  -2 -16 382.558 23.9013   7
   4   2  16 360.566 29.6423   5
   4  -2  16 367.444 34.9588   3
  -4  -2 -16 349.999 30.2151   2
  -4  -2 -16 399.194 20.0812   6
  -4   2 -16 353.446 31.3225   6
   4   2  16 365.623 30.0768   1
   4   2  16 367.367 18.4625   6
   4   2  17 4.53103 8.27803   5
   4   2  17 1.01436 8.43588   1
  -4  -2 -17 10.6503 5.73232   6
  -4  -2 -17 9.16985 9.28408   2
  -4  -2 -17 12.9642 8.92028   7
   4   2  17 8.37241 5.72741   6
  -4   2 -17 14.8016 9.18710   6
   4  -2  17-11.2936 12.6995   3
  -4  -2 -18 132.685 14.6112   7
  -4  -2 -18 169.806 14.1428   6
   4   2  18 143.743 19.8822   1
   4   2  18 130.464 19.8096   5
  -4  -2 -18 141.889 20.5167   2
  -4   2 -18 168.705 23.1060   6
   4  -2  18 166.801 25.5464   3
   4   2  19 78.4854 20.6305   5
   4  -2  19 54.1457 21.1791   3
  -4   2 -19 91.2827 21.1003   6
  -4  -2 -19 56.1994 11.1337   6
  -4  -2 -19 83.0269 22.5528   2
   4   2  19 36.9732 13.7276   1
   4   2  20 766.858 45.3073   1
  -4   2 -20 740.839 47.7049   6
   4  -2  20 784.798 53.1534   3
  -4  -2 -20 712.017 45.4540   2
  -4  -2 -20 793.035 31.2208   6
   4   2  20 763.389 46.1187   5
   4  -2  21 60.3955 18.4161   3
  -4  -2 -21 55.4794 15.4845   2
   4   2  21 53.8526 15.0940   1
  -4  -2 -21 70.7664 10.3630   6
  -4   2 -21 52.7382 15.8977   6
   4   2  21 58.6079 16.7049   5
  -4  -2 -22 356.423 33.8915   2
  -4  -2 -22 393.554 23.1970   6
   4  -2  22 341.534 37.1716   3
   4   2  22 387.559 34.8434   5
   4   2  22 373.243 33.1449   1
  -4   2 -22 359.349 35.0707   6
   4   2  23 55.0269 17.3115   5
  -4   2 -23 32.1433 14.0414   6
   4   2  23 39.7477 13.0635   1
   4  -2  23 47.4486 17.3391   3
  -4  -2 -23 21.0252 11.5143   2
  -4  -2 -23 53.8253 10.7529   6
  -4  -2 -24 32.8879 10.0461   6
   4  -2  24 14.3995 14.3205   3
  -4  -2 -24 14.3109 10.5444   2
   4   2  24 51.8064 17.5928   5
  -4   2 -24 18.3835 13.6239   6
   4   2  24 37.7009 16.0034   1
   4  -2  25 396.706 40.8313   3
   4   2  25 416.002 37.0020   1
  -4  -2 -25 448.248 26.8766   6
  -4  -2 -25 445.331 39.7360   2
  -4   2 -25 469.633 25.5721   1
   4   2  25 468.013 41.3190   5
  -4   2 -25 501.202 43.6050   6
  -4  -2 -26 34.3057 10.6366   6
  -4   2 -26 71.7296 13.4122   1
   4   2  26 13.7299 12.1945   1
   4   2  26 19.6341 14.6286   5
  -4   2 -26 21.4448 13.2656   6
   4  -2  26 0.69032 14.0193   3
  -4  -2 -26 17.4759 11.8601   2
  -4  -2 -27 204.418 28.7662   2
  -4   2 -27 199.096 29.5908   6
   4  -2  27 208.333 32.1184   3
   4   2  27 196.676 29.4194   5
   4   2  27 216.518 27.8536   1
  -4  -2 -28 269.255 32.3430   2
  -4   2 -28 328.436 38.0801   6
   4   2  28 296.655 35.9126   5
   4  -2  28 320.094 39.1830   3
   4   2  28 269.182 31.3673   1
   4   2  29 53.6900 21.1385   5
  -4   2 -29 44.9569 17.5311   6
   4  -2  29 17.7975 13.2988   3
  -4  -2 -29 24.2566 14.2528   2
   4  -2  30 75.4083 21.9471   3
  -4   2 -30 80.1883 21.7927   6
  -4  -2 -30 57.9145 18.7026   2
   4   2  30 87.7733 22.7737   5
   4  -2  31 215.089 31.8012   3
   4   2  31 273.904 36.2434   5
  -4   2 -31 221.556 33.0312   6
  -4  -2 -31 204.129 30.9306   2
   4  -2  32-9.05835 15.8400   3
   4   2  32 2.66436 13.9879   5
  -4  -2 -32 31.5266 15.6994   2
  -4   2 -32 32.2130 18.6936   6
   4   2  33 49.3115 20.1922   5
  -4  -2 -33 64.0329 19.9486   2
   4  -2  33 78.5340 19.6940   4
  -4   2 -33 114.579 27.2485   6
   4  -2  34 104.036 23.2419   4
  -4   2 -34 127.221 27.1273   6
   4   2  34 158.864 30.6992   5
  -4  -2 -34 112.206 26.1360   2
   4   2  35 99.1816 25.5288   5
  -4  -2 -35 27.1735 13.9182   2
  -4   2 -35 33.1935 16.9104   6
   4  -2  35 31.8048 16.1181   4
  -4  -2 -36 33.8929 15.8616   2
   4   2  36 35.7734 19.2182   5
   4  -2  36 22.8830 16.9259   4
  -4   2 -36 51.4039 22.9982   6
   4   2  37 106.689 28.1546   5
  -4   2 -37 95.7916 25.1167   6
  -4  -2 -37 78.8397 23.0288   2
   4  -2  37 108.541 24.4155   4
  -4  -2 -38 87.7405 23.8414   2
  -4   2 -38 96.7719 27.9461   6
   4  -2  38 90.3896 23.7413   4
   4   2  38 98.9663 27.5258   5
  -4  -2 -39 117.610 28.8708   2
  -4   2 -39 107.699 29.6225   6
   4  -2  39 90.2148 23.5053   4
  -4   2 -40 265.823 42.2121   6
   4  -2  40 276.890 37.8851   4
  -4  -4  30 430.001 58.0164   3
  -4  -4  29 143.422 35.9109   3
  -4  -4  28 74.6571 32.3548   3
  -4   4  28 60.5802 21.8677   1
   4   4 -28 86.3817 26.4518   6
  -4   4  27 7.59255 14.9208   1
   4   4 -27 11.8544 17.7192   6
  -4  -4  27-2.66811 18.6324   3
  -4   4  26 29.7141 16.7725   1
   4   4 -26 23.0038 19.9424   6
  -4  -4  26 32.4494 18.0161   3
  -4   4  25 21.5362 17.2340   1
   4   4 -25 29.3780 18.3947   6
  -4  -4  25 31.2810 21.8407   3
  -4   4  24 13.4155 15.1120   1
  -4  -4  24 42.2434 24.0876   3
   4   4 -24 38.4323 18.5000   6
  -4  -4  23 32.2401 21.9680   3
  -4   4  23 9.70141 16.9160   1
   4   4 -23 30.7448 18.1997   6
  -4   4  22 148.369 28.7140   1
   4   4 -22 153.397 29.4924   6
  -4  -4  22 190.370 36.7738   3
   4   4 -21 48.4584 22.1285   6
  -4   4  21 10.8399 16.7607   1
  -4  -4  21 5.51075 18.7061   3
  -4   4  20 46.4288 19.4220   1
  -4  -4  20 41.6118 20.7653   3
   4   4 -20 63.0450 22.5283   6
  -4  -4  19 7.60919 20.8546   3
  -4   4  19 84.9976 24.2995   1
   4   4 -19 57.0889 23.4812   6
  -4   4  18 16.4820 13.1136   1
   4   4 -18 9.14264 18.2777   6
  -4  -4  18-14.5304 22.3291   3
  -4   4  17 236.409 35.4947   1
  -4  -4  17 161.191 34.4484   3
   4   4 -17 146.506 28.3015   6
  -4   4  16 26.2914 11.3278   6
  -4   4  16 42.7060 21.8493   1
   4   4 -16 40.4999 19.0609   6
  -4  -4  16 20.1597 20.5264   3
   4   4 -15 93.6245 22.8841   6
  -4   4  15 95.6043 17.4055   6
   4   4 -15 71.7418 13.2005   1
  -4  -4  15 51.1197 21.3147   3
  -4   4  15 96.3524 24.1047   1
  -4  -4  14 33.4095 20.6892   3
   4   4 -14 47.2286 20.3979   6
  -4   4  14 23.2048 11.1817   6
  -4   4  14 46.0684 20.6041   1
   4   4 -14 50.8963 12.4869   1
  -4   4  13 94.7148 22.5876   1
  -4  -4  13 95.6449 25.6738   3
   4   4 -13 104.712 16.5855   1
  -4   4  13 117.318 19.0756   6
   4   4 -13 142.954 26.1958   6
  -4  -4  12 162.979 32.4455   3
   4   4 -12 150.526 18.9995   1
  -4   4  12 155.833 21.2094   6
   4   4 -12 187.715 29.3873   6
  -4   4  12 183.422 29.8512   1
   4   4 -11 22.1086 10.1500   1
  -4   4  11 8.45221 12.1944   1
   4   4 -11-1.21003 10.9480   6
  -4  -4  11 23.5873 21.3798   3
  -4   4  11 3.63795 8.56746   6
  -4   4  10 10.2872 9.59043   6
  -4  -4  10 22.4015 16.9691   3
   4   4 -10 33.9407 15.0061   6
   4   4 -10 5.24381 8.90495   1
  -4   4  10 25.7777 15.0933   1
  -4  -4   9 58.0521 21.8494   3
   4   4  -9 77.9445 19.5180   6
  -4   4   9 60.5753 17.4747   1
  -4   4   9 89.8813 17.4176   6
   4   4  -9 54.0403 12.4856   1
  -4  -4   8 20.1064 18.1558   3
  -4   4   8 23.4232 11.9353   1
   4   4  -8 18.4708 12.2888   6
   4   4  -8 10.1618 8.46495   1
  -4   4   8 6.78490 8.91119   6
   4   4  -7 31.7652 14.2815   1
  -4  -4   7 9.86814 15.3502   3
  -4   4   7 49.9777 18.2263   1
   4   4  -7 29.8738 14.9869   6
  -4   4   7 34.1395 14.6507   6
  -4   4   6 314.756 33.6670   1
  -4  -4   6 260.729 36.2537   3
  -4   4   6 313.103 31.2762   6
   4   4  -6 288.983 32.7653   6
   4   4  -6 309.669 28.9022   1
  -4  -4   5 132.715 27.9186   3
   4   4  -5 156.241 21.2326   1
   4   4  -5 182.166 26.4535   6
  -4   4   5 195.081 25.6279   6
   4   4  -4 38.8125 11.3989   1
   4   4  -4 32.0222 13.5747   6
  -4   4   4 32.9062 12.6699   6
  -4  -4   4 21.7772 13.6809   3
  -4  -4   3 84.0091 22.0617   3
   4   4  -3 73.3855 17.8372   6
  -4   4   3 49.5587 14.9889   6
   4   4  -3 66.0425 14.5581   1
   4   4  -2 62.5569 14.8779   1
  -4   4   2 82.4465 18.2888   6
  -4  -4   2 87.7759 22.7406   3
   4   4  -2 49.0337 15.2595   6
  -4   4   1 14.3576 11.5200   6
   4   4  -1 10.9430 10.3573   6
   4   4  -1 7.57019 11.9259   1
  -4  -4   1 8.86172 15.1626   3
   4   4   0-5.95732 11.6688   1
  -4  -4   0 19.8436 14.8846   3
   4   4   0-4.01363 10.5668   6
  -4   4   0 3.67953 11.0193   6
   4   4   1-5.33271 13.1304   1
  -4  -4  -1 14.6813 12.6631   3
   4   4   1 34.0652 14.2410   6
  -4   4  -1 60.2036 17.4509   6
   4   4   2-4.08702 9.42851   6
  -4  -4  -2 6.33298 13.9832   3
   4   4   2 5.57668 12.6473   1
  -4   4  -2-6.49795 11.2858   6
   4   4   3 302.789 32.5872   1
   4   4   3 315.094 30.5864   6
  -4  -4  -3 253.619 34.6682   3
  -4   4  -3 291.433 32.9049   6
   4  -4   3 285.063 38.6630   3
   4   4   4 23.0778 11.8804   6
  -4   4  -4 4.28665 11.7226   6
   4  -4   4 32.4693 18.7661   3
   4   4   4 19.2809 13.8761   1
  -4  -4  -4 27.0823 16.9907   3
   4   4   5 11.3543 14.8154   1
   4  -4   5 17.8215 15.9434   3
  -4  -4  -5 16.8428 15.5830   3
   4   4   5 7.52507 10.7714   6
  -4   4  -5 1.94058 11.4497   6
   4   4   6 62.3366 15.6247   1
   4   4   6 77.1329 16.1690   6
   4  -4   6 99.2039 25.0309   3
  -4   4  -6 78.2373 18.7569   6
   4   4   7 5.80383 7.88260   6
  -4   4  -7 35.4201 14.3215   6
   4  -4   7-11.8135 15.2575   3
   4   4   7 12.9297 14.5439   1
   4   4   8 89.4969 15.6898   6
  -4   4  -8 106.331 22.6999   6
   4  -4   8 79.9152 24.8424   3
   4   4   8 108.508 23.3789   1
  -4   4  -9 111.559 22.8670   6
   4  -4   9 109.515 29.7577   3
   4   4   9 132.639 24.8793   1
   4   4   9 104.717 15.6988   6
  -4   4 -10 164.208 27.5782   6
   4   4  10 221.663 32.0083   1
   4  -4  10 172.584 32.5280   3
   4   4  10 192.439 21.1454   6
   4   4  11-0.16575 6.88283   6
   4   4  11 61.9243 20.2697   1
   4  -4  11-28.5174 21.5601   3
  -4   4 -11-7.21450 12.9106   6
   4  -4  12 100.470 27.1782   3
   4   4  12 140.270 27.7043   1
  -4   4 -12 137.038 26.0146   6
   4   4  12 107.713 15.9471   6
   4  -4  13 241.297 39.1745   3
   4   4  13 208.794 31.6996   1
  -4   4 -13 237.661 34.5363   6
   4  -4  14 204.524 37.0021   3
  -4   4 -14 222.095 32.7702   6
   4   4  14 266.530 38.2664   1
   4   4  15 1434.73 79.9244   1
  -4   4 -15 1333.03 77.2107   6
   4  -4  15 1515.44 94.3565   3
  -4   4 -16 634.296 54.1693   6
   4   4  16 639.855 54.2546   1
   4  -4  16 599.180 62.0494   3
   4   4  17 416.225 45.0071   1
  -4   4 -17 363.122 42.9177   6
   4  -4  17 442.318 54.1108   3
  -4   4 -18 18.3579 16.7072   6
   4   4  18 11.9836 17.4072   1
   4  -4  18 9.61379 20.7184   3
   4  -4  19 26.7215 22.3484   3
  -4   4 -19 23.3051 15.7200   6
  -4  -4 -19 45.8962 21.6718   2
   4   4  19 30.7435 24.0242   1
   4   4  20 173.703 31.9526   1
  -4   4 -20 168.332 31.1774   6
   4  -4  20 187.534 39.0634   3
  -4  -4 -20 144.070 29.8455   2
  -4  -4 -21 372.311 45.1110   2
  -4   4 -21 275.669 38.8391   6
   4   4  21 373.355 45.1946   1
   4  -4  21 281.928 46.4097   3
  -4   4 -22 162.022 31.7540   6
   4   4  22 111.728 28.7029   1
   4  -4  22 154.809 36.9806   3
  -4  -4 -22 180.850 33.4033   2
   4   4  23 201.481 33.8743   1
   4  -4  23 245.470 43.9414   3
  -4  -4 -23 282.389 41.4973   2
  -4   4 -23 231.546 37.4054   6
  -4  -4 -24 218.220 36.6990   2
   4  -4  24 187.310 37.6992   3
   4   4  24 183.786 34.5351   1
  -4   4 -24 182.258 34.2602   6
   4   4  25 54.0160 20.1621   1
  -4  -4 -25 121.442 28.3886   2
  -4   4 -25 134.494 31.8308   6
  -4  -4 -26 12.8022 16.9320   2
   4   4  26 43.7371 22.2020   1
  -4   4 -26 33.8814 21.2490   6
   4   4  27 53.1130 23.2170   1
  -4  -4 -27 33.9333 19.5787   2
  -4   4 -27 33.4436 17.8398   6
   5  -1 -45 179.996 33.9901   2
   5   1 -44 25.4103 17.3781   6
   5  -1 -44 60.0077 23.0995   2
   5   1 -43 112.404 29.3260   6
   5  -1 -43 119.454 26.6485   2
   5   1 -42 191.579 34.0609   6
  -5  -1  42 278.252 39.4160   4
   5  -1 -42 179.264 32.7280   2
   5   1 -41 206.809 34.6551   6
  -5  -1  41 221.410 34.7731   4
   5  -1 -41 163.389 30.3381   2
   5  -1 -40 41.4546 18.8741   2
  -5  -1  40 35.7563 18.0134   4
   5   1 -40 57.3386 21.7959   6
   5  -1 -39 50.0977 17.9216   2
   5   1 -39 25.8148 15.9710   6
   5   1 -39 41.2387 14.0007   2
  -5  -1  39 40.2668 18.1566   4
   5   1 -38 29.6409 13.2025   2
   5  -1 -38 11.8505 13.0921   2
   5   1 -38 9.19160 14.2837   6
  -5  -1  38 16.4882 13.7438   4
   5  -1 -37 10.3465 12.6019   2
  -5  -1  37 48.6771 18.3156   3
  -5  -1  37 19.3010 15.3259   4
   5   1 -37 9.29614 9.56019   2
  -5  -1  36 25.0525 15.0623   4
   5  -1 -36 22.3241 13.7120   2
   5   1 -36 28.1775 12.2140   2
  -5  -1  36 34.3282 14.9026   3
   5   1 -35 252.284 26.8593   2
   5  -1 -35 211.514 29.4651   2
  -5  -1  35 267.795 32.1551   3
  -5  -1  35 260.681 34.8027   4
  -5  -1  34 181.507 27.5879   3
   5   1 -34 190.304 23.4568   2
  -5  -1  34 184.447 28.6298   4
   5  -1 -34 164.087 26.0501   2
   5   1 -33 32.8529 12.2338   2
   5  -1 -33 37.3266 14.4083   2
  -5  -1  33 32.2909 15.6343   4
  -5  -1  33 51.4240 17.2828   3
   5  -1 -32 228.137 28.6699   2
   5   1 -32 205.319 22.8425   2
  -5  -1  32 277.068 31.6452   3
  -5  -1  32 209.617 28.4606   4
   5  -1 -31 130.322 21.8261   2
  -5  -1  31 148.711 24.2198   4
   5   1 -31 163.781 20.5515   2
  -5  -1  31 196.999 27.2122   3
   5   1 -30 118.327 17.0271   2
   5  -1 -30 87.0378 18.0004   2
  -5  -1  30 98.8880 20.1731   3
  -5   1  29 35.1619 12.2343   1
   5  -1 -29 15.2439 10.8416   2
  -5  -1  29 25.6348 12.7600   3
  -5  -1  28 79.8159 17.9878   3
   5  -1 -28 82.0221 16.9126   2
   5   1 -28 64.1964 15.1610   3
  -5   1  28 78.8455 16.2397   1
  -5   1  27 148.086 20.4981   1
   5  -1 -27 133.326 20.8493   2
   5   1 -27 145.798 20.3586   3
   5  -1 -27 159.075 20.4276   6
  -5  -1  27 145.184 21.4262   3
  -5   1  26 35.5792 12.3995   1
  -5   1  26 34.6590 13.9457   4
   5  -1 -26 42.4717 12.5721   6
  -5  -1  26 31.7586 13.1931   3
   5   1 -26 37.5922 12.4509   3
   5  -1 -26 36.2785 12.9979   2
   5   1 -25 1211.22 54.2186   3
  -5  -1  25 1204.32 56.8039   3
  -5   1  25 1131.25 50.2959   1
  -5   1  25 1126.63 55.6597   4
   5  -1 -25 1246.63 51.2569   6
   5  -1 -25 1217.71 56.1847   2
  -5   1  24 18.1718 12.0250   4
   5   1 -24 23.6101 11.3678   3
   5  -1 -24 13.5855 10.9679   2
  -5  -1  24-6.83416 11.3976   3
  -5   1  24 1.50041 7.51401   1
   5  -1 -24 11.0001 8.67679   6
  -5   1  23 292.078 28.0012   4
   5  -1 -23 327.508 25.5778   6
   5  -1 -23 288.405 27.3369   2
  -5   1  23 316.893 26.2924   1
  -5  -1  23 280.333 27.7442   3
   5   1 -23 335.350 28.9209   3
   5  -1 -22 872.469 44.9376   2
  -5   1  22 840.034 41.2436   1
  -5   1  22 881.158 45.7339   4
   5  -1 -22 942.569 41.2532   6
   5   1 -22 910.463 29.1856   1
  -5  -1  22 888.876 47.0512   3
   5   1 -22 883.858 45.1279   3
   5  -1 -21 37.7418 12.4735   2
  -5   1  21 18.5897 3.31900   3
   5   1 -21 22.5097 6.50435   1
   5  -1 -21 48.9126 11.9491   6
   5   1 -21 54.6033 14.3949   3
  -5  -1  21 33.2735 13.2035   3
  -5   1  21 55.2630 15.2918   4
  -5   1  21 51.6095 12.0127   1
  -5   1  20 53.3320 11.6213   1
   5  -1 -20 58.4682 13.4563   2
  -5  -1  20 71.9502 15.3452   3
  -5   1  20 39.6593 4.58066   3
   5  -1 -20 58.7113 11.2810   6
  -5   1  20 55.7686 14.4690   4
   5   1 -20 52.2058 7.63723   1
   5   1 -20 49.4348 12.5001   3
   5  -1 -19 543.145 29.0463   6
   5  -1 -19 499.067 32.0101   2
   5   1 -19 545.565 34.2661   3
  -5   1  19 498.750 32.4290   4
  -5  -1  19 522.080 34.9139   3
   5   1 -19 553.192 20.1437   1
  -5   1  19 453.894 14.1785   3
  -5   1  18 308.746 25.7355   4
   5   1 -18 315.989 26.3573   3
  -5  -1  18 294.099 25.9309   3
  -5   1  18 244.812 10.6757   3
   5  -1 -18 307.110 21.9014   6
   5   1 -18 294.211 14.4798   1
  -5   1  17 428.188 25.6316   6
  -5  -1  17 385.709 28.8371   3
   5   1 -17 456.461 30.4233   3
  -5   1  17 394.388 13.4885   3
   5   1 -17 454.662 16.7368   1
   5  -1 -17 437.769 24.9620   6
  -5   1  16 19.8578 7.09928   6
   5   1 -16 28.6982 9.87615   3
   5   1 -16 28.2196 5.00866   1
   5  -1 -16 20.9644 7.00395   6
  -5  -1  16 20.5909 9.01251   3
   5   1 -15 882.136 20.5739   1
  -5   1  15 902.254 34.2398   6
   5  -1 -15 949.078 34.0098   6
  -5  -1  15 880.004 41.7915   3
   5   1 -15 985.360 42.8936   3
   5  -1 -14 173.867 8.67743   7
  -5   1  14 188.667 15.8957   6
   5   1 -14 188.845 9.11878   1
  -5  -1  14 169.111 18.8726   3
   5   1 -14 174.153 18.2490   3
  -5   1  14 183.441 17.3176   2
   5  -1 -14 195.561 15.5466   6
  -5   1  13 567.093 28.6341   2
  -5  -1  13 526.751 31.2238   3
  -5   1  13 552.336 25.3255   6
   5   1 -13 522.005 13.8377   1
   5  -1 -13 538.287 15.4400   7
   5   1 -13 522.122 30.5804   3
   5  -1 -13 553.505 24.7027   6
  -5  -1  12 531.961 31.0670   3
   5   1 -12 554.478 30.9598   3
   5  -1 -12 560.660 24.0801   6
   5  -1 -12 515.421 15.4982   7
  -5   1  12 558.089 27.5333   2
  -5   1  12 563.627 24.9407   6
  -5   1  11 149.228 13.0833   6
  -5  -1  11 125.793 16.2469   3
  -5   1  11 119.139 13.4070   2
   5  -1 -11 132.468 12.1454   6
   5   1 -11 137.055 15.7547   3
   5  -1 -11 125.768 13.1525   4
  -5   1  10 335.388 17.9268   6
  -5   1  10 300.568 19.5972   2
   5  -1 -10 271.072 18.0209   4
  -5  -1  10 281.792 22.1525   3
   5  -1 -10 302.629 16.9014   6
  -5  -1   9 149.731 17.3806   3
   5  -1  -9 159.666 13.5952   4
  -5   1   9 164.534 12.5975   6
   5  -1  -9 158.429 12.2051   6
  -5   1   9 165.251 13.8673   5
  -5   1   9 157.491 14.1531   2
  -5   1   8 19.5272 5.63178   6
  -5   1   8 15.1466 6.42070   2
   5  -1  -8 26.5292 5.90208   6
   5  -1  -8 13.9954 5.57717   4
  -5   1   8 16.5620 6.71123   5
  -5  -1   8 14.4837 10.0860   3
   5  -1  -7 997.228 26.6224   6
  -5  -1   7 1007.63 38.1868   3
  -5   1   7 967.080 26.6138   6
   5  -1  -7 982.923 29.6292   4
  -5   1   7 938.231 28.5153   5
  -5   1   7 963.107 32.1166   2
  -5   1   6 45.0594 7.21541   3
  -5   1   6 79.4377 9.49587   6
  -5   1   6 61.2286 9.39195   5
  -5   1   6 31.3905 7.42994   2
  -5  -1   6 37.1720 10.9124   3
   5  -1  -6 85.3679 9.42952   6
  -5   1   5 1203.57 34.5261   2
  -5   1   5 1162.91 31.9582   3
   5  -1  -5 1182.20 34.0728   5
  -5  -1   5 1202.14 39.9646   3
   5  -1  -5 1544.93 33.9012   6
  -5   1   5 1636.28 35.8846   5
  -5   1   4 7111.83 69.4837   6
  -5   1   4 6988.18 69.1925   5
  -5  -1   4 6411.94 87.9183   3
   5  -1  -4 7227.02 70.0506   6
  -5   1   4 6813.69 80.1305   2
   5   1  -4 6583.06 57.8911   2
   5  -1  -4 6662.97 71.1495   5
  -5   1   3 1374.06 31.3988   6
   5   1  -3 1353.33 26.3207   2
  -5  -1   3 1459.30 41.8493   3
   5  -1  -3 1355.35 30.7160   6
  -5   1   3 1299.99 34.9024   2
   5  -1  -3 1189.29 28.5111   5
  -5   1   2 13998.8 100.448   6
  -5  -1   2 14200.3 123.786   3
   5  -1  -2 13564.0 91.7422   5
   5   1  -2 13939.2 96.4440   6
   5   1  -2 14223.1 85.9971   2
  -5   1   2 13938.5 109.094   2
   5   1  -1 43410.2 161.207   6
  -5  -1   1 44193.0 210.705   3
  -5  -1   1 44510.7 159.009   2
   5   1  -1 44447.2 156.682   2
  -5   1   1 44044.2 181.811   6
   5   1  -1 44940.1 159.552   1
   5   1   0 2380.14 38.4063   2
  -5  -1   0 2472.61 39.1890   2
   5  -1   0 2490.99 52.1786   3
   5   1   0 2462.35 39.6364   1
   5   1   0 2428.23 36.2720   6
  -5   1   0 2437.56 44.0626   6
  -5  -1   0 2558.23 50.1646   3
  -5   1  -1 2759.73 48.0229   6
  -5  -1  -1 2858.80 44.2542   2
  -5  -1  -1 2861.44 50.5548   3
   5   1   1 2804.11 43.5555   2
   5   1   1 2772.37 35.9925   6
   5  -1   1 2841.96 56.5196   3
  -5  -1  -2 8200.50 56.1003   6
   5  -1   2 8419.77 98.1668   3
   5   1   2 8593.27 79.2712   2
  -5  -1  -2 8308.45 82.6931   3
   5   1   2 8064.54 56.1982   6
  -5   1  -2 8261.81 83.9678   6
   5  -1   3 13308.5 126.650   3
  -5   1  -3 13019.7 109.717   6
   5   1   3 13301.3 103.570   2
  -5  -1  -3 12985.7 66.5493   6
   5   1   3 12845.2 65.6539   6
   5   1   3 13318.3 98.1437   3
  -5  -1  -3 13157.6 99.6015   3
   5  -1   4 71.2956 11.5559   3
  -5   1  -4 69.0280 9.90880   6
  -5  -1  -4 78.6922 9.11285   7
  -5  -1  -4 73.6875 7.97614   3
   5   1   4 66.5740 7.72087   3
   5   1   4 66.1294 8.87848   2
   5   1   4 75.8848 11.3435   5
  -5  -1  -4 60.1562 4.90378   6
   5   1   4 80.2667 6.16345   6
   5  -1   5 222.051 19.1712   3
  -5   1  -5 239.900 17.1133   6
   5   1   5 261.208 12.9350   3
  -5  -1  -5 228.070 8.81913   6
  -5  -1  -5 268.182 13.4840   3
   5   1   5 430.612 23.5890   5
  -5  -1  -5 263.902 15.0804   7
   5   1   5 314.211 9.89370   6
   5   1   6 120.798 8.46861   3
  -5   1  -6 111.312 12.4795   6
  -5  -1  -6 117.940 10.2592   7
   5   1   6 109.787 12.5913   5
   5  -1   6 110.470 13.9681   3
   5   1   6 88.0134 5.47637   6
  -5  -1  -6 121.437 8.74496   3
  -5  -1  -6 83.0118 5.56728   6
  -5  -1  -6 120.731 12.3131   1
  -5  -1  -7 47.8364 8.76611   1
   5   1   7 38.1857 4.17517   6
  -5  -1  -7 29.9676 3.68276   6
  -5   1  -7 41.9793 9.08631   6
  -5  -1  -7 34.3856 4.16529   3
   5   1   7 53.1298 5.77209   3
   5   1   7 50.8428 9.52675   5
   5  -1   7 42.1723 10.6850   3
  -5  -1  -7 43.0674 7.23613   7
  -5  -1  -8 1054.82 35.9139   1
   5  -1   8 984.897 38.9099   3
  -5  -1  -8 896.957 20.2225   3
   5   1   8 958.930 33.9878   5
  -5   1  -8 972.008 36.0394   6
  -5  -1  -8 796.717 16.5322   6
   5   1   8 954.089 19.0183   3
   5   1   8 951.223 18.8743   6
  -5  -1  -8 1015.37 27.7867   7
  -5   1  -9 1.50516 7.06246   6
   5   1   9 0.97235 2.85423   6
   5  -1   9 0.85084 8.07338   3
  -5  -1  -9 7.80734 6.88909   1
  -5   1  -9-2.01884 6.89292   3
   5   1   9 10.0832 6.80367   5
  -5  -1  -9 2.24094 2.20610   3
  -5  -1  -9 8.15130 3.23624   6
  -5  -1  -9 1.49595 4.34773   7
   5  -1  10 285.782 22.9376   3
  -5  -1 -10 316.067 20.9601   1
  -5  -1 -10 281.921 11.9659   6
   5   1  10 275.067 20.2188   5
  -5  -1 -10 283.820 15.4912   7
  -5   1 -10 311.780 22.9360   3
  -5   1 -10 303.029 21.8361   6
   5  -1  11 4.89833 7.63919   3
  -5   1 -11 8.45253 6.82867   3
  -5   1 -11 11.1975 7.24429   6
  -5  -1 -11 20.6279 6.04033   7
  -5  -1 -11 15.2701 7.29746   1
  -5  -1 -11 14.2293 4.05205   6
   5   1  11 10.4347 7.59949   5
  -5  -1 -12 370.537 23.7827   1
   5   1  12 352.205 17.3384   7
  -5  -1 -12 368.543 15.7433   6
  -5   1 -12 360.310 24.3543   6
  -5   1 -12 351.132 25.4292   3
   5  -1  12 310.719 24.5574   3
   5   1  12 352.292 24.1922   5
  -5  -1 -13 83.9119 13.4837   1
   5  -1  13 70.7064 13.7831   3
   5   1  13 65.6621 12.7476   5
  -5  -1 -13 68.7731 7.87648   6
  -5   1 -13 76.6065 12.9344   6
  -5   1 -13 68.7822 12.6576   3
   5   1  13 76.6233 9.16976   7
  -5  -1 -14 209.516 13.3555   6
  -5   1 -14 170.985 18.7217   3
   5   1  14 212.483 13.6386   7
  -5  -1 -14 210.450 19.3628   1
   5  -1  14 170.404 18.9462   3
   5   1  14 179.526 18.9418   5
  -5   1 -14 201.304 19.8486   6
   5  -1  15 132.406 19.2282   3
   5   1  15 180.481 20.8664   5
  -5  -1 -15 183.577 20.0671   1
   5   1  15 144.280 13.1804   7
  -5  -1 -15 169.304 13.2787   6
  -5   1 -15 142.610 18.9446   3
  -5   1 -15 160.622 19.5415   6
  -5   1 -16 627.277 34.7048   6
   5   1  16 616.740 34.9375   5
  -5   1 -16 625.599 35.7866   3
  -5  -1 -16 666.532 34.5242   1
  -5  -1 -16 623.393 24.6338   6
   5  -1  16 601.205 35.9367   3
   5   1  16 650.056 23.5286   7
   5   1  17-4.36945 6.68685   1
  -5   1 -17 5.90580 8.01303   6
  -5   1 -17-1.93530 7.18468   3
  -5  -1 -17 11.8050 5.69859   6
   5  -1  17-4.87330 8.17983   3
   5   1  17 1.19323 5.10111   7
  -5   1 -18 0.15960 8.20118   6
   5   1  18 7.77999 7.13077   1
  -5  -1 -18 6.73969 5.97902   6
  -5   1 -18-0.02003 7.17946   3
   5   1  18 8.71526 5.94629   7
   5  -1  18-3.08517 9.14943   3
  -5  -1 -19 512.858 34.5263   2
   5  -1  19 518.647 35.6147   3
  -5  -1 -19 547.816 26.8098   6
  -5   1 -19 560.609 35.9792   6
  -5   1 -19 581.624 36.6324   3
   5   1  19 545.312 22.5446   7
   5   1  19 514.321 32.3271   1
   5   1  20 115.646 16.6987   1
  -5  -1 -20 129.583 14.1584   6
  -5   1 -20 125.495 18.5105   3
   5  -1  20 136.679 19.5823   3
  -5  -1 -20 108.208 17.9839   2
  -5   1 -20 113.379 12.5317   1
  -5   1 -20 117.726 17.8705   6
   5   1  20 123.593 11.3174   7
  -5  -1 -21 39.8406 8.75743   6
  -5  -1 -21 28.1144 9.97307   2
  -5   1 -21 36.7133 12.9793   3
  -5   1 -21 35.8676 11.7403   6
   5   1  21 37.9510 7.20764   7
   5  -1  21 30.9756 12.3031   3
  -5   1 -21 30.6419 8.55728   1
  -5  -1 -22 57.2892 13.9987   2
   5  -1  22 64.7233 14.8307   3
  -5   1 -22 52.4472 9.98418   1
  -5  -1 -22 62.6347 11.0869   6
  -5   1 -22 61.0471 14.0578   3
  -5   1 -22 67.4572 15.1044   6
  -5   1 -23 456.414 35.7877   6
   5  -1  23 461.813 35.5840   3
  -5  -1 -23 467.326 28.4663   6
  -5   1 -23 449.646 34.1931   3
  -5  -1 -23 430.448 33.7514   2
  -5   1 -23 471.190 26.8347   1
   5  -1  24 121.487 18.8061   4
   5  -1  24 138.420 21.1492   3
  -5   1 -24 104.388 17.4652   3
  -5  -1 -24 120.051 19.1042   2
  -5  -1 -24 142.014 16.6213   6
  -5   1 -24 114.291 14.4287   1
  -5   1 -24 143.423 21.3594   6
  -5   1 -25 237.201 27.2589   6
   5  -1  25 268.835 27.0978   4
  -5   1 -25 235.034 24.9658   3
  -5  -1 -25 234.388 26.5253   2
  -5  -1 -25 273.994 23.3406   6
  -5   1 -25 239.514 20.2635   1
   5  -1  25 268.070 28.3162   3
  -5  -1 -26 605.220 34.6601   6
  -5   1 -26 592.576 39.2313   3
   5  -1  26 643.146 43.8100   3
   5  -1  26 599.571 40.3434   4
  -5   1 -26 637.719 33.1738   1
  -5  -1 -26 531.988 39.3165   2
  -5   1 -26 608.449 43.1612   6
  -5  -1 -27 125.259 21.1215   2
  -5  -1 -27 155.522 19.4217   6
  -5   1 -27 114.273 19.9942   3
  -5   1 -27 159.099 24.3561   6
   5  -1  27 148.597 22.5726   4
  -5   1 -27 153.579 18.1764   1
   5  -1  27 169.119 24.2926   3
  -5  -1 -28 526.120 34.2228   6
  -5  -1 -28 485.161 39.1759   2
  -5   1 -28 567.302 43.3019   6
  -5   1 -28 556.193 32.9691   1
  -5   1 -28 538.593 38.0065   3
   5  -1  28 485.091 38.2884   4
   5  -1  28 566.345 42.0646   3
  -5   1 -29 61.6446 13.5136   1
  -5  -1 -29 36.4951 13.8357   2
  -5  -1 -29 25.7822 11.8188   6
   5  -1  29 51.3254 15.8416   4
  -5   1 -29 91.7090 20.7013   6
  -5  -1 -30 179.290 25.4597   2
  -5   1 -30 226.926 30.1684   6
   5  -1  30 177.515 25.3980   4
  -5   1 -31 6.94043 13.6920   6
  -5  -1 -31 50.4368 16.8663   2
   5  -1  31 33.7136 14.9803   4
  -5   1 -32 90.3947 20.3658   6
   5  -1  32 81.5864 19.9431   4
  -5  -1 -32 72.3494 18.7655   2
  -5   1 -33 44.9609 17.7996   6
  -5  -1 -33 29.9092 13.9764   2
   5  -1  33 70.3994 19.3564   4
  -5   1 -34 17.3239 11.8353   6
  -5  -1 -34 8.50281 15.8697   2
   5  -1  34 17.0409 14.4301   4
  -5  -1 -35 20.7301 12.0780   2
  -5   1 -35 29.8199 15.2894   6
   5  -1  35 45.9640 17.7060   4
   5   1  36 43.9527 17.9853   5
  -5  -1 -36 13.3207 12.6821   2
  -5  -1 -36 26.9218 12.8114   6
  -5   1 -36 27.6274 15.1633   6
   5  -1  36 51.7293 17.7699   4
  -5  -1 -37-7.75199 12.5962   2
  -5   1 -37 40.1628 18.8410   6
   5   1  37 23.8109 15.9112   5
   5  -1  37 13.7906 15.8502   4
  -5   1 -37-10.3464 12.0010   2
  -5  -1 -37 20.4892 9.98125   6
  -5  -1 -38 87.6343 22.2817   2
   5  -1  38 48.8937 18.3647   4
  -5   1 -38 82.7413 23.5713   6
  -5   1 -38 80.9402 19.4746   2
   5   1  38 73.0049 24.0991   5
  -5   1 -39 1.36760 14.8129   6
   5   1  39 10.4183 15.8038   5
  -5   1 -39 33.1560 15.6145   2
   5  -1  39 4.57884 14.2050   4
  -5  -1 -39 5.21932 15.9680   2
   5  -1  40 196.243 31.8563   4
   5   1  40 254.873 38.4166   5
  -5   1 -40 177.103 30.8096   6
  -5   1 -40 204.982 29.6511   2
  -5  -1 -40 169.302 30.6902   2
   5   1  41 86.8269 28.4436   5
  -5   1 -41 31.0309 15.7490   6
   5  -1  41 32.1523 17.0616   4
  -5  -1 -41 53.3493 19.5769   2
  -5   1 -42 5.96791 18.2927   6
  -5  -1 -42 16.2537 14.7242   2
  -5  -1 -43-9.74041 13.5053   2
  -5   1 -43 32.7388 17.6195   6
  -5   1 -44 62.6527 23.1363   6
  -5  -3  39 71.1836 28.1675   3
  -5  -3  38 16.1946 20.4735   3
  -5  -3  37 42.9793 21.9731   3
   5  -3 -36 61.0286 23.9558   2
  -5   3  36 65.9875 22.2536   1
  -5  -3  36 60.9352 24.5030   3
  -5   3  36 59.7500 23.4176   5
   5   3 -35-8.37045 13.4885   6
  -5   3  35 49.3799 20.9728   5
  -5   3  35 22.9694 17.0504   1
   5  -3 -35 4.09643 15.0620   2
  -5  -3  35 12.0833 19.0124   3
  -5   3  34 8.65421 14.5819   5
   5   3 -34 10.7563 16.2868   6
  -5   3  34-24.4915 17.3792   1
  -5  -3  34 31.9662 21.8924   3
   5  -3 -34 15.5029 19.8667   2
   5   3 -33 93.3400 26.5004   6
  -5  -3  33 82.1788 27.8106   3
  -5   3  33 120.006 26.6563   1
   5  -3 -33 150.887 32.1701   2
  -5   3  33 105.518 27.3636   5
   5   3 -32 5.22492 17.2625   6
  -5   3  32 16.0228 14.6844   1
  -5  -3  32-4.26346 18.4383   3
  -5   3  32-7.24071 16.3487   5
   5  -3 -32 3.49638 15.0238   2
  -5   3  31 4.85695 12.4531   1
   5  -3 -31 29.0569 19.0353   2
  -5  -3  31 13.9564 16.1354   3
   5   3 -31 34.0164 20.1356   6
  -5   3  31 14.7166 13.4157   5
   5   3 -30 475.961 51.2324   6
  -5   3  30 544.467 51.3902   5
   5  -3 -30 560.472 53.6597   2
  -5   3  30 494.210 47.5811   1
  -5  -3  30 437.011 50.4292   3
   5   3 -29 730.097 61.4856   6
   5  -3 -29 776.698 62.4331   2
  -5   3  29 647.841 53.3668   1
  -5  -3  29 681.388 63.2434   3
  -5   3  29 774.980 60.1004   5
   5  -3 -28 167.531 30.7918   2
  -5   3  28 113.812 25.3911   1
   5   3 -28 136.618 27.8658   6
  -5  -3  28 112.501 29.2211   3
  -5   3  28 132.519 27.3390   5
   5   3 -27 60.3235 23.3597   6
  -5  -3  27 86.3457 26.7740   3
  -5   3  27 60.8740 19.1764   1
  -5   3  27 64.6682 19.7915   5
   5  -3 -27 84.9372 22.7404   2
  -5   3  26 131.962 24.6921   1
  -5  -3  26 156.747 31.4653   3
  -5   3  26 101.284 22.7864   5
   5   3 -26 126.643 25.5859   6
   5  -3 -26 117.239 25.2330   2
  -5  -3  25-3.06390 14.7108   3
  -5   3  25 21.3097 9.67433   6
   5   3 -25 27.1034 17.9151   6
   5  -3 -25 30.8743 17.2867   2
  -5   3  25 16.6141 14.6513   5
  -5   3  25 20.9684 14.7251   1
  -5   3  24 30.7735 15.8337   1
   5  -3 -24 25.2999 15.7638   2
  -5  -3  24 27.8329 17.7735   3
  -5   3  24 23.0576 9.74538   6
   5   3 -24 6.99154 11.7888   6
  -5   3  24 25.9039 16.2653   5
  -5   3  23 8.77968 11.3913   1
  -5   3  23 0.27600 10.7794   5
   5  -3 -23 24.9543 16.3153   2
   5   3 -23 48.2372 19.9771   6
  -5  -3  23 13.8541 14.9079   3
  -5   3  23 27.4041 9.74304   6
  -5   3  22 10.2334 12.6273   1
  -5   3  22 23.5891 14.2923   5
   5   3 -22-2.25418 10.8546   6
  -5  -3  22 29.7253 19.2594   3
   5  -3 -22 25.9005 14.9434   2
  -5   3  22 38.1822 10.9433   6
  -5  -3  21 530.770 51.9952   3
  -5   3  21 511.350 43.9590   1
  -5   3  21 578.950 33.5186   6
   5  -3 -21 646.381 37.3121   7
   5  -3 -21 691.549 39.7122   6
   5  -3 -21 570.264 48.2667   2
  -5   3  21 538.861 43.1046   5
   5   3 -21 524.094 46.1833   6
  -5   3  20 16.3698 13.1640   1
   5  -3 -20 27.7685 11.5191   6
  -5   3  20 24.2326 9.94576   6
   5   3 -20 29.9246 14.5548   6
   5  -3 -20 11.7018 11.4960   2
  -5   3  20 61.3279 17.9138   5
   5  -3 -20 24.3769 12.3728   7
  -5  -3  20 24.4284 16.9325   3
   5   3 -19 44.1872 16.3945   6
  -5   3  19 44.3081 15.6972   1
   5  -3 -19 38.4994 11.8655   6
   5  -3 -19 27.8356 11.9341   7
  -5  -3  19 29.7093 15.6591   3
  -5   3  19 48.4811 16.7471   5
   5  -3 -19 64.5334 20.2150   2
  -5   3  19 55.1518 13.7494   6
  -5  -3  18 31.7899 18.4109   3
   5   3 -18 20.6196 14.0251   6
  -5   3  18 52.5761 17.9671   1
  -5   3  18 1.06180 8.23040   3
  -5   3  18 27.2518 11.1203   6
   5  -3 -18 28.1928 14.7779   2
   5  -3 -18 14.9935 7.88013   6
   5  -3 -18-7.54111 9.63478   7
   5  -3 -17 43.8950 19.0678   2
   5   3 -17 9.83222 12.4853   6
  -5   3  17 5.48588 8.44458   3
   5  -3 -17 8.27672 8.86962   7
   5  -3 -17 20.1310 10.4109   6
  -5   3  17 38.9945 12.0037   6
  -5   3  17 29.1888 17.7538   1
  -5  -3  17 16.4006 16.1598   3
  -5  -3  16 457.649 45.6889   3
   5  -3 -16 462.881 32.0563   7
   5  -3 -16 554.110 34.1970   6
   5  -3 -16 516.931 43.9050   2
  -5   3  16 527.959 32.5763   6
  -5   3  16 492.969 41.5493   1
   5   3 -16 491.871 42.3191   6
   5   3 -15 73.9023 12.3809   2
   5  -3 -15 92.3712 20.5768   2
  -5   3  15 72.6450 18.7525   1
  -5  -3  15 67.0430 20.6733   3
   5  -3 -15 85.6369 15.4858   6
  -5   3  15 75.9094 14.1671   6
   5   3 -15 77.8091 17.8079   6
  -5  -3  14 17.1091 13.8125   3
   5   3 -14 27.8786 13.1841   6
  -5   3  14 29.9578 10.6466   6
  -5   3  14 30.7483 14.0702   1
   5  -3 -14 37.7448 11.7348   6
   5   3 -14 42.4124 10.3993   2
   5  -3 -13 24.7367 8.60257   6
  -5  -3  13 9.66732 14.1078   3
  -5   3  13 9.17992 10.9227   1
  -5   3  13 17.6186 8.95667   6
   5   3 -13 11.3390 10.4932   6
   5   3 -13 17.3105 7.93062   2
   5  -3 -12 581.533 34.8899   6
   5   3 -12 489.798 38.2639   6
  -5   3  12 526.821 40.3488   1
  -5   3  12 559.921 33.2508   6
  -5  -3  12 438.848 42.6573   3
   5   3 -12 510.417 29.8392   2
   5   3 -11 4.31311 9.64627   6
  -5   3  11-2.88429 9.76979   3
  -5  -3  11-5.95010 11.8916   3
   5   3 -11 21.2031 8.36638   2
   5  -3 -11 8.72892 6.90455   6
  -5   3  11 4.64946 7.75363   6
   5   3 -10-10.2692 10.0573   6
  -5   3  10 2.79593 6.82935   6
   5  -3 -10 5.31728 7.41604   6
  -5  -3  10-8.40066 13.0131   3
   5   3 -10-2.37086 7.07746   2
  -5   3  10-7.27190 10.6815   3
  -5   3   9 188.753 22.2608   3
  -5   3   9 192.184 20.4175   6
   5  -3  -9 221.491 22.5686   6
   5   3  -9 213.115 24.8956   6
  -5  -3   9 136.244 24.1364   3
   5   3  -9 213.325 20.5513   2
  -5   3   8 79.0916 16.3939   3
   5  -3  -8 92.0166 16.0626   6
  -5   3   8 99.6791 15.7498   6
   5   3  -8 93.1041 17.7681   6
  -5  -3   8 71.2236 18.2523   3
   5   3  -8 91.3587 14.0873   2
  -5  -3   7 378.895 37.3484   3
   5  -3  -7 372.978 29.4750   6
  -5   3   7 371.844 28.2582   6
   5   3  -7 403.567 33.2576   6
  -5   3   7 405.477 34.0151   3
   5   3  -7 381.429 27.1289   2
   5  -3  -6 33.0633 12.1610   5
  -5   3   6 47.9522 14.8138   3
  -5  -3   6 24.0845 15.2475   3
   5   3  -6 53.1903 12.6824   6
  -5   3   6 55.0085 13.2426   6
   5   3  -6 43.1980 11.1262   2
   5  -3  -6 41.8873 13.1212   6
   5   3  -5 106.808 16.0256   2
   5   3  -5 87.7629 15.7835   6
  -5   3   5 109.930 17.6150   6
  -5   3   5 93.9734 18.7272   3
   5  -3  -5 94.9415 17.4267   5
   5  -3  -5 104.028 16.6904   6
  -5  -3   5 104.584 21.0216   3
  -5  -3   4 95.9767 21.7615   3
   5  -3  -4 73.1031 15.4880   6
  -5   3   4 84.1954 15.9978   6
   5  -3  -4 65.3755 16.2632   5
   5   3  -4 75.6198 15.1944   6
  -5   3   4 70.6536 17.2392   3
   5   3  -4 65.5444 13.6862   2
  -5  -3   3 609.372 44.8119   3
   5   3  -3 705.292 38.4934   2
   5   3  -3 681.229 38.9817   6
  -5   3   3 687.030 39.6890   6
   5  -3  -3 678.820 39.7661   6
   5  -3  -3 636.892 38.9375   5
  -5  -3   2 47.5285 14.1468   3
   5  -3  -2 28.8394 11.0292   6
   5   3  -2 39.9921 12.2070   1
   5   3  -2 24.5782 9.16408   2
   5  -3  -2 30.8139 11.5610   5
   5   3  -2 25.8312 10.1620   6
  -5   3   2 24.2184 10.8915   6
  -5  -3   1 11.3549 11.0254   3
   5   3  -1 13.5487 8.76145   6
  -5   3   1 18.4414 10.0224   6
   5   3  -1 16.9851 9.02915   1
   5  -3  -1 12.7061 7.54176   5
   5  -3  -1 14.2833 13.1686   3
   5   3  -1 8.07144 8.61192   2
   5  -3  -1 11.0461 7.39760   6
  -5   3   0 8.17975 8.28511   6
   5   3   0 3.92233 7.30263   6
  -5  -3   0 23.1175 12.4734   3
  -5   3   0 4.26835 7.21093   2
   5  -3   0 11.2611 8.07622   6
   5   3   0 5.90922 6.68125   2
   5   3   0 19.6368 10.9717   1
   5  -3   0-1.96792 11.6106   3
  -5   3  -1 459.656 32.9493   2
   5  -3   1 424.034 32.3624   6
   5   3   1 485.604 33.4785   2
   5  -3   1 463.720 39.2700   3
  -5  -3  -1 423.029 35.9729   3
   5   3   1 469.311 32.6507   1
   5   3   1 450.839 30.1838   6
  -5   3  -1 408.793 31.5883   6
   5   3   2 4.58160 9.49767   1
  -5   3  -2 11.1886 7.68860   2
  -5  -3  -2 18.7978 11.4041   3
   5   3   2 11.0033 8.34657   2
   5   3   2 12.4602 12.3289   3
   5  -3   2-8.06975 13.0247   3
   5   3   2-6.20757 8.49576   6
  -5   3  -2 10.2343 8.19604   6
  -5   3  -3 48.1689 12.5385   6
   5   3   3 69.8427 12.6854   6
  -5   3  -3 50.5191 12.3076   2
   5   3   3 60.1820 14.3798   3
  -5  -3  -3 51.1438 14.8416   3
   5   3   3 57.2780 13.0135   2
   5  -3   3 55.6517 16.6772   3
   5   3   3 69.9432 14.9629   1
  -5   3  -4 514.798 36.7527   6
   5   3   4 504.682 37.7611   3
   5   3   4 546.577 37.2386   1
   5  -3   4 494.633 42.4954   3
  -5   3  -4 504.870 33.5095   2
  -5  -3  -4 487.372 37.1333   3
   5   3   4 526.917 31.1231   6
   5   3   5 14.1673 8.32781   3
  -5   3  -5 20.9106 9.96766   6
   5   3   5 39.8838 13.1673   1
   5   3   5 30.6153 9.13752   6
  -5  -3  -5 10.6243 9.82317   3
   5  -3   5 13.4679 12.5438   3
  -5   3  -5 43.3685 12.8215   2
  -5   3  -6 94.4730 18.0661   6
   5   3   6 111.827 14.4744   6
   5  -3   6 119.159 23.8663   3
   5   3   6 125.402 19.6779   1
  -5  -3  -6 104.152 17.6998   3
   5   3   6 114.850 19.5257   3
  -5   3  -6 122.086 18.2289   2
  -5  -3  -7 657.873 40.5362   3
   5   3   7 700.703 42.9905   3
  -5   3  -7 739.516 45.2528   6
  -5  -3  -7 701.820 44.0187   2
   5   3   7 673.400 42.5510   1
  -5  -3  -7 686.978 32.9616   6
   5  -3   7 652.408 49.0171   3
   5   3   7 714.587 33.5497   6
  -5  -3  -8 327.289 22.5431   6
   5   3   8 320.957 22.0712   6
  -5   3  -8 322.729 30.3186   6
   5   3   8 396.674 33.5009   1
   5  -3   8 369.476 39.0389   3
  -5  -3  -8 353.452 32.5051   2
  -5  -3  -8 311.574 28.6911   3
  -5  -3  -9 80.7661 18.3852   2
   5  -3   9 17.6209 15.8995   3
  -5  -3  -9 40.8727 13.0578   3
   5   3   9 41.9292 9.75133   6
  -5   3  -9 41.5895 12.7853   6
  -5  -3  -9 38.4884 8.75373   6
   5   3   9 38.5887 15.0494   1
  -5  -3 -10 678.990 30.8035   6
   5  -3  10 630.722 50.8418   3
   5   3  10 654.870 43.5758   1
  -5  -3 -10 744.869 47.4121   2
  -5   3 -10 706.431 45.9439   6
   5   3  10 704.728 31.2521   6
  -5  -3 -10 727.949 41.7400   3
   5  -3  11 69.7983 19.1769   3
   5   3  11 85.9318 19.0825   1
   5   3  11 99.9541 12.3487   6
  -5  -3 -11 100.319 19.9045   2
  -5   3 -11 78.9547 17.1913   6
  -5  -3 -11 96.1029 12.9272   6
  -5  -3 -12 46.3061 9.51959   6
  -5  -3 -12 43.6631 14.9360   2
   5   3  12 37.0993 16.1823   1
   5  -3  12 35.2158 15.5832   3
   5   3  12 35.0233 8.36876   6
  -5   3 -12 30.1654 12.8983   6
  -5  -3 -13 453.289 38.9443   2
  -5   3 -13 419.819 37.7693   6
  -5  -3 -13 478.646 25.1514   6
   5   3  13 496.060 24.9177   6
   5  -3  13 441.537 44.3371   3
   5   3  13 463.110 38.6595   1
   5  -3  14 31.7870 16.8210   3
   5   3  14 27.0857 14.0693   1
   5   3  14 28.0987 8.18679   6
  -5  -3 -14 28.2743 7.72889   6
  -5   3 -14 35.6906 14.3922   6
   5   3  14 20.7709 8.47184   3
  -5  -3 -14 30.2071 13.8923   2
   5   3  15 269.557 30.8915   1
  -5  -3 -15 271.829 31.0361   2
   5   3  15 244.991 20.5004   3
  -5  -3 -15 276.542 18.8040   6
  -5   3 -15 307.986 34.1602   6
   5   3  15 285.703 18.6283   6
   5  -3  15 286.825 37.6020   3
  -5   3 -16 94.4176 21.6439   6
  -5  -3 -16 125.688 23.3368   2
   5   3  16 99.9244 11.1938   6
   5   3  16 112.107 22.2478   1
  -5  -3 -16 123.362 12.9773   6
   5   3  16 106.585 13.5666   3
   5  -3  16 105.677 26.2596   3
   5   3  17 492.319 26.1137   3
  -5   3 -17 557.285 45.5557   6
   5  -3  17 519.041 49.7509   3
   5   3  17 586.948 44.9057   1
  -5  -3 -17 520.653 25.0882   6
   5   3  17 518.150 23.3205   6
  -5  -3 -17 513.551 43.8477   2
  -5  -3 -18 101.709 11.9578   6
   5   3  18 99.9447 10.8107   6
  -5  -3 -18 111.980 23.4497   2
  -5   3 -18 126.218 23.7270   6
   5  -3  18 92.4232 24.1687   3
   5   3  18 125.872 24.6555   1
   5  -3  19 30.5830 17.0465   3
   5   3  19 65.0953 18.0923   1
  -5  -3 -19 30.2966 14.6672   2
  -5   3 -19 50.0822 17.4067   6
   5   3  19 52.6306 8.73072   6
   5   3  20 6.25104 13.1682   1
  -5   3 -20 19.4795 14.1535   6
   5  -3  20 31.2458 15.6368   3
  -5  -3 -20 15.2391 12.6534   2
  -5  -3 -21 53.2183 18.4094   2
  -5   3 -21 111.794 24.3497   6
   5   3  21 67.2858 20.0184   1
   5   3  21 85.1140 23.7218   5
   5  -3  21 99.2153 26.7967   3
   5   3  22 1186.38 68.0875   5
  -5   3 -22 1288.93 73.6623   6
   5   3  22 1349.56 71.6979   1
   5  -3  22 1235.78 79.4815   3
  -5  -3 -22 1241.28 71.4588   2
   5   3  23 40.2850 17.2065   5
  -5   3 -23 120.147 27.1011   6
   5   3  23 69.5521 22.4997   1
   5  -3  23 52.2886 23.9428   3
  -5  -3 -23 83.6414 22.0197   2
   5   3  24 66.0214 19.9966   1
  -5  -3 -24 74.5808 20.4058   2
  -5   3 -24 95.8617 25.0364   6
   5   3  24 80.7817 21.7145   5
   5  -3  24 111.246 28.2659   3
  -5   3 -25 41.6239 18.2249   6
   5   3  25 54.4327 18.3664   5
   5  -3  25 18.8246 17.6369   3
   5   3  25 74.5176 20.9658   1
  -5  -3 -25 49.1670 20.3437   2
   5   3  26 19.1617 14.7559   1
  -5  -3 -26 11.1347 11.3320   2
   5   3  26 38.1619 18.8931   5
  -5   3 -26 20.3311 16.0121   6
   5  -3  26 4.24210 14.4509   3
   5   3  27 21.3677 17.1956   5
   5  -3  27-5.64466 15.6725   3
  -5  -3 -27 29.2509 16.8856   2
   5   3  27-11.8878 12.2740   1
  -5   3 -27 23.9394 17.0212   6
   5   3  28 99.3901 22.9574   1
   5  -3  28 131.376 31.1217   3
   5   3  28 160.881 30.1325   5
  -5   3 -28 140.765 28.5046   6
  -5  -3 -28 150.122 29.1761   2
   5   3  29 116.687 26.4489   5
   5  -3  29 150.341 33.5539   3
   5   3  29 88.5513 21.9197   1
  -5  -3 -29 128.565 26.7809   2
  -5   3 -29 89.3452 22.7138   6
   5   3  30-5.33075 13.1933   1
  -5  -3 -30 8.36104 13.8141   2
   5   3  30 36.0625 18.3222   5
  -5   3 -30 9.51344 14.4528   6
   5   3  31 24.9882 19.3985   5
  -5   3 -31 16.9824 19.7047   6
  -5  -3 -31-3.97357 13.0855   2
  -5   3 -32 69.2013 22.9540   6
   5   3  32 52.9167 22.5380   5
  -5  -3 -32 50.4818 20.0068   2
  -5   3 -33 103.369 28.3918   6
  -5  -3 -33 44.7283 20.0991   2
   5   3  33 94.2670 28.4164   5
  -5   3 -34 217.588 37.7162   6
  -5  -3 -34 134.890 30.3942   2
   5   3  34 180.475 36.0812   5
   5  -3  37 65.8907 21.8600   4
   5   5 -19 115.962 29.3024   6
   5   5 -18 16.0737 19.8934   6
   5   5 -17 14.7362 17.2009   6
  -5   5  17 47.3475 23.0472   1
  -5   5  16 87.8942 25.2873   1
   5   5 -16 39.5309 20.4313   6
   5   5 -15 142.381 30.0253   6
  -5  -5  15 156.020 37.2000   3
  -5   5  15 153.961 33.2264   1
  -5   5  14 176.353 35.5204   1
   5   5 -14 127.458 29.2843   6
  -5  -5  14 213.741 44.8815   3
  -5  -5  13 249.976 45.2292   3
  -5   5  13 289.034 41.2201   1
   5   5 -13 258.362 38.8404   6
   5   5 -12 147.094 30.5554   6
  -5  -5  12 224.392 43.2531   3
  -5   5  12 178.002 33.6234   1
  -5  -5  11-12.3877 17.1929   3
  -5   5  11 27.6210 18.0735   1
   5   5 -11-16.4598 14.7135   6
  -5   5  10 7.35765 13.5433   1
   5   5 -10-13.7692 15.7701   6
  -5  -5   9-18.5115 23.6784   3
   5   5  -9-2.31083 12.5870   6
  -5   5   9 2.39231 14.3308   1
  -5   5   8 132.092 26.0984   1
  -5  -5   8 108.928 28.9633   3
   5   5  -8 89.2042 25.3926   6
   5   5  -7-1.44027 13.1021   6
  -5  -5   7-10.6684 19.4029   3
  -5   5   7-12.7586 14.6327   1
   5   5  -6 256.101 30.0345   1
  -5   5   6 251.731 30.7897   6
  -5  -5   6 269.038 44.7335   3
  -5   5   6 254.412 34.3395   1
   5   5  -6 246.856 33.4485   6
  -5  -5   5-3.13708 16.5757   3
  -5   5   5-7.15817 14.4629   6
   5   5  -5-13.5916 14.4068   6
  -5   5   5 36.7879 18.9622   1
   5   5  -5 23.4068 13.9617   1
   5   5  -4 74.6190 19.4016   1
   5   5  -4 97.3159 22.3648   6
  -5   5   4 88.5620 22.4747   1
  -5  -5   4 83.0468 25.9696   3
  -5   5   4 45.5384 16.5203   6
   5   5  -3 55.2473 18.0399   1
  -5  -5   3 44.2556 24.2097   3
  -5   5   3 29.3810 15.2490   6
  -5   5   3 56.0050 17.8325   1
   5   5  -3 36.4897 14.3129   6
   5   5  -2 30.2976 13.4371   6
  -5   5   2 40.7740 18.0436   1
   5   5  -2 56.8061 17.5209   1
  -5   5   2 45.0189 17.4139   6
  -5   5   1 7.16965 14.1078   6
  -5   5   1-10.0211 12.6642   1
   5   5  -1 16.8827 15.8244   1
   5   5  -1 16.6917 12.0449   6
  -5   5   0 45.4309 15.7035   1
   5   5   0 77.3521 21.1145   1
  -5   5   0 96.2937 22.9444   6
   5   5   0 67.7225 18.5255   6
   5   5   1 152.347 25.8239   6
  -5   5  -1 128.921 22.9323   1
  -5   5  -1 124.459 24.8514   6
   5   5   1 197.423 29.7986   1
   5   5   2 72.0006 21.5174   1
  -5   5  -2 73.9611 20.8171   6
  -5   5  -2 63.5177 19.2734   1
   5   5   3 23.4387 13.9683   1
  -5   5  -3 11.3359 13.4016   6
  -5   5  -3 6.65601 11.4520   1
  -5   5  -4 11.7974 13.2379   6
  -5   5  -4 25.7549 17.3365   1
   5   5   4-1.28928 12.7792   1
   5   5   5 18.0809 13.7855   1
  -5   5  -5-3.51672 13.7118   1
  -5   5  -5 7.72688 13.6269   6
  -5   5  -6 66.7005 17.1493   1
  -5   5  -6 99.6288 25.7478   6
   5   5   6 103.297 26.3217   1
  -5   5  -7 15.8805 12.3127   1
  -5   5  -7-10.6630 15.7007   6
   5   5   7 39.0125 19.2133   1
  -5   5  -8 201.690 33.9578   6
   5   5   8 227.217 33.5311   1
  -5   5  -9 287.076 40.6427   6
   5   5   9 299.338 39.9917   1
   5   5  10 68.5276 25.4815   1
  -5   5 -10 63.2514 21.6059   6
  -5   5 -11 182.241 33.7450   6
   5   5  11 128.292 28.1847   1
  -5   5 -12 10.3502 16.9087   6
   5   5  12 65.9499 26.0983   1
  -5   5 -13 84.4498 26.8235   6
   5   5  13 15.4554 18.6866   1
   5   5  14 10.0467 21.0173   1
  -5   5 -14 18.5080 17.2688   6
  -5   5 -15 35.2375 20.7056   6
   5   5  15 39.4810 19.1681   1
   5   5  16 23.4666 17.5635   1
  -5   5 -16 33.4891 17.8239   6
  -5   5 -17 157.372 34.5426   6
   6   0 -46 49.7502 22.7670   6
   6   0 -45 46.4508 19.6810   6
  -6   0  43-5.86943 14.3350   4
   6   0 -43 13.6707 13.6171   2
  -6   0  42 132.838 27.6242   4
   6   0 -42 86.3217 19.5262   2
   6   0 -41 0.44605 11.3549   2
  -6   0  41 24.6989 18.0610   4
   6   0 -40 7.73449 12.7866   2
  -6   0  40 26.0723 17.5256   4
   6   0 -39 3.40496 11.1770   2
  -6   0  39-6.88665 13.5223   4
  -6   0  38 30.2680 15.8572   4
   6   0 -38 21.8299 12.7131   2
   6   0 -37 21.4678 14.6912   2
  -6   0  37 5.80469 11.6623   4
  -6   0  36 292.279 35.7994   4
   6   0 -36 296.539 31.4200   2
   6   0 -35 1.12835 8.90867   2
  -6   0  35 10.3665 14.5122   4
   6   0 -34 165.675 23.6027   2
  -6   0  34 173.269 27.5767   4
  -6   0  34 150.365 18.1921   3
  -6   0  33-13.8619 12.0604   4
   6   0 -33 8.13917 11.4017   2
  -6   0  33 11.0230 9.73670   3
  -6   0  32 47.1045 13.4841   3
   6   0 -32 35.5080 12.9949   2
  -6   0  32 48.5578 17.9776   4
   6   0 -31 6.79417 10.1822   2
  -6   0  31 17.3830 13.5359   4
  -6   0  31 7.07424 9.34037   3
  -6   0  30 367.676 35.5897   4
  -6   0  30 422.002 29.4481   3
   6   0 -30 367.472 30.9761   2
   6   0 -29 3.93288 8.57125   2
  -6   0  29 35.9094 16.1410   4
  -6   0  29 27.2154 11.2465   3
  -6   0  28 1087.64 45.2015   3
  -6   0  28 1090.82 56.6518   4
   6   0 -28 1094.12 50.4417   2
  -6   0  27 17.4469 10.1574   3
   6   0 -27 12.4655 9.66814   2
  -6   0  27 24.0571 12.6322   4
  -6   0  26 161.049 17.8231   3
  -6   0  26 148.554 21.4510   4
   6   0 -26 130.712 17.3826   2
  -6   0  25 13.0326 8.49873   3
  -6   0  25 27.5312 12.6576   4
   6   0 -25 10.0694 8.94718   2
   6   0 -24 517.396 31.4359   2
   6   0 -24 522.606 35.2557   6
  -6   0  24 528.178 36.1158   4
  -6   0  24 537.092 29.7418   3
   6   0 -23 5.95518 6.82757   6
  -6   0  23 8.45646 7.53656   3
  -6   0  23 10.0802 10.3159   4
  -6   0  22 147.323 19.9177   4
   6   0 -22 95.6287 15.5911   6
  -6   0  22 117.379 14.4421   3
  -6   0  21 3.75882 5.99807   3
  -6   0  21-2.65469 7.63931   4
   6   0 -21-1.19913 7.19369   6
  -6   0  20 31.8456 8.47563   3
   6   0 -20 62.9191 14.1296   6
  -6   0  20 80.0101 16.3130   4
   6   0 -19 39.7671 12.9156   2
  -6   0  19 60.7533 15.0956   4
  -6   0  19 15.0853 10.4414   3
  -6   0  19 52.8346 11.7503   1
   6   0 -19 33.5297 12.1131   6
   6   0 -18 99.8610 13.7833   2
  -6   0  18 83.7407 12.2053   3
  -6   0  18 72.8281 10.9613   1
  -6   0  18 91.6385 15.5767   4
   6   0 -18 42.9483 10.3537   6
   6   0 -17 10.3847 7.99724   2
  -6   0  17 6.19630 7.73711   3
   6   0 -17 8.17643 6.57851   6
  -6   0  17 4.31277 5.64701   1
   6   0 -16 38.0130 11.4339   2
  -6   0  16 37.6984 9.46374   1
   6   0 -16 45.9116 12.6776   6
  -6   0  16 21.2197 8.43550   3
  -6   0  15 2.60983 5.34002   1
   6   0 -15 0.47029 5.31995   2
   6   0 -15 0.71442 6.15726   6
  -6   0  15 4.61236 5.99794   3
  -6   0  14 614.493 24.6205   3
   6   0 -14 617.353 25.1942   2
  -6   0  14 595.997 22.6363   1
   6   0 -14 605.643 28.8118   6
  -6   0  13-6.56614 5.02034   1
   6   0 -13 1.66162 6.10720   2
   6   0 -13 6.82693 6.66190   6
  -6   0  13-1.61919 5.43221   3
   6   0 -12 252.165 15.1122   2
  -6   0  12 224.460 14.5546   3
  -6   0  12 237.445 13.2556   1
   6   0 -12 243.577 17.2712   6
  -6   0  11 1.84322 5.10829   3
  -6   0  11-1.17035 4.40444   1
   6   0 -11 0.21219 4.81803   2
   6   0 -10 0.60470 4.31097   2
  -6   0  10 8.84755 5.68179   3
  -6   0  10-4.03501 4.19958   1
  -6   0   9 1.23618 4.02961   1
  -6   0   9 1.12591 4.83245   3
   6   0  -9 1.34651 4.43698   2
  -6   0   8 3086.27 51.1744   6
  -6   0   8 3110.41 43.2722   3
  -6   0   7-3.89701 3.79171   2
  -6   0   7-0.25458 5.25121   6
  -6   0   6 288.139 14.0919   6
  -6   0   6 268.452 10.1638   2
  -6   0   5-0.28494 2.47966   2
  -6   0  -3 0.02070 2.35719   6
   6   0   4 7646.77 57.1043   4
  -6   0  -4 7312.13 53.2711   6
  -6   0  -5 0.19837 3.16306   6
   6   0   5-3.78726 4.41317   4
  -6   0  -6 486.425 15.8115   6
   6   0   6 467.577 17.5121   4
  -6   0  -6 453.799 15.8985   3
   6   0   7 0.82990 4.80045   4
  -6   0  -7-3.15244 4.33583   6
  -6   0  -7-0.82985 3.85279   3
  -6   0  -8 4681.91 52.5145   3
   6   0   8 4613.71 60.7041   4
   6   0   9 27.6143 8.93013   4
  -6   0  -9 2.10908 4.31318   1
  -6   0  -9-2.06399 4.14501   3
  -6   0 -10 5587.25 60.7379   3
   6   0  10 5633.67 74.5466   4
  -6   0 -10 5604.43 68.5697   1
  -6   0 -11-1.00474 4.98602   1
  -6   0 -11-6.54979 4.91061   3
  -6   0 -12 5490.44 64.1982   3
   6   0  12 5604.92 81.4299   4
  -6   0 -12 5460.17 73.5777   1
  -6   0 -13-3.55467 4.46296   3
  -6   0 -13 1.17151 7.49468   1
  -6   0 -14 2827.93 57.0131   1
   6   0  14 2815.88 62.1052   4
  -6   0 -14 2820.97 49.3507   3
  -6   0 -15-0.73317 4.19487   3
   6   0  15 15.9823 9.51244   4
  -6   0 -15-0.87093 5.23211   1
  -6   0 -16 1240.02 33.8385   3
   6   0  16 1235.27 44.2230   4
  -6   0 -16 1207.44 39.7717   1
  -6   0 -17-2.05054 4.27454   3
  -6   0 -17 3.42169 6.69154   1
   6   0  17 5.40954 7.34191   4
  -6   0 -18 46.7134 9.75581   1
  -6   0 -18 41.5491 7.84791   3
   6   0  18 41.6908 11.6184   4
  -6   0 -19-2.46592 4.21377   3
  -6   0 -19 4.56607 7.44505   1
   6   0  19 3.64781 8.27332   4
  -6   0 -20 529.486 24.6437   3
   6   0  20 573.299 34.3025   4
  -6   0 -20 579.093 33.2645   1
   6   0  21 11.2215 9.56075   4
  -6   0 -21-6.03356 5.47862   3
  -6   0 -21 2.21078 6.16468   1
   6   0  22 47.4903 12.1390   4
  -6   0 -22 51.6741 12.1324   1
  -6   0 -22 46.0925 8.47664   3
  -6   0 -23-4.25433 5.19082   3
  -6   0 -23-3.49544 7.24793   1
   6   0  23-0.54767 8.74668   4
  -6   0 -23 8.97239 6.28258   6
  -6   0 -24 351.740 27.0289   1
  -6   0 -24 301.226 18.7387   3
  -6   0 -24 321.637 27.8843   6
   6   0  24 307.514 28.4654   4
  -6   0 -25 6.32997 8.91518   6
  -6   0 -25 9.17548 8.02630   1
  -6   0 -25-11.9906 7.42217   3
   6   0  25 3.91516 8.38495   4
   6   0  26 36.6581 13.2557   4
   6   0  27 3.59428 9.43753   4
   6   0  28 976.290 53.5970   4
   6   0  29 11.7946 10.9322   4
  -6   0 -30 122.894 20.2741   6
   6   0  30 126.793 22.5691   4
  -6   0 -30 128.772 20.6969   2
  -6   0 -31 11.7923 9.29106   2
  -6   0 -31 8.58049 10.9565   6
   6   0  31 7.09856 9.83046   4
   6   0  32 80.9543 19.3999   4
  -6   0 -32 65.9237 17.2775   6
  -6   0 -32 71.2872 17.3711   2
   6   0  32 68.0386 10.1100   7
   6   0  33 5.78288 11.1933   4
  -6   0 -33 7.22551 9.78647   6
  -6   0 -33 2.86768 10.8215   2
  -6   0 -34 37.5465 15.4184   6
  -6   0 -34 20.6660 11.2753   2
   6   0  34 5.80375 13.5680   4
  -6   0 -35 6.35167 10.4238   2
  -6   0 -35 5.07068 9.83285   6
   6   0  35-1.98956 12.6675   4
  -6   0 -36 70.7125 17.8457   2
  -6   0 -36 72.6049 17.7097   6
   6   0  36 68.4520 20.1464   4
  -6   0 -37 39.9651 16.3460   6
  -6   0 -37 5.95698 13.4589   2
   6   0  37 0.07923 12.6385   4
  -6   0 -38 249.315 33.1753   2
   6   0  38 314.789 38.3390   4
  -6   0 -38 262.921 32.8237   6
  -6   0 -39 17.1740 14.8762   2
  -6   0 -39-8.44597 11.4879   6
  -6   0 -40 360.615 40.8643   6
  -6   0 -40 341.405 39.9664   2
  -6   0 -41 20.7457 16.5906   2
  -6   0 -41 16.5190 13.4758   6
  -6   0 -42 41.0089 17.6428   2
  -6   0 -42 7.91624 12.3702   6
  -6   0 -43-6.57906 13.1470   2
  -6   0 -44-5.05823 11.1303   2
   6  -2 -41 63.1163 22.5669   2
  -6  -2  40 103.996 25.0283   4
   6   2 -40 105.846 30.2279   6
  -6   2  40 103.770 26.4643   5
   6  -2 -40 69.7267 22.7062   2
  -6  -2  39 61.6407 24.3299   3
  -6   2  39 58.3716 21.0001   5
   6   2 -39 47.6716 20.5791   6
  -6  -2  39 56.9173 19.2292   4
   6  -2 -39 48.0239 21.2546   2
   6  -2 -38 236.936 35.9840   2
  -6  -2  38 285.714 37.6575   4
   6   2 -38 281.604 40.3031   6
  -6  -2  38 260.666 37.5327   3
  -6   2  38 317.779 41.9189   5
   6  -2 -37 46.9252 16.9594   2
   6   2 -37 28.5926 15.7497   6
  -6   2  37 50.8367 21.7996   5
  -6  -2  37 26.3260 19.0275   3
   6   2 -36 262.524 37.9447   6
  -6   2  36 329.949 41.3727   5
  -6  -2  36 274.964 39.0414   3
   6  -2 -36 247.058 35.8101   2
  -6   2  35 95.4738 24.2155   5
   6  -2 -35 74.9449 22.6716   2
  -6   2  35 60.3508 17.6698   1
   6   2 -35 86.7418 23.1060   6
  -6  -2  35 89.6346 26.6980   3
   6   2 -34 24.8906 18.6783   6
  -6   2  34 1.13919 13.4421   5
  -6  -2  34-15.0547 19.1039   3
  -6   2  34 30.5343 15.3722   1
   6  -2 -34 22.2119 15.5457   2
  -6   2  33 7.39068 11.3569   1
  -6   2  33 10.8185 12.8922   5
   6   2 -33 29.9608 17.5858   6
  -6  -2  33-8.59547 13.8581   3
   6  -2 -33 6.23854 14.2151   2
   6   2 -32 7.26161 13.9577   6
  -6   2  32 0.87083 9.80357   1
  -6   2  32 17.6428 14.9459   5
   6  -2 -32 32.5834 18.0905   2
  -6  -2  32 29.9427 18.1888   3
   6   2 -31 14.6388 14.4605   6
   6  -2 -31 5.63861 11.2784   2
  -6   2  31 22.3846 16.3710   5
  -6  -2  31 7.23297 14.0416   3
  -6   2  31 20.0846 13.7695   1
  -6   2  30 11.0731 13.1894   5
  -6  -2  30 38.5741 18.0070   3
   6  -2 -30 0.83542 12.7800   2
  -6   2  30-12.9370 12.0165   1
   6   2 -30 7.97672 11.9674   6
   6  -2 -29 2.79868 16.2568   2
   6   2 -29 28.7239 17.1425   6
  -6   2  29 16.0844 14.9036   1
  -6   2  29 34.1816 17.7969   5
  -6  -2  29 21.1776 18.0929   3
  -6   2  28 439.139 41.2211   5
   6   2 -28 372.666 39.8970   6
  -6   2  28 334.136 33.3682   1
  -6  -2  28 377.305 41.8398   3
   6  -2 -28 359.277 37.8381   2
   6  -2 -27 611.934 37.6566   6
  -6   2  27 549.746 44.2418   5
   6   2 -27 561.400 47.4596   6
   6  -2 -27 515.506 44.6536   2
  -6   2  27 450.483 37.9428   1
  -6  -2  27 468.909 44.6298   3
   6  -2 -26 487.381 42.7188   2
  -6   2  26 559.212 43.8560   5
  -6  -2  26 501.322 46.0061   3
   6   2 -26 491.293 43.5653   6
  -6   2  26 448.637 37.2119   1
   6  -2 -26 579.608 36.1592   6
   6  -2 -25 89.3676 16.1141   6
   6   2 -25 71.7991 19.1852   6
  -6  -2  25 68.2742 18.7439   3
  -6   2  25 114.932 22.5461   5
  -6   2  25 50.1350 15.6413   1
   6  -2 -25 81.8183 21.4576   2
  -6   2  24 175.854 25.3661   5
  -6   2  24 187.760 24.1256   1
  -6  -2  24 133.029 25.1477   3
   6  -2 -24 209.384 21.7442   6
   6  -2 -24 135.827 22.5224   2
   6   2 -24 170.150 25.5808   6
   6  -2 -23 274.837 23.8306   6
  -6   2  23 230.088 22.3392   6
  -6  -2  23 227.833 30.4265   3
   6  -2 -23 221.843 27.7302   2
  -6   2  23 235.373 26.1100   1
   6   2 -23 236.954 29.1903   6
  -6   2  23 270.061 29.7178   5
   6   2 -23 168.830 8.97919   1
  -6   2  22 95.3243 14.8006   6
   6  -2 -22 97.4269 15.2322   6
   6   2 -22 50.9017 5.36027   1
   6   2 -22 95.8783 19.4051   6
  -6   2  22 93.6203 18.8538   5
   6  -2 -22 85.9213 17.8776   2
  -6  -2  22 74.0881 18.3509   3
  -6   2  22 66.2265 15.1347   1
  -6  -2  21 11.1105 13.8794   3
   6  -2 -21 37.4524 12.5082   6
   6  -2 -21 4.16943 13.4161   2
  -6   2  21 29.0672 15.0484   5
  -6   2  21 12.1901 13.7654   1
   6   2 -21 26.3063 17.2276   6
  -6   2  21 4.72456 6.78773   6
   6   2 -21 6.75859 2.97864   1
  -6   2  21 2.76599 3.34150   3
   6  -2 -21 5.04773 8.64177   7
  -6   2  20 715.120 25.1838   3
  -6   2  20 762.397 44.5326   5
   6  -2 -20 826.787 38.1792   6
   6   2 -20 688.753 17.4181   1
  -6   2  20 775.907 45.1968   1
  -6   2  20 791.994 37.4279   6
   6  -2 -20 763.660 28.5192   7
   6  -2 -20 753.862 48.5554   2
  -6  -2  20 732.199 51.2149   3
   6   2 -20 807.068 49.4478   6
  -6   2  19 651.956 33.3944   6
  -6   2  19 566.465 37.9258   5
  -6  -2  19 640.523 46.9997   3
   6   2 -19 563.762 15.6665   1
   6  -2 -19 629.965 43.4376   2
  -6   2  19 601.008 39.2396   1
   6  -2 -19 651.146 33.5408   6
  -6   2  19 628.158 24.7414   3
   6  -2 -19 614.228 26.3283   7
   6   2 -19 636.522 42.7384   6
  -6  -2  18 4.84503 12.6983   3
  -6   2  18 1.75826 6.37250   6
  -6   2  18 7.56557 11.1792   5
   6  -2 -18 3.47853 6.67317   7
  -6   2  18 5.10231 5.32082   3
  -6   2  18 11.0840 10.0356   1
   6   2 -18 17.4750 13.4413   6
   6  -2 -18-0.41136 6.45292   6
   6  -2 -18 4.96970 10.7074   2
   6  -2 -17 95.2011 16.7154   2
  -6   2  17 90.8295 11.0363   3
  -6   2  17 89.0744 16.9983   5
  -6  -2  17 101.901 20.9241   3
   6  -2 -17 113.306 14.5759   6
   6  -2 -17 82.1771 10.5212   7
   6   2 -17 104.621 19.0244   6
  -6   2  17 92.1303 16.4358   1
  -6   2  17 107.968 14.2246   6
   6  -2 -16 983.982 35.2536   7
  -6   2  16 1034.05 40.3085   6
  -6  -2  16 971.059 55.5203   3
  -6   2  16 928.664 44.4373   5
   6  -2 -16 969.135 47.4211   4
   6  -2 -16 945.961 49.7355   2
   6   2 -16 997.786 50.2375   6
  -6   2  16 935.593 33.7957   3
   6  -2 -16 999.043 39.6283   6
  -6   2  16 913.664 46.4234   1
   6  -2 -15 45.9112 10.3679   6
  -6   2  15 69.4566 15.3757   1
  -6  -2  15 40.3515 15.4282   3
   6  -2 -15 36.3568 9.72175   7
   6  -2 -15 36.1825 12.0217   4
  -6   2  15 28.9776 10.3709   5
   6   2 -15 45.5963 13.6206   6
  -6   2  15 26.8773 10.4234   3
  -6   2  15 37.9874 10.7290   6
  -6   2  14 64.3223 13.6493   2
   6   2 -14 85.3281 17.2192   3
   6   2 -14 85.9629 16.1706   6
  -6   2  14 91.0598 12.6380   6
   6  -2 -14 71.0308 11.3288   6
  -6   2  14 61.0800 12.3980   5
  -6   2  14 94.4460 12.4360   3
   6  -2 -14 85.4394 14.4742   4
  -6  -2  14 70.4550 16.6215   3
   6   2 -13 275.465 27.8640   3
   6   2 -13 207.682 22.3287   6
  -6   2  13 229.349 21.2140   5
  -6  -2  13 237.088 27.7157   3
  -6   2  13 223.650 18.6328   3
  -6   2  13 266.187 24.6304   2
   6  -2 -13 272.637 23.9932   4
  -6   2  13 238.575 18.9031   6
   6  -2 -13 248.104 19.2299   6
  -6  -2  12 384.132 33.8144   3
   6  -2 -12 394.632 27.4606   4
   6   2 -12 392.408 29.8915   6
   6  -2 -12 390.450 23.7631   6
  -6   2  12 348.657 28.0807   2
  -6   2  12 370.447 26.9002   5
  -6   2  12 361.747 23.6332   3
  -6   2  12 436.688 24.9912   6
  -6   2  11 139.538 14.4666   6
  -6   2  11 143.043 18.1082   2
  -6   2  11 130.406 15.4509   3
  -6   2  11 140.188 16.8270   5
   6   2 -11 143.890 18.2797   6
   6  -2 -11 136.716 14.3003   6
  -6  -2  11 140.983 21.2601   3
  -6   2  10 26.0682 9.76627   5
  -6   2  10 28.8925 9.36047   3
  -6   2  10 25.7615 8.00656   2
  -6  -2  10 14.2488 10.9957   3
   6  -2 -10 18.7052 7.52959   6
  -6   2  10 35.7797 8.92134   6
   6   2 -10 27.2742 10.0966   6
  -6   2   9 35.8890 9.43725   2
   6   2  -9 51.9221 11.9170   6
  -6   2   9 51.5255 10.2608   3
  -6  -2   9 57.9215 15.3215   3
   6  -2  -9 41.2256 9.36014   6
  -6   2   9 47.5121 10.8027   5
  -6   2   9 65.0029 10.9299   6
  -6   2   8 381.275 22.6663   6
   6  -2  -8 415.362 24.1991   6
   6   2  -8 390.202 27.1074   6
   6   2  -8 393.148 20.9098   2
  -6   2   8 368.627 26.6713   2
  -6  -2   8 388.931 32.2554   3
  -6   2   8 393.213 25.7465   3
   6  -2  -8 384.811 25.1124   5
  -6   2   7 435.729 28.3913   2
  -6   2   7 469.478 25.1068   6
  -6   2   7 434.907 27.8903   3
   6  -2  -7 509.663 27.8712   5
   6   2  -7 481.057 28.9798   6
   6   2  -7 480.097 23.4079   2
   6  -2  -7 472.628 25.5132   6
  -6  -2   7 461.332 33.8014   3
   6  -2  -6 291.906 23.9151   6
  -6   2   6 232.839 22.2736   2
  -6   2   6 178.496 18.8606   3
  -6  -2   6 214.437 25.1226   3
   6  -2  -6 321.997 24.4894   5
  -6   2   6 349.971 24.3920   6
   6   2  -6 263.750 24.3915   6
   6   2  -6 263.700 18.7947   2
  -6   2   5 108.999 14.7331   2
  -6   2   5 108.999 13.4932   6
   6   2  -5 117.907 14.5994   6
  -6   2   5 132.671 16.1322   3
   6  -2  -5 122.841 14.2681   5
  -6  -2   5 130.953 18.9787   3
   6   2  -5 106.574 12.0481   2
   6  -2  -5 126.411 14.3826   6
   6   2  -4 403.330 24.6059   6
  -6   2   4 422.497 28.7903   3
  -6   2   4 419.328 24.9952   6
   6  -2  -4 392.442 23.9668   6
  -6  -2   4 381.689 29.7235   3
   6  -2  -4 418.289 24.5100   5
  -6   2   4 400.752 26.4455   2
   6   2  -4 384.629 22.0964   2
  -6   2   3 2483.58 59.5688   6
  -6   2   3 2509.35 64.5109   2
   6   2  -3 2494.96 58.9582   6
   6  -2  -3 2464.90 58.3823   5
   6  -2  -3 2511.40 60.4043   6
  -6   2   3 2429.87 69.2062   3
  -6  -2   3 2402.00 71.5708   3
   6   2  -3 2600.96 56.5263   2
  -6   2   2 1030.78 45.7770   3
   6  -2  -2 1030.04 39.5793   6
  -6   2   2 1023.29 39.1929   6
   6   2  -2 990.281 36.6830   6
   6  -2  -2 1003.90 45.3492   3
  -6   2   2 1004.10 40.8360   2
   6   2  -2 1039.29 36.1757   2
  -6  -2   2 1083.84 47.8723   3
   6  -2  -2 1032.32 37.6389   5
  -6   2   1 959.692 38.2423   6
   6   2  -1 1013.13 35.9366   6
   6   2  -1 1073.58 45.6805   3
  -6   2   1 1051.07 46.6828   3
   6   2  -1 1046.89 36.8231   2
   6   2  -1 973.159 35.2983   1
  -6   2   1 983.397 40.4503   2
   6  -2  -1 1038.86 46.1140   3
  -6  -2   1 1045.25 46.3922   3
   6  -2  -1 1026.20 40.1928   6
   6  -2   0 603.328 30.4155   6
   6   2   0 578.475 26.4060   6
   6   2   0 589.691 28.2962   2
   6   2   0 580.666 27.9956   1
  -6   2   0 584.203 30.2825   2
   6  -2   0 604.086 36.3215   3
  -6   2   0 612.708 30.6832   6
  -6  -2   0 612.470 34.7248   3
   6   2   0 604.779 33.9461   3
  -6   2  -1 846.759 36.6563   6
   6   2   1 782.571 33.1836   1
  -6  -2  -1 769.909 38.7386   3
  -6  -2  -1 808.908 34.1589   2
   6  -2   1 810.821 41.7598   3
   6   2   1 833.801 34.4291   2
   6   2   1 819.710 30.5808   6
   6  -2   1 817.661 36.0706   6
   6   2   1 850.823 39.6878   3
  -6  -2  -2 1007.44 43.4125   3
   6   2   2 1054.32 39.2374   2
  -6   2  -2 987.217 40.5716   6
   6   2   2 997.864 42.1633   3
   6   2   2 981.941 37.8997   1
   6   2   2 952.970 32.2263   6
   6  -2   2 1037.15 41.1681   6
  -6  -2  -2 974.101 38.3503   2
  -6  -2  -2 994.492 41.3932   5
   6  -2   2 1020.32 47.7320   3
   6   2   3 1269.67 43.4205   2
  -6   2  -3 1216.81 45.4077   6
   6   2   3 1242.15 46.3905   3
  -6  -2  -3 1247.88 44.2025   2
   6   2   3 1250.18 43.6525   1
  -6  -2  -3 1293.78 47.4471   3
   6  -2   3 1275.47 53.5254   3
   6  -2   3 1273.38 47.1539   6
  -6  -2  -3 1297.33 47.7708   5
   6   2   3 1285.63 36.1673   6
  -6  -2  -3 1221.25 34.5757   6
   6   2   4 232.708 19.9612   2
   6   2   4 249.827 16.0418   6
  -6  -2  -4 220.907 15.1459   6
  -6  -2  -4 228.060 20.5298   2
  -6  -2  -4 264.909 22.9162   5
  -6   2  -4 231.178 20.9210   6
   6  -2   4 244.680 21.2895   6
   6   2   4 233.316 21.0492   1
   6   2   4 244.720 20.7125   3
  -6  -2  -4 217.344 20.6665   3
   6  -2   4 249.884 24.9624   3
   6   2   5 4.29988 7.23621   3
  -6   2  -5 36.8569 10.7144   6
  -6  -2  -5 81.8716 18.5082   5
   6  -2   5 34.9029 16.8861   6
   6  -2   5 13.4608 15.6764   3
  -6  -2  -5 38.2123 16.2139   2
  -6  -2  -5 4.93384 5.92269   6
  -6  -2  -5 10.2222 8.54269   3
   6   2   5 18.4101 12.4672   2
   6   2   5 12.6012 9.38798   1
   6   2   5 103.904 13.1539   6
   6   2   6 4703.17 88.4946   1
   6   2   6 4659.00 61.8694   6
  -6  -2  -6 4597.73 89.6553   2
  -6  -2  -6 4730.68 63.2124   6
  -6   2  -6 4666.39 91.9708   6
   6  -2   6 4713.88 106.336   3
   6   2   6 4701.21 83.9628   3
  -6  -2  -6 4686.56 84.9220   3
   6   2   6 4825.88 90.0345   2
  -6  -2  -6 4707.11 91.8257   5
  -6  -2  -6 4751.34 86.2606   7
  -6   2  -7 0.57445 7.93499   6
   6   2   7 3.29298 7.85421   1
  -6  -2  -7 2.87813 5.81007   7
  -6  -2  -7 0.78203 3.77112   6
  -6  -2  -7 4.35096 7.17517   5
   6   2   7-2.54612 6.53197   3
  -6  -2  -7 8.03152 7.74729   2
  -6  -2  -7-6.69945 8.01431   3
   6  -2   7 9.68728 10.6904   3
   6   2   7 7.15447 4.59234   6
   6   2   7 15.8874 9.00381   2
  -6   2  -8 566.504 33.6705   6
  -6  -2  -8 551.143 32.9566   5
   6   2   8 516.260 26.6739   3
  -6  -2  -8 489.990 31.2826   2
   6  -2   8 485.925 35.6550   3
  -6  -2  -8 491.617 26.6270   3
  -6  -2  -8 494.553 27.6253   7
   6   2   8 546.065 31.7775   2
   6   2   8 507.498 30.8920   1
   6   2   8 517.296 19.5928   6
  -6  -2  -8 521.143 20.3768   6
  -6   2  -9 445.397 30.7868   6
   6   2   9 429.480 17.6971   6
  -6  -2  -9 442.724 26.6491   7
  -6  -2  -9 437.549 30.3065   2
   6   2   9 432.231 24.0876   3
  -6  -2  -9 433.279 25.1665   3
   6   2   9 448.874 29.9083   1
  -6  -2  -9 443.348 18.9691   6
   6  -2   9 410.174 33.9146   3
  -6  -2  -9 478.117 31.6103   5
   6   2   9 480.311 30.9263   2
   6  -2  10 122.064 19.5017   3
  -6  -2 -10 126.329 13.4533   3
  -6  -2 -10 152.072 19.5509   5
  -6  -2 -10 135.496 10.5658   6
   6   2  10 113.165 11.8334   3
   6   2  10 132.892 10.3071   6
  -6  -2 -10 128.523 14.8957   7
  -6  -2 -10 141.250 17.9657   2
  -6   2 -10 134.393 18.9220   6
  -6  -2 -11 97.9780 11.9785   3
   6   2  11 101.464 16.4813   5
   6  -2  11 81.6003 17.2910   3
  -6   2 -11 98.7948 16.2483   6
   6   2  11 92.4609 8.65851   6
  -6  -2 -11 118.669 14.4614   7
  -6   2 -11 89.7222 16.3658   3
  -6  -2 -11 75.8580 13.8870   2
  -6  -2 -11 92.9559 8.63150   6
   6   2  11 79.6209 9.64099   3
  -6   2 -12 51.1507 12.8400   3
   6   2  12 38.9169 6.34570   3
   6  -2  12 38.1314 12.3164   3
   6   2  12 60.1356 13.5242   5
  -6  -2 -12 60.2744 12.8883   2
  -6  -2 -12 64.3161 11.3592   7
   6   2  12 59.5768 12.8140   1
  -6  -2 -12 56.0434 6.98912   6
   6   2  12 57.2235 7.05680   6
  -6   2 -12 55.5020 12.7132   6
   6   2  13 18.0024 8.23456   1
   6   2  13 15.0614 4.72401   3
   6   2  13 17.4980 4.49018   6
  -6  -2 -13 22.8475 8.04194   7
   6   2  13 29.8936 11.5124   5
   6  -2  13 23.4549 11.1976   3
  -6  -2 -13 22.7394 9.84255   2
  -6   2 -13 19.5867 9.00032   3
  -6  -2 -13 22.7255 5.28009   6
  -6   2 -13 36.4299 12.0237   6
  -6  -2 -14 200.026 17.9993   7
  -6  -2 -14 178.423 12.3778   6
   6   2  14 179.763 21.1793   5
  -6  -2 -14 147.204 19.2780   2
   6   2  14 178.795 11.5118   6
   6   2  14 181.752 20.8454   1
  -6   2 -14 161.567 21.1673   6
   6  -2  14 192.282 25.2926   3
   6   2  15 104.131 17.3394   1
  -6  -2 -15 76.9795 8.81581   6
   6  -2  15 74.3244 19.7554   3
  -6   2 -15 88.9544 17.5378   6
   6   2  15 74.9051 8.74674   6
  -6  -2 -15 91.1386 17.6585   2
   6   2  15 83.6895 16.5790   5
  -6  -2 -15 62.2067 12.5596   7
  -6   2 -16 108.340 18.6151   6
   6   2  16 102.805 18.0309   5
  -6  -2 -16 68.8376 16.5556   2
   6   2  16 93.9579 16.6372   1
  -6  -2 -16 96.8114 9.83775   6
  -6  -2 -16 88.3358 13.9731   7
   6  -2  16 83.0194 19.0314   3
  -6  -2 -17 9.98930 5.13458   6
  -6   2 -17 6.69388 10.0360   6
   6   2  17 10.0706 10.1047   1
  -6  -2 -17 5.16763 9.01019   2
   6   2  17 3.56152 8.00371   5
  -6  -2 -17 7.11717 7.20828   7
   6  -2  17 2.35041 10.4994   3
   6   2  18 100.594 18.0117   5
  -6  -2 -18 113.268 10.8485   6
  -6   2 -18 111.530 18.8661   6
   6  -2  18 113.906 20.8672   3
  -6  -2 -18 121.116 20.3588   2
  -6  -2 -18 133.907 16.0877   7
   6   2  18 115.855 18.3117   1
  -6  -2 -19 98.7908 10.5774   6
   6   2  19 115.865 18.5101   1
  -6   2 -19 115.723 20.5768   6
   6   2  19 99.9078 18.7200   5
   6  -2  19 88.4507 20.1903   3
  -6  -2 -19 93.2130 18.0326   2
   6  -2  20 135.430 25.1243   3
  -6  -2 -20 163.414 23.8193   2
  -6   2 -20 151.856 24.2312   6
   6   2  20 156.885 23.0559   5
   6   2  20 111.195 19.7940   1
  -6  -2 -20 146.467 13.3297   6
  -6   2 -21 6.88418 11.1522   6
   6   2  21-0.84861 10.2380   5
  -6  -2 -21-7.80614 8.78386   2
   6   2  21 19.1527 11.5173   1
   6  -2  21 0.85058 12.7361   3
  -6  -2 -21 8.24597 6.45277   6
   6  -2  22 79.2581 20.6629   3
   6   2  22 121.224 21.3571   5
   6   2  22 106.322 19.4237   1
  -6  -2 -22 105.009 19.5660   2
  -6  -2 -22 122.304 13.3287   6
  -6   2 -22 101.765 20.4647   6
  -6  -2 -23 10.6900 14.1143   2
   6  -2  23 9.14057 14.4031   3
  -6   2 -23 15.7664 14.4707   6
   6   2  23-0.47220 9.71312   1
   6   2  23 16.2303 15.5023   5
  -6  -2 -23 6.67655 7.37963   6
   6   2  24 181.698 24.9273   1
   6   2  24 169.645 26.1039   5
  -6   2 -24 160.345 25.6761   6
  -6  -2 -24 156.244 15.2277   6
  -6  -2 -24 172.982 25.7827   2
   6  -2  24 150.952 27.6993   3
  -6  -2 -25 1366.85 68.2259   2
   6   2  25 1494.50 67.9996   1
  -6   2 -25 1530.08 74.5431   6
  -6   2 -25 1541.15 48.1252   1
   6   2  25 1556.48 73.3735   5
  -6  -2 -25 1386.52 43.9954   6
   6  -2  25 1490.92 77.8868   3
   6   2  26 34.0395 13.3000   1
   6  -2  26 13.7464 12.8995   3
  -6   2 -26 42.3162 10.2763   1
  -6   2 -26 61.4475 17.9801   6
   6   2  26 42.2208 17.3050   5
  -6  -2 -26 45.4806 15.5942   2
  -6   2 -27 268.405 34.4208   6
   6   2  27 287.219 34.1009   5
   6  -2  27 289.718 37.1181   3
  -6  -2 -27 243.308 31.1180   2
   6  -2  28 230.252 33.8953   3
  -6   2 -28 247.994 33.6398   6
  -6  -2 -28 195.851 29.3773   2
   6   2  28 221.002 31.5300   5
   6   2  29 18.3143 16.1073   5
  -6   2 -29 16.8404 14.5162   6
  -6  -2 -29 3.66339 11.2563   2
   6  -2  29-0.04251 14.7938   3
   6   2  30 42.9091 18.5526   5
  -6  -2 -30 33.8463 15.8311   2
  -6   2 -30 43.2844 18.0979   6
  -6  -2 -31 139.773 24.7765   2
  -6   2 -31 132.658 27.2168   6
   6   2  31 124.783 26.7836   5
   6   2  32 427.307 45.4868   5
  -6  -2 -32 411.410 42.1086   2
   6  -2  32 407.612 39.8589   4
  -6   2 -32 431.690 46.4246   6
   6  -2  33 46.4318 17.2784   4
  -6   2 -33 72.5491 23.0817   6
  -6  -2 -33 24.8553 16.8026   2
   6   2  33 59.5953 21.8508   5
   6  -2  34 59.2145 17.3591   4
  -6  -2 -34 55.1686 18.2891   2
  -6   2 -34 75.9706 21.8510   6
   6   2  34 67.8269 22.2039   5
  -6  -2 -35 19.2188 14.7945   2
   6  -2  35-7.00739 11.1176   4
   6   2  35 23.9818 18.5044   5
  -6   2 -35 34.9173 19.6190   6
   6   2  36 274.336 39.2250   5
   6  -2  36 196.727 30.9216   4
  -6   2 -36 202.998 35.0003   6
  -6  -2 -36 197.379 32.2243   2
  -6  -2 -37 94.8538 26.0125   2
   6   2  37 119.124 28.7388   5
  -6   2 -37 68.1788 22.6142   6
   6  -2  37 14.3812 13.4464   4
   6  -2  38 21.1019 14.5618   4
  -6   2 -38 46.7761 19.6888   6
   6   2  38 98.4202 25.6134   5
  -6  -2 -38 56.2136 20.0172   2
  -6   2 -39-9.77824 14.2418   6
  -6  -2 -39-0.91433 12.2630   2
   6  -2  40 38.9114 17.2784   4
  -6   2 -40 32.7330 19.2757   6
  -6  -4  30 124.658 35.5496   3
  -6  -4  29 60.4164 25.6671   3
   6   4 -28 39.4292 19.9669   6
  -6  -4  28 5.61249 18.3167   3
  -6   4  28 24.7985 17.9879   1
  -6   4  27-14.9261 15.4994   1
  -6  -4  27 46.2198 24.8856   3
   6   4 -27-9.55302 16.8320   6
  -6  -4  26 44.0477 23.3771   3
   6   4 -26 55.6558 23.4032   6
  -6   4  26 36.5181 20.9157   1
  -6  -4  25 11.6465 18.6001   3
  -6   4  25-10.1173 14.5697   1
   6   4 -25-6.87354 13.8852   6
  -6   4  24-8.48263 16.9815   1
  -6  -4  24-29.2788 19.8289   3
   6   4 -24 27.2811 16.2935   6
  -6  -4  23 3.44611 16.9634   3
  -6   4  23-12.8861 13.7644   1
   6   4 -23 1.19768 13.0743   6
   6   4 -22 49.6851 20.6108   6
  -6  -4  22-0.06165 19.4237   3
  -6   4  22 30.2872 19.4587   1
  -6  -4  21 82.7734 29.4689   3
   6   4 -21 119.897 27.5640   6
  -6   4  21 119.167 25.8953   1
  -6   4  20 101.537 24.8800   1
  -6  -4  20 137.524 32.9643   3
   6   4 -20 85.9556 24.0357   6
  -6   4  19 99.0358 23.8713   1
   6   4 -19 139.289 27.2415   6
  -6  -4  19 104.891 30.7601   3
  -6  -4  18 1.09151 16.4998   3
   6   4 -18 25.5778 18.6980   6
  -6   4  18 37.7491 20.0478   1
   6   4 -17 377.593 41.9733   6
  -6  -4  17 387.787 49.3085   3
  -6   4  17 360.961 41.9656   1
  -6   4  17 364.110 30.7862   6
  -6   4  16 262.594 35.0132   1
  -6  -4  16 202.744 37.7896   3
   6   4 -16 252.152 35.5617   6
  -6   4  16 328.668 29.7168   6
  -6   4  15 514.070 36.6610   6
   6   4 -15 438.015 43.8122   6
   6   4 -15 481.629 28.7352   1
  -6  -4  15 501.579 54.8569   3
  -6   4  15 545.554 48.8160   1
  -6   4  14-7.96511 16.2130   1
   6   4 -14-0.26500 8.12234   1
   6   4 -14 24.2905 15.0180   6
  -6  -4  14 24.2362 18.9779   3
  -6   4  14 9.23895 8.44897   6
  -6   4  13 6.57125 10.1223   6
  -6   4  13-10.4866 16.8679   1
  -6  -4  13-4.44938 17.3829   3
   6   4 -13 15.7575 13.1031   6
   6   4 -13-1.04525 8.27884   1
  -6  -4  12 259.319 39.4406   3
  -6   4  12 329.453 30.6301   6
  -6   4  12 241.951 32.9692   1
   6   4 -12 232.359 31.3869   6
   6   4 -12 242.970 22.8611   1
  -6  -4  11 76.9669 22.3120   3
   6   4 -11 69.0850 19.1755   6
  -6   4  11 59.0603 18.8366   1
   6   4 -11 72.6748 15.2229   1
  -6   4  11 85.0017 16.4570   6
  -6   4  10-0.34756 8.60741   6
  -6  -4  10-3.10326 15.5517   3
  -6   4  10-15.4480 15.7212   1
   6   4 -10 5.15850 8.80012   1
   6   4 -10 20.2497 11.5714   6
  -6   4   9 82.0203 17.4813   6
  -6  -4   9 56.3870 22.7929   3
  -6   4   9 92.4853 21.2297   1
   6   4  -9 44.5846 12.0131   1
   6   4  -9 94.2161 21.5753   6
  -6   4   8-7.78551 13.2866   1
  -6   4   8 27.7530 13.2833   6
   6   4  -8 16.1922 12.4889   6
   6   4  -8 15.9856 9.10367   1
  -6  -4   8 25.6925 19.1409   3
  -6  -4   7 32.7083 19.4101   3
  -6   4   7 17.3027 10.3787   6
   6   4  -7 23.6347 13.3952   6
   6   4  -7 14.1962 10.1078   1
   6   4  -6 31.0521 17.1237   6
   6   4  -6 10.3339 10.9041   1
  -6  -4   6 6.78442 15.8236   3
  -6   4   6 21.1336 15.0309   6
  -6  -4   5-1.82687 14.6915   3
   6   4  -5 12.3067 10.9713   1
  -6   4   5 14.8095 12.2582   6
   6   4  -5 8.94726 10.6254   6
   6   4  -4 155.704 24.0267   6
   6   4  -4 186.647 23.3529   1
  -6  -4   4 164.723 30.0834   3
  -6   4   4 184.860 25.7414   6
  -6   4   3 47.7086 16.8292   6
   6   4  -3 33.1558 14.3394   6
   6   4  -3 24.2036 13.2952   1
  -6  -4   3 22.2087 18.2494   3
  -6  -4   2 32.4451 17.7906   3
   6   4  -2 7.67236 10.3810   1
  -6   4   2 18.3731 12.8850   6
   6   4  -2 9.74936 9.37134   6
  -6  -4   1 244.827 34.6073   3
   6   4  -1 233.913 27.4343   1
  -6   4   1 232.141 29.2043   6
   6   4  -1 235.892 27.2731   6
  -6  -4   0 88.6886 22.7326   3
   6   4   0 105.683 18.8301   6
   6   4   0 107.720 20.7836   1
  -6   4   0 120.687 22.0296   6
   6   4   1 284.331 30.8302   1
  -6   4  -1 249.786 30.6896   6
   6   4   1 300.819 30.3881   6
  -6  -4  -1 249.370 33.7278   3
  -6   4  -2 27.1254 12.8495   6
  -6  -4  -2 9.07148 13.4560   3
   6   4   2 8.01050 9.16914   6
   6   4   2 13.1897 11.9332   1
  -6  -4  -3 101.858 23.9313   3
   6   4   3 90.6454 19.1738   1
  -6   4  -3 99.0596 21.6121   6
   6   4   3 98.7712 17.4078   6
   6   4   4 60.3744 17.5950   1
   6   4   4 28.7092 11.0958   6
  -6  -4  -4 60.4982 19.5313   3
  -6   4  -4 38.6865 12.6436   6
   6   4   5 1.66145 11.6148   1
  -6  -4  -5 8.67643 11.7831   3
  -6   4  -5 22.6001 14.4858   6
   6   4   5 7.15274 8.13387   6
  -6   4  -6 2.48020 11.0878   6
   6   4   6 7.81114 13.0861   1
  -6  -4  -6 11.1394 12.5201   3
   6   4   6 9.21778 7.96424   6
   6   4   7 33.9754 10.7304   6
   6   4   7 23.7405 15.3148   1
  -6  -4  -7 32.9237 13.4680   3
  -6   4  -7 25.4186 12.9060   6
   6   4   8 74.7580 20.2030   1
  -6   4  -8 22.4146 15.1814   6
   6  -4   8 56.5193 24.0704   3
   6   4   8 26.3227 9.30257   6
  -6   4  -9 422.510 42.1592   6
   6   4   9 479.695 44.0141   1
   6   4   9 446.367 29.8244   6
   6  -4   9 461.696 51.2966   3
  -6   4 -10 65.3415 19.8169   6
   6   4  10 66.2837 12.2010   6
   6   4  10 77.9572 22.5036   1
   6  -4  10 68.2265 25.8287   3
   6  -4  11 788.070 66.5766   3
   6   4  11 799.971 56.7876   1
  -6   4 -11 752.359 56.7804   6
   6   4  11 680.192 34.4877   6
  -6   4 -12 80.9949 22.6925   6
   6  -4  12 67.3355 24.0166   3
   6   4  12 110.490 24.6880   1
  -6   4 -13 313.524 38.2005   6
   6  -4  13 359.904 48.5472   3
   6   4  13 346.978 40.0356   1
  -6   4 -14 247.910 35.0694   6
   6  -4  14 203.703 39.6554   3
   6   4  14 227.921 36.0817   1
  -6   4 -15 274.406 37.1524   6
   6  -4  15 314.773 47.9120   3
   6   4  15 315.238 39.0696   1
   6   4  16 64.1427 22.9524   1
  -6   4 -16 70.8914 21.4655   6
   6  -4  16 84.9723 31.9497   3
   6   4  17 253.574 36.7128   1
  -6  -4 -17 271.262 37.1192   2
  -6   4 -17 243.149 35.7198   6
   6  -4  17 274.693 44.0763   3
  -6  -4 -18 30.1704 17.7362   2
  -6   4 -18 0.73574 13.2398   6
   6  -4  18 8.08133 21.7570   3
   6   4  18-17.3393 14.6402   1
   6   4  19 28.7167 18.5391   1
  -6   4 -19 43.7550 22.4453   6
  -6  -4 -19 45.4231 20.0442   2
   6  -4  19 44.3351 23.0768   3
  -6  -4 -20 640.873 57.4534   2
   6   4  20 612.477 55.2872   1
  -6   4 -20 593.757 56.2378   6
  -6   4 -21 214.964 37.7666   6
  -6  -4 -21 290.663 40.8857   2
   6   4  21 206.335 34.2330   1
  -6   4 -22 91.4489 24.0023   6
  -6  -4 -22 157.313 31.2115   2
   6   4  22 134.575 30.2019   1
  -6  -4 -23 36.0075 19.1554   2
  -6   4 -23 42.6977 21.1330   6
   6   4  23 15.8657 17.1324   1
   6   4  24 25.1402 18.7955   1
  -6  -4 -24 62.0062 22.5767   2
  -6   4 -24 1.62626 14.1003   6
   6   4  25 7.10676 17.2235   1
  -6  -4 -25 0.32463 12.9302   2
  -6   4 -25 41.3477 22.6806   6
   6   4  26-10.9869 15.7121   1
  -6  -4 -26 14.5696 18.0132   2
  -6   4 -26 23.9971 14.9974   6
   6   4  27 10.8448 15.8331   1
  -6  -4 -27 48.0314 22.1396   2
  -6   4 -27 50.2861 24.1952   6
   7  -1 -45 56.8601 21.3632   2
   7  -1 -44 125.824 25.4505   2
   7   1 -44 176.813 33.6035   6
   7   1 -43 55.7375 22.0782   6
   7  -1 -43 52.8279 21.1106   2
   7  -1 -42 234.146 36.5751   2
  -7  -1  42 255.831 37.7087   4
   7   1 -42 210.948 35.5418   6
  -7  -1  41 5.03894 11.7439   4
   7   1 -41-13.1900 16.6378   6
   7  -1 -41 6.92282 12.7682   2
  -7  -1  40 56.9870 21.8196   4
   7   1 -40 46.0834 16.7240   6
   7  -1 -40 1.95259 11.5092   2
   7  -1 -39 3.03288 11.1789   2
  -7  -1  39 20.8706 15.6606   4
   7  -1 -38 98.6629 21.1378   2
  -7  -1  38 153.973 27.8330   4
   7   1 -38 116.848 20.3084   2
  -7  -1  37 613.877 51.5802   4
  -7  -1  37 566.493 46.2510   3
   7   1 -37 520.935 38.7668   2
   7  -1 -37 559.259 47.9009   2
  -7  -1  36 88.9209 22.9888   4
  -7  -1  36 112.690 23.0873   3
   7   1 -36 92.3153 17.3412   2
   7  -1 -36 98.8144 22.6634   2
   7  -1 -35 10.6466 10.3281   2
  -7  -1  35 7.45899 11.8116   3
  -7  -1  35 37.1005 15.8500   4
   7   1 -35 32.9821 12.0876   2
  -7  -1  34 157.722 25.8144   3
   7  -1 -34 172.277 25.9757   2
   7   1 -34 148.108 20.5605   2
  -7  -1  34 158.202 26.9397   4
  -7  -1  33 133.841 23.5467   3
   7  -1 -33 135.045 23.2814   2
   7   1 -33 144.960 20.1528   2
  -7  -1  33 156.154 26.2442   4
   7  -1 -32 15.7357 12.3066   2
  -7  -1  32 40.3882 16.2052   3
  -7  -1  32 24.9014 15.1046   4
   7   1 -32 11.8129 9.53898   2
   7   1 -31 329.229 27.1180   2
   7  -1 -31 331.778 33.2923   2
  -7  -1  31 400.041 37.8398   3
  -7   1  31 346.164 31.9112   1
   7  -1 -30 36.9967 15.7895   2
  -7   1  30 33.6706 17.0218   4
   7   1 -30 39.1676 11.8584   2
  -7   1  30 36.7861 16.6021   1
  -7  -1  30 50.7779 18.0038   3
   7   1 -29 501.296 31.7187   2
   7  -1 -29 519.663 40.5019   2
  -7   1  29 467.947 35.0371   1
  -7  -1  29 489.907 39.4390   3
  -7   1  29 475.935 39.6119   4
  -7   1  28 475.608 39.1780   4
  -7   1  28 496.046 35.7283   1
  -7  -1  28 511.791 39.4634   3
   7   1 -28 510.650 31.3446   2
   7  -1 -28 516.666 39.1131   2
  -7   1  27-4.36110 8.85085   1
   7  -1 -27 10.1498 8.81541   2
  -7   1  27 11.7893 11.0051   4
   7  -1 -27 13.0595 8.04353   6
   7   1 -27 48.4867 14.3498   3
  -7  -1  27 14.9972 12.1807   3
  -7   1  26 139.756 21.5197   4
   7  -1 -26 173.574 21.4703   6
  -7  -1  26 149.443 22.3166   3
   7  -1 -26 137.873 21.3123   2
  -7   1  26 151.729 19.6341   1
   7   1 -26 121.130 19.2831   3
   7   1 -25 774.610 43.2709   3
   7  -1 -25 716.898 43.4687   2
  -7   1  25 733.991 40.3004   1
   7  -1 -25 836.734 42.8839   6
  -7   1  25 735.705 45.2323   4
  -7  -1  25 736.103 44.8721   3
  -7   1  25 556.769 16.6334   3
  -7   1  24 223.356 22.9755   1
   7  -1 -24 213.333 24.4259   2
  -7   1  24 191.121 10.7004   3
   7  -1 -24 242.170 22.9593   6
  -7   1  24 242.952 26.4664   4
   7   1 -24 242.067 25.0632   3
  -7  -1  24 228.791 25.2775   3
  -7   1  23 13.5453 9.22136   1
   7  -1 -23 6.49678 7.76434   6
  -7   1  23 4.04520 3.03979   3
   7  -1 -23 1.61338 7.67126   2
   7   1 -23-0.26103 7.04379   3
  -7  -1  23 8.24782 10.5031   3
  -7   1  23 8.69507 9.22672   4
  -7   1  22 276.453 26.6519   4
   7  -1 -22 300.767 26.4968   2
  -7  -1  22 263.862 26.4856   3
   7  -1 -22 286.886 23.6594   6
  -7   1  22 247.848 12.5620   3
   7   1 -22 289.393 25.8772   3
  -7   1  22 279.567 23.4572   1
   7  -1 -21 61.2801 12.7213   2
  -7   1  21 62.3581 14.0982   4
   7   1 -21 65.6253 14.3773   3
  -7  -1  21 51.2261 14.6523   3
   7  -1 -21 51.0857 10.5653   6
  -7   1  21 51.6630 6.05004   3
  -7   1  21 36.4749 9.51329   1
   7  -1 -20 599.314 35.4912   2
  -7   1  20 561.245 35.1756   4
  -7   1  20 626.941 33.4599   1
   7   1 -20 626.394 37.0802   3
  -7  -1  20 583.826 37.0538   3
   7  -1 -20 606.211 32.1244   6
  -7   1  20 556.734 18.4507   3
   7  -1 -19 123.653 17.5918   2
  -7   1  19 131.066 16.2622   6
  -7   1  19 117.178 17.3925   4
   7  -1 -19 127.571 15.1675   6
  -7   1  19 113.338 8.73256   3
   7   1 -19 122.006 16.8358   3
  -7  -1  19 114.309 17.5187   3
  -7  -1  18 48.1407 13.9833   3
  -7   1  18 41.1652 12.0034   6
   7  -1 -18 93.8271 15.8608   6
   7   1 -18 47.3929 16.8574   3
  -7   1  18 125.772 19.4444   4
   7   1 -17 237.005 11.1537   1
  -7  -1  17 236.473 24.7561   3
   7   1 -17 224.559 23.0686   3
   7  -1 -17 246.456 20.2321   6
  -7   1  17 230.566 21.7822   4
  -7   1  17 228.429 21.0345   6
  -7   1  16 13.3256 7.31403   6
   7  -1 -16 7.34662 5.42598   6
   7   1 -16 10.6863 3.46533   1
   7   1 -16 9.11797 6.45127   3
  -7  -1  16-3.48365 7.40757   3
  -7   1  16 14.0031 8.48724   4
   7   1 -15 2.25102 6.71733   3
  -7   1  15 14.3262 6.36379   6
   7  -1 -15 4.94054 5.36610   4
   7  -1 -15 10.5063 5.64498   6
  -7  -1  15 4.07088 8.01509   3
  -7   1  15 5.92112 7.61577   4
   7   1 -15 10.0653 2.91031   1
   7  -1 -15 6.41744 2.52168   7
  -7   1  15 15.0585 7.50633   2
   7  -1 -14 640.347 28.1200   6
   7  -1 -14 608.597 30.7596   4
   7  -1 -14 595.374 14.7387   7
  -7  -1  14 634.861 35.1309   3
  -7   1  14 593.963 30.0956   2
  -7   1  14 647.775 29.0318   6
   7   1 -14 584.706 13.4431   1
   7   1 -14 667.385 35.2326   3
  -7   1  13 3328.71 68.4970   2
   7   1 -13 3427.18 77.5211   3
   7  -1 -13 3322.21 67.5672   4
  -7  -1  13 3336.96 77.6502   3
  -7   1  13 3404.17 63.7694   6
   7  -1 -13 3380.52 62.0816   6
   7  -1 -13 3275.41 36.5231   7
  -7   1  12 175.727 15.2030   6
   7   1 -12 189.938 19.2934   3
   7  -1 -12 177.666 14.6391   6
   7  -1 -12 189.155 16.3058   4
  -7  -1  12 182.570 20.0622   3
  -7   1  12 183.501 16.4865   2
   7   1 -11 2742.02 66.7428   3
  -7   1  11 2698.51 59.1373   2
   7  -1 -11 2719.77 52.7370   6
   7  -1 -11 2552.95 55.7468   4
  -7  -1  11 2820.90 69.3344   3
  -7   1  11 2732.21 54.3758   6
  -7  -1  10 17.7507 9.71059   3
   7  -1 -10 13.8348 6.23798   6
   7  -1 -10 11.7032 6.01816   4
  -7   1  10 2.87482 5.24148   2
  -7   1  10 15.0875 6.91085   6
  -7  -1   9 3.45209 7.57927   3
  -7   1   9 2.14402 5.83629   2
   7  -1  -9 5.01475 4.87488   6
   7  -1  -9 3.04557 5.20507   4
  -7   1   9-0.44718 4.78242   6
   7  -1  -8 4.90392 5.25198   6
  -7   1   8-4.65204 6.41242   2
  -7   1   8-2.69639 5.17350   5
  -7  -1   8-2.95211 7.93792   3
   7  -1  -8 1.36557 4.75323   4
  -7   1   8 1.16068 4.48885   6
  -7   1   7 383.189 19.6884   5
   7  -1  -7 412.282 19.2280   6
   7  -1  -7 281.817 18.4738   4
  -7  -1   7 207.371 18.7846   3
  -7   1   7 407.382 19.0856   6
  -7  -1   6 231.405 19.4814   3
   7  -1  -6 353.322 17.7339   6
  -7   1   6 300.769 16.8529   5
  -7   1   6 243.974 16.4494   2
  -7   1   6 356.735 17.8842   6
   7  -1  -5 2007.90 39.3884   6
   7   1  -5 1935.99 27.7228   2
   7   1  -5 1857.70 24.7414   1
  -7   1   5 1903.72 36.8843   5
  -7   1   5 2053.81 39.5981   6
  -7  -1   5 1921.85 50.0498   3
  -7   1   5 1943.00 44.6348   2
  -7   1   4 5101.11 70.0025   2
  -7   1   4 5097.47 56.3577   5
  -7  -1   4 4979.87 78.0248   3
   7  -1  -4 4893.47 56.9571   5
  -7   1   4 5001.60 61.3537   6
   7   1  -4 5027.27 45.4181   2
   7  -1  -4 5130.38 62.4222   6
   7   1  -4 4886.82 44.0727   1
  -7   1   3 23529.2 145.017   2
  -7  -1   3 23092.8 162.476   3
   7  -1  -3 22580.3 114.517   5
  -7   1   3 23119.4 134.092   6
   7   1  -3 23163.8 102.510   1
   7   1  -3 22872.4 100.146   2
  -7   1   2 4174.87 58.0995   6
   7   1  -2 3984.27 46.6104   1
  -7  -1   2 4244.47 68.7780   3
  -7  -1   2 4038.10 45.1401   2
   7   1  -2 4051.15 44.4960   2
   7  -1  -2 4031.21 47.1036   5
  -7   1   1 10618.3 94.1383   6
   7   1  -1 10693.7 79.5106   1
  -7  -1   1 10708.4 77.3179   2
  -7  -1   1 10729.6 104.256   3
   7   1  -1 10731.7 76.4762   2
   7   1   0 114.530 10.4890   1
   7   1   0 107.169 8.63167   2
   7   1   0 109.443 8.05213   6
  -7  -1   0 149.001 14.7458   3
  -7  -1   0 90.5867 8.16860   2
  -7   1   0 108.743 10.3568   6
  -7  -1  -1 672.206 22.3836   2
   7   1   1 669.814 22.6437   1
   7   1   1 643.468 17.1178   6
   7   1   1 662.139 21.6862   2
  -7  -1  -1 669.475 22.7272   1
  -7  -1  -1 722.714 26.0605   3
  -7   1  -1 670.608 25.1138   6
  -7  -1  -2 14226.3 108.952   3
  -7  -1  -2 14452.1 108.283   1
  -7  -1  -2 14976.0 107.300   2
   7   1   2 14283.8 71.1588   6
  -7   1  -2 14563.6 116.285   6
   7   1   2 14212.7 108.326   3
   7   1   2 14216.4 106.930   2
  -7  -1  -3 11439.0 100.162   1
   7  -1   3 11338.6 121.675   3
  -7  -1  -3 11309.0 93.4125   3
   7   1   3 11424.5 92.0063   3
  -7   1  -3 10841.3 102.038   6
  -7  -1  -4 10277.6 85.8727   3
  -7   1  -4 10563.1 105.025   6
   7   1   4 10393.1 83.5407   3
  -7  -1  -4 10747.3 100.406   1
  -7  -1  -4 10460.4 94.2318   7
   7  -1   4 10648.1 119.566   3
  -7  -1  -5 2061.53 45.6707   1
  -7   1  -5 1925.19 45.8533   6
   7   1   5 1904.61 45.3377   5
   7  -1   5 2003.91 53.7367   3
  -7  -1  -5 1920.03 35.4309   3
   7   1   5 1939.05 34.2588   3
  -7  -1  -5 1898.78 40.0994   7
  -7   1  -6 1387.73 40.9978   6
   7  -1   6 1407.23 45.3038   3
   7   1   6 1401.59 40.0803   5
  -7  -1  -6 1382.19 28.4604   3
  -7  -1  -6 1487.31 39.9216   1
  -7  -1  -6 1397.21 34.0926   7
  -7   1  -7 90.8798 11.7105   6
   7  -1   7 78.7664 13.2501   3
  -7  -1  -7 91.8415 9.79945   7
   7   1   7 94.7407 10.4496   7
  -7  -1  -7 89.6898 11.5251   1
  -7  -1  -7 94.3397 7.39683   3
   7   1   7 77.2203 11.2366   5
  -7   1  -8 125.378 15.5631   3
   7  -1   8 115.764 15.1943   3
   7   1   8 121.462 13.4376   5
  -7  -1  -8 135.598 11.3664   7
  -7  -1  -8 136.265 8.02610   3
   7   1   8 133.411 11.8243   7
  -7   1  -8 149.212 14.6753   6
  -7  -1  -8 148.033 14.2951   1
   7   1   9 287.398 16.7887   7
  -7  -1  -9 305.396 16.9437   7
  -7   1  -9 262.700 22.6114   3
   7   1   9 296.078 20.6825   5
  -7   1  -9 283.094 21.3374   6
  -7  -1  -9 205.122 8.36293   6
  -7  -1  -9 216.562 9.52185   3
   7  -1   9 265.617 22.7950   3
  -7  -1  -9 259.211 19.4208   1
  -7   1 -10-5.76563 7.46529   3
  -7  -1 -10 7.20174 7.18933   1
   7   1  10 4.31878 6.59782   5
   7   1  10-5.70908 5.17641   7
  -7   1 -10-6.75212 7.34209   6
   7  -1  10 0.87017 8.88536   3
  -7  -1 -10 7.88563 5.73283   7
  -7  -1 -10 4.13306 2.97875   6
   7   1  11 2377.16 58.3856   5
   7   1  11 2537.76 47.1697   7
  -7   1 -11 2566.99 62.7773   6
  -7  -1 -11 2662.31 61.4663   1
   7  -1  11 2526.08 66.1777   3
  -7  -1 -11 2273.01 33.1314   6
  -7   1 -11 2416.75 64.8487   3
   7   1  12 375.692 24.6616   5
  -7   1 -12 371.983 25.0778   6
   7  -1  12 376.547 27.7236   3
  -7  -1 -12 367.397 14.6925   6
   7   1  12 391.986 19.0847   7
  -7  -1 -12 410.161 25.8216   1
  -7   1 -12 397.393 27.2999   3
   7   1  13 508.445 29.5964   5
  -7   1 -13 475.726 30.3337   3
  -7   1 -13 510.818 29.8828   6
   7  -1  13 460.380 29.9270   3
  -7  -1 -13 518.231 29.4437   1
   7   1  13 492.199 21.5610   7
  -7  -1 -13 490.441 18.1529   6
   7   1  14 183.949 13.6020   7
  -7   1 -14 189.512 19.3899   6
   7   1  14 189.897 19.4868   5
   7  -1  14 148.805 18.6803   3
  -7  -1 -14 200.410 19.0422   1
  -7  -1 -14 170.224 11.6912   6
  -7   1 -14 169.775 18.9615   3
  -7  -1 -15 1087.49 43.4766   1
  -7   1 -15 1056.91 45.5923   3
  -7   1 -15 1073.88 44.4311   6
  -7  -1 -15 1008.78 28.8744   6
   7   1  15 1011.71 30.5836   7
   7  -1  15 994.421 45.0963   3
   7   1  15 1073.93 44.3753   5
   7   1  16 92.2392 15.8990   5
  -7  -1 -16 115.341 16.0674   1
  -7   1 -16 88.0043 15.3381   3
  -7   1 -16 109.278 15.9168   6
   7   1  16 88.1244 13.5548   1
   7   1  16 98.4049 10.3885   7
  -7  -1 -16 96.9715 9.99314   6
   7  -1  16 98.8364 15.8726   3
   7   1  17 20.8234 10.2867   5
   7  -1  17-3.61280 8.92643   3
  -7  -1 -17 7.13705 7.45194   1
  -7  -1 -17 10.7288 5.81570   6
  -7   1 -17 7.05297 7.36667   6
   7   1  17 8.81612 8.19904   1
   7   1  17 2.91913 5.41371   7
  -7   1 -17-2.99174 9.10055   3
  -7  -1 -18 472.728 31.3042   1
   7  -1  18 452.421 32.6073   3
   7   1  18 445.118 31.9577   5
  -7   1 -18 424.440 31.0124   3
   7   1  18 476.398 21.6999   7
  -7  -1 -18 431.839 22.0668   6
  -7  -1 -18 429.129 30.8939   2
  -7   1 -18 428.830 30.5293   6
   7   1  19-3.85240 7.76008   5
  -7   1 -19 1.97710 8.35714   6
  -7  -1 -19 6.41166 8.25103   2
  -7   1 -19 4.05834 7.63851   3
  -7  -1 -19 16.3898 6.91276   6
   7  -1  19-10.7532 10.3087   3
  -7  -1 -19 2.51381 6.48474   1
   7   1  19 7.04904 5.24986   7
  -7   1 -20 77.9873 15.1219   3
  -7   1 -20 80.6522 14.9665   6
   7  -1  20 80.4785 16.0386   3
  -7  -1 -20 101.167 12.2183   6
  -7   1 -20 74.1527 10.8938   1
   7   1  20 79.0889 9.84046   7
  -7  -1 -20 90.0650 15.8177   2
  -7   1 -21 225.553 24.4204   6
  -7   1 -21 243.144 24.1356   3
   7   1  21 247.809 16.4235   7
  -7  -1 -21 193.268 22.7320   2
  -7  -1 -21 226.673 18.4581   6
  -7   1 -21 233.276 18.3786   1
   7  -1  21 231.903 25.7062   3
  -7   1 -22 715.968 41.6699   3
  -7   1 -22 719.413 32.7727   1
  -7  -1 -22 592.981 38.7490   2
  -7  -1 -22 701.230 32.3691   6
  -7   1 -22 687.914 42.0254   6
   7   1  22 707.024 26.8152   7
   7  -1  22 680.038 42.2839   3
   7   1  23 413.162 20.9735   7
  -7   1 -23 381.113 24.7018   1
  -7   1 -23 375.946 30.9830   3
  -7  -1 -23 376.331 25.2610   6
   7  -1  23 414.599 33.7380   3
  -7   1 -23 370.930 32.4510   6
   7  -1  23 347.982 29.0434   4
  -7  -1 -23 373.675 31.8403   2
   7  -1  24 708.789 41.9517   4
  -7   1 -24 797.548 47.3493   6
  -7  -1 -24 705.754 43.6699   2
  -7   1 -24 830.887 37.2306   1
  -7   1 -24 840.800 46.5445   3
   7   1  24 816.430 29.0237   7
  -7  -1 -24 748.909 35.9214   6
   7  -1  24 783.540 46.9590   3
  -7  -1 -25 229.525 26.9001   2
  -7   1 -25 227.151 26.9910   6
  -7   1 -25 197.177 23.7536   3
   7   1  25 254.421 16.7787   7
   7  -1  25 224.856 25.9777   4
  -7  -1 -25 260.925 22.5003   6
  -7   1 -25 237.788 21.1957   1
  -7  -1 -26 866.050 50.0521   2
  -7   1 -26 938.534 49.3437   3
  -7   1 -26 953.334 41.5166   1
  -7   1 -26 980.493 54.6798   6
  -7  -1 -26 984.972 43.6000   6
   7  -1  26 889.941 49.1655   4
   7  -1  27 27.9533 14.5897   4
  -7  -1 -27 45.4897 13.8541   6
  -7  -1 -27 32.2689 14.7354   2
  -7   1 -27 13.9630 9.33267   3
  -7   1 -27 30.4531 12.8190   1
  -7   1 -27 49.2381 18.1523   6
  -7  -1 -28 110.613 21.3512   2
  -7   1 -28 173.696 19.1033   1
   7  -1  28 149.677 22.6256   4
  -7   1 -28 167.155 24.7822   6
  -7   1 -28 196.082 24.4038   3
  -7  -1 -28 187.674 21.3947   6
  -7   1 -29 177.315 26.7169   6
  -7  -1 -29 125.543 22.1685   2
   7  -1  29 146.144 23.0370   4
  -7  -1 -29 193.337 22.7526   6
  -7   1 -29 185.521 21.5081   1
  -7   1 -30 301.648 34.1927   6
  -7  -1 -30 264.187 30.4706   2
   7  -1  30 250.535 29.1940   4
  -7  -1 -31-10.6257 11.2223   2
   7  -1  31 27.2676 15.0917   4
  -7   1 -31 16.4150 14.8595   6
  -7   1 -32 66.8222 19.2322   6
   7   1  32 86.3950 21.8805   5
   7  -1  32 58.2576 17.1664   4
  -7  -1 -32 69.1896 17.5599   2
  -7  -1 -33 11.6771 12.0184   2
   7  -1  33 1.53253 10.2788   4
  -7  -1 -33 5.20709 8.85070   6
  -7   1 -33 50.1510 18.2875   6
   7   1  33 26.0140 15.7806   5
   7  -1  34 352.804 37.8417   4
  -7   1 -34 407.991 41.2040   6
   7   1  34 393.100 41.9815   5
  -7  -1 -34 378.136 32.5799   6
  -7  -1 -34 341.503 37.2385   2
  -7   1 -35 7.95758 13.4613   6
  -7  -1 -35 8.35682 9.66982   2
   7   1  35 17.5229 12.8553   5
  -7  -1 -35 4.15826 9.17657   6
   7  -1  35 9.12136 12.2846   4
   7   1  36 14.0142 13.1196   5
  -7   1 -36 43.5164 17.4275   6
   7  -1  36 30.7883 16.4441   4
  -7  -1 -36 38.2909 16.4183   2
  -7  -1 -36 29.5544 11.5487   6
  -7  -1 -37-2.05125 11.2661   2
   7  -1  37-2.86595 11.2635   4
  -7   1 -37 2.23691 13.9679   6
   7   1  37 2.61761 14.5128   5
   7  -1  38 114.282 25.0662   4
  -7   1 -38 100.768 21.7461   2
   7   1  38 127.643 28.4191   5
  -7  -1 -38 86.7371 21.8272   2
  -7   1 -38 77.3514 21.0672   6
  -7  -1 -39 40.9704 19.9201   2
  -7   1 -39 13.3813 14.7288   6
  -7   1 -39 19.9249 10.5940   2
   7   1  39 38.0920 18.9269   5
   7  -1  39 15.3479 14.8954   4
  -7   1 -40 157.688 30.2181   6
   7  -1  40 179.010 30.9129   4
   7   1  40 256.975 38.8088   5
  -7   1 -40 153.980 26.4472   2
  -7  -1 -40 176.333 31.1933   2
   7  -1  41 33.8071 16.6265   4
  -7   1 -41 13.9379 12.5924   2
  -7   1 -41 51.0290 19.3328   6
  -7  -1 -41 10.7184 14.5358   2
  -7   1 -42 31.9539 19.7789   6
  -7  -1 -42 38.8790 18.0330   2
  -7   1 -43 27.2861 15.7320   6
  -7   1 -44 16.4571 17.0428   6
  -7  -3  39 46.1666 23.8358   3
  -7  -3  38 3.70887 17.7243   3
  -7   3  37 24.1224 15.1118   1
  -7  -3  37-12.0110 20.1864   3
  -7   3  36 5.88892 18.9267   5
   7  -3 -36 44.5838 22.0178   2
  -7  -3  36 38.3131 22.0544   3
  -7   3  36 17.8594 15.9771   1
  -7   3  35 32.5899 19.0610   5
   7   3 -35 7.55359 14.0958   6
  -7   3  35 29.2939 21.0996   1
  -7  -3  35 26.2531 20.6348   3
   7  -3 -35 31.6827 20.9636   2
  -7   3  34 154.044 30.8272   5
  -7  -3  34 170.091 34.9673   3
  -7   3  34 123.254 27.6391   1
   7   3 -34 86.5513 25.2482   6
   7  -3 -34 96.4055 26.4603   2
   7   3 -33 40.6741 21.8455   6
   7  -3 -33 35.4093 20.3711   2
  -7  -3  33 4.45153 16.1858   3
  -7   3  33 27.5959 18.1479   5
  -7   3  33 54.3567 17.9619   1
  -7   3  32-8.43841 16.1668   1
   7   3 -32 3.63857 18.5520   6
  -7   3  32 4.82893 14.7370   5
  -7  -3  32 11.6422 17.7744   3
   7  -3 -32 13.9097 17.1386   2
  -7  -3  31 46.7422 22.9590   3
   7  -3 -31 63.1255 22.7417   2
  -7   3  31 26.8102 17.1024   1
   7   3 -31 55.2547 21.4283   6
  -7   3  31 23.8920 19.4031   5
   7  -3 -30 39.3722 19.8809   2
  -7  -3  30 18.5766 17.2966   3
  -7   3  30-3.47421 12.8258   1
   7   3 -30 23.5682 17.5714   6
  -7   3  30 18.7536 16.5880   5
   7  -3 -29 59.9930 22.1724   2
  -7   3  29 49.1905 19.5981   5
  -7  -3  29 33.2365 21.2147   3
   7   3 -29 45.5776 21.8625   6
  -7   3  29 10.8084 16.4450   1
   7  -3 -28 384.482 44.2054   2
  -7  -3  28 339.338 44.9640   3
  -7   3  28 383.551 41.3470   5
   7   3 -28 391.477 45.4944   6
  -7   3  28 330.248 38.3058   1
  -7  -3  27 228.956 37.3952   3
   7   3 -27 127.716 26.8534   6
   7  -3 -27 203.103 34.2588   2
  -7   3  27 163.752 27.7567   5
  -7   3  27 137.279 25.1039   1
   7  -3 -26 132.221 27.2726   2
  -7   3  26 169.484 28.8411   1
  -7   3  26 104.451 22.4317   5
   7   3 -26 128.080 27.6131   6
  -7   3  26 148.163 19.1422   6
  -7  -3  26 147.345 31.0797   3
   7   3 -25 77.5537 20.8973   6
  -7   3  25 56.9482 17.8789   5
  -7  -3  25 90.4995 25.8252   3
  -7   3  25 83.8922 15.1697   6
   7  -3 -25 71.5725 20.2917   2
  -7   3  25 79.0400 20.4987   1
  -7   3  24 48.6948 19.3572   1
  -7   3  24 11.2610 7.54772   6
   7   3 -24 1.49007 11.4099   6
  -7   3  24 20.9084 14.0796   5
   7  -3 -24 35.0764 17.1227   2
  -7  -3  24-1.26451 15.8526   3
  -7   3  23 404.063 39.8066   1
   7   3 -23 341.296 39.3859   6
  -7   3  23 402.796 39.3837   5
  -7  -3  23 354.551 43.7115   3
   7  -3 -23 353.738 39.9168   2
  -7   3  23 374.246 28.8127   6
  -7   3  22 32.0239 10.1519   6
   7  -3 -22 46.2457 18.2725   2
   7   3 -22 29.4260 17.4568   6
  -7   3  22 55.1668 18.5135   1
  -7  -3  22 29.1463 17.7807   3
  -7   3  22 21.2078 14.7686   5
  -7   3  21 46.6543 12.1678   6
  -7   3  21 43.7167 16.4301   1
   7  -3 -21 56.1387 14.9563   6
   7  -3 -21 43.7495 12.6469   7
  -7  -3  21 57.0939 24.1420   3
   7   3 -21 77.7593 20.9275   6
   7  -3 -21 58.6557 19.3513   2
  -7   3  21 49.9618 17.0623   5
  -7   3  20 30.2326 17.2257   1
   7  -3 -20 30.7085 12.6987   7
  -7  -3  20 25.2483 20.1888   3
   7  -3 -20 81.3635 23.5893   2
   7   3 -20 84.7874 21.8322   6
  -7   3  20 48.4479 13.6973   6
   7  -3 -20 51.6583 15.3709   6
  -7   3  20 57.2180 17.9344   5
  -7   3  19 154.327 27.9665   1
   7   3 -19 90.0557 8.79282   1
   7  -3 -19 162.460 28.6961   2
  -7   3  19 127.119 18.8116   6
  -7  -3  19 123.507 28.4529   3
  -7   3  19 96.8671 16.3072   3
   7  -3 -19 143.637 20.7437   6
   7   3 -19 147.428 26.8366   6
  -7   3  19 141.612 23.8031   5
   7  -3 -19 112.338 19.3969   7
  -7   3  18 217.925 22.1937   3
  -7  -3  18 196.129 32.6881   3
   7  -3 -18 274.631 26.1568   6
  -7   3  18 231.777 30.2860   1
   7  -3 -18 233.591 30.5541   2
   7   3 -18 190.183 27.5438   6
  -7   3  18 249.338 24.0269   6
   7  -3 -18 225.657 23.1635   7
   7  -3 -17 50.6703 18.2710   2
   7   3 -17 53.3448 17.3162   6
   7  -3 -17 45.0737 12.4306   6
   7  -3 -17 31.7263 9.38950   7
  -7   3  17 39.2121 15.9467   1
   7   3 -17 44.8583 9.95399   2
  -7  -3  17 63.5887 20.4725   3
  -7   3  17 46.5637 11.7738   6
   7   3 -16 644.409 47.5952   6
  -7   3  16 635.464 46.4477   1
   7   3 -16 662.532 32.2196   2
  -7   3  16 712.511 38.9924   6
  -7  -3  16 688.307 56.2794   3
   7  -3 -16 739.555 40.4811   6
   7  -3 -15 120.763 17.3240   6
  -7   3  15 123.364 17.5390   6
  -7   3  15 113.875 21.4063   1
   7   3 -15 112.571 14.3316   2
  -7  -3  15 127.875 25.4075   3
   7   3 -15 135.281 23.7353   6
   7   3 -14 28.2908 13.0783   6
  -7   3  14 37.1954 14.8259   1
   7   3 -14 35.0324 9.55894   2
  -7  -3  14 37.5101 17.3127   3
  -7   3  14 42.8733 11.9601   6
   7  -3 -14 42.3305 10.4092   6
   7   3 -13 93.3673 13.5224   2
   7  -3 -13 120.630 17.7467   6
  -7   3  13 122.065 16.9728   6
  -7  -3  13 89.4619 21.0965   3
   7   3 -13 74.7342 16.2708   6
   7   3 -12 113.440 20.4082   6
   7   3 -12 107.088 14.3435   2
  -7  -3  12 68.5606 18.5733   3
  -7   3  12 95.1088 15.6467   3
  -7   3  12 108.985 16.5776   6
   7  -3 -12 104.856 17.1466   6
   7   3 -11 4.80329 6.33539   2
   7   3 -11 10.0503 9.80342   6
   7  -3 -11 17.0744 10.5179   6
  -7   3  11 9.48844 7.83098   3
  -7   3  11 20.8195 8.40176   6
  -7  -3  11 13.6564 15.5984   3
   7   3 -10 164.313 17.5847   2
   7   3 -10 205.363 25.6244   6
  -7  -3  10 149.054 25.3609   3
  -7   3  10 209.333 23.6528   3
   7  -3 -10 211.193 22.4673   6
  -7   3  10 232.362 22.9021   6
   7   3  -9 169.689 17.9867   2
   7   3  -9 190.163 23.5041   6
  -7  -3   9 140.013 24.0835   3
   7  -3  -9 210.551 22.5730   6
  -7   3   9 155.311 21.4348   3
  -7   3   9 203.053 21.3667   6
  -7   3   8 503.561 37.2741   3
   7   3  -8 564.099 38.6932   6
   7   3  -8 571.198 32.5111   2
   7  -3  -8 563.122 36.0163   6
  -7   3   8 551.719 34.4658   6
  -7  -3   8 514.158 43.1866   3
  -7  -3   7 26.5991 14.0782   3
  -7   3   7 41.8969 14.7594   3
   7  -3  -7 13.2868 10.6536   5
   7  -3  -7 14.3877 9.93373   6
  -7   3   7 15.9789 10.2205   6
   7   3  -7 29.2280 13.3985   6
   7   3  -7 17.4109 9.20934   1
   7   3  -7 3.97820 7.64723   2
  -7   3   6 56.6850 17.1823   3
   7   3  -6 73.6682 13.5003   1
   7  -3  -6 54.1650 15.7882   5
  -7  -3   6 70.1270 20.5641   3
   7   3  -6 51.8219 12.4256   2
   7   3  -6 90.5358 17.4437   6
   7  -3  -6 61.1198 15.1362   6
  -7   3   6 67.3488 14.6725   6
   7   3  -5 313.078 24.5705   1
   7  -3  -5 313.954 28.8353   5
   7   3  -5 332.370 28.6063   6
   7  -3  -5 354.621 28.7851   6
  -7  -3   5 341.770 35.2208   3
   7   3  -5 331.587 26.0658   2
  -7   3   5 323.279 27.3373   6
  -7   3   5 323.469 31.9442   3
  -7   3   4 74.0558 14.3499   6
   7  -3  -4 71.9911 14.3550   6
   7   3  -4 69.4688 12.9754   2
   7  -3  -4 62.0755 13.4121   5
   7   3  -4 71.5827 14.6947   6
   7   3  -4 69.7037 13.1509   1
  -7  -3   4 61.5185 17.0050   3
   7  -3  -3 19.4069 10.5095   6
   7   3  -3 28.7944 11.0449   6
   7   3  -3 19.9739 8.85715   2
   7  -3  -3 17.4013 9.87124   5
  -7   3   3 23.9779 10.2442   6
   7   3  -3 20.4598 9.82966   1
  -7  -3   3 22.4744 10.7919   3
   7   3  -2 26.2023 9.04388   6
  -7   3   2 32.0427 10.4778   6
   7  -3  -2 55.3819 13.4025   6
   7  -3  -2 47.2860 13.4865   5
  -7  -3   2 40.5085 13.8925   3
   7   3  -2 49.2588 12.5083   2
   7   3  -2 23.7077 9.86827   1
   7   3  -1 228.625 22.0469   6
   7   3  -1 221.017 21.9629   1
   7  -3  -1 282.083 26.6773   6
   7  -3  -1 205.787 22.4025   5
   7   3  -1 217.140 22.2195   2
  -7   3   1 204.625 22.7801   6
  -7  -3   1 206.586 25.7711   3
  -7  -3   0 103.066 18.9510   3
   7   3   0 86.6884 15.1691   1
   7   3   0 93.9455 15.6879   2
  -7   3   0 91.5056 15.8105   6
   7  -3   0 98.2339 15.7176   5
   7   3   0 79.1106 13.6846   6
   7   3   1 37.0501 12.4623   1
  -7   3  -1 15.0884 9.41581   6
  -7  -3  -1 29.3351 12.5935   3
   7   3   1 36.6202 11.0335   6
   7   3   1 17.1564 8.82028   2
   7  -3   1 19.4304 10.9119   3
   7  -3   2 425.133 39.1634   3
   7   3   2 461.577 29.6467   6
   7   3   2 433.977 31.7649   1
  -7   3  -2 411.886 32.4393   6
  -7   3  -2 408.710 31.1765   2
  -7  -3  -2 436.844 36.4114   3
   7   3   2 466.094 36.9960   3
   7   3   2 448.303 33.3270   2
   7  -3   3 26.2448 16.3974   3
  -7   3  -3 6.66366 8.70345   6
   7   3   3 30.0339 12.1165   3
   7   3   3 32.3234 11.4094   2
   7   3   3 35.1633 12.3011   1
   7   3   3 25.2748 9.16571   6
  -7   3  -3 22.9609 10.0865   2
  -7  -3  -3 25.3529 11.9190   3
   7   3   4 5.72602 8.71701   3
   7   3   4 3.30080 8.94495   1
   7   3   4 5.35467 7.04878   6
  -7   3  -4-16.2553 13.9590   6
   7  -3   4 3.42627 12.8470   3
  -7  -3  -4 7.25528 9.23500   3
  -7   3  -4 33.0618 12.6570   2
   7   3   5 63.0671 14.9246   1
   7   3   5 53.7053 11.0423   6
  -7   3  -5 51.8199 11.7465   2
  -7  -3  -5 56.7625 14.4517   3
  -7   3  -5 49.4827 14.5651   6
   7  -3   5 67.4626 19.0392   3
   7   3   5 63.5471 14.1324   3
  -7  -3  -6 80.6141 16.7428   2
   7   3   6 81.7633 16.2652   3
   7   3   6 66.2750 16.0555   1
  -7   3  -6 63.9793 14.2437   6
   7  -3   6 58.6975 18.4573   3
   7   3   6 42.8488 9.49723   6
  -7  -3  -6 24.5798 10.2492   3
   7   3   7 855.288 46.6147   3
   7   3   7 846.141 47.2021   1
  -7   3  -7 805.500 47.0689   6
  -7  -3  -7 822.636 48.0347   2
   7  -3   7 758.188 53.6871   3
  -7  -3  -7 819.637 45.7373   3
   7   3   7 855.173 35.1822   6
  -7   3  -8 183.725 23.5069   6
  -7  -3  -8 158.369 23.2361   2
   7   3   8 174.251 16.0791   6
  -7  -3  -8 137.739 18.9352   3
   7   3   8 162.485 22.6408   1
   7  -3   8 185.209 29.2828   3
   7   3   9 249.289 27.6015   1
  -7   3  -9 258.940 28.5294   6
   7   3   9 230.909 17.9270   6
  -7  -3  -9 261.253 26.0450   3
  -7  -3  -9 241.228 28.0147   2
   7  -3   9 234.645 31.7402   3
   7   3  10 456.485 36.3504   1
   7  -3  10 432.467 41.9217   3
  -7   3 -10 458.311 37.9174   6
   7   3  10 446.518 23.6902   6
  -7  -3 -10 449.921 32.7674   3
  -7  -3 -10 453.786 37.5128   2
  -7  -3 -11 85.5167 19.4033   2
  -7   3 -11 81.7999 18.3924   6
   7   3  11 84.1983 10.8962   6
   7   3  11 87.6199 19.4998   1
  -7  -3 -11 86.3966 16.5339   3
  -7  -3 -11 84.5237 11.0738   6
   7  -3  11 68.1795 21.5284   3
   7  -3  12 124.544 25.5351   3
  -7   3 -12 81.0146 18.0124   6
  -7  -3 -12 90.2380 19.4411   2
   7   3  12 90.5131 10.7404   6
  -7  -3 -12 114.879 11.7529   6
   7   3  12 78.8488 19.3249   1
   7   3  13 390.640 36.3845   1
  -7  -3 -13 354.846 34.9884   2
  -7  -3 -13 394.569 20.9454   6
   7   3  13 359.598 19.7459   6
   7   3  13 333.999 25.8581   3
  -7   3 -13 366.353 35.1064   6
   7  -3  13 323.314 38.7897   3
   7  -3  14 65.3924 22.5438   3
   7   3  14 79.2454 9.96999   6
  -7   3 -14 96.7722 20.4598   6
  -7  -3 -14 96.4084 11.2449   6
   7   3  14 68.1422 11.6948   3
   7   3  14 98.6020 21.3463   1
  -7  -3 -14 98.2642 19.7388   2
   7   3  15 670.424 46.9702   1
   7  -3  15 709.059 56.0440   3
  -7  -3 -15 668.701 48.0190   2
  -7   3 -15 791.497 52.3249   6
  -7  -3 -15 697.895 26.3878   6
   7   3  15 647.937 24.3934   6
   7   3  15 664.065 32.8915   3
   7  -3  16 222.932 34.0472   3
  -7  -3 -16 221.113 14.9154   6
   7   3  16 187.702 26.9608   1
  -7  -3 -16 187.582 27.6021   2
   7   3  16 189.242 12.9751   6
  -7   3 -16 188.984 27.3444   6
   7   3  17 253.218 31.0913   1
  -7   3 -17 221.168 30.0141   6
   7  -3  17 227.993 35.1402   3
  -7  -3 -17 258.972 32.2428   2
  -7  -3 -17 237.899 15.2902   6
   7   3  17 212.262 13.4920   6
  -7   3 -18 48.9565 16.0692   6
  -7  -3 -18 41.8562 16.6329   2
  -7  -3 -18 48.2566 7.70464   6
   7   3  18 63.9099 7.74074   6
   7  -3  18 31.3618 18.2178   3
   7   3  18 58.3074 19.1856   1
  -7  -3 -19 26.1786 16.3771   2
   7  -3  19 26.7287 17.5989   3
  -7   3 -19 49.0094 17.4662   6
   7   3  19 28.7460 15.8326   1
   7   3  20 670.884 50.1271   1
  -7   3 -20 725.753 54.2521   6
  -7  -3 -20 652.216 51.1845   2
   7  -3  20 699.349 59.3110   3
  -7   3 -21 215.965 32.4004   6
   7   3  21 200.480 29.9854   1
  -7  -3 -21 192.538 30.4070   2
   7  -3  21 192.543 33.2755   3
  -7  -3 -22 30.6690 16.7654   2
   7  -3  22 43.2404 22.3137   3
   7   3  22 40.8793 19.0735   5
   7   3  22 35.5234 15.5701   1
  -7   3 -22 43.9614 17.7516   6
   7   3  23 356.999 38.9964   5
   7   3  23 334.235 37.7938   1
  -7  -3 -23 350.477 40.2829   2
  -7   3 -23 363.661 40.7801   6
   7  -3  23 292.478 40.4630   3
   7  -3  24 7.73139 17.8737   3
  -7   3 -24-5.04013 11.9818   6
  -7  -3 -24 9.36104 13.5930   2
   7   3  24 7.63117 12.1727   1
   7   3  24 37.0443 18.0310   5
   7   3  25-3.69292 11.7539   5
  -7  -3 -25 27.9267 15.8074   2
  -7   3 -25 24.7008 16.7958   6
   7   3  25 20.6742 16.6366   1
   7  -3  25 9.69037 15.7299   3
  -7  -3 -26 37.9213 17.7367   2
   7   3  26 36.8073 16.9494   5
   7   3  26 19.5542 13.5170   1
  -7   3 -26 37.6065 18.8960   6
   7  -3  26 7.33457 19.5011   3
  -7  -3 -27 118.360 27.3074   2
  -7   3 -27 108.736 25.2665   6
   7   3  27 86.3988 23.0323   5
   7   3  27 77.7031 20.0487   1
   7   3  28 18.4824 15.0068   1
  -7   3 -28 9.54612 14.6572   6
  -7  -3 -28 36.0984 17.4963   2
   7   3  28 28.6144 14.5903   5
   7   3  29 25.9093 18.9673   5
  -7  -3 -29-8.92558 15.4696   2
   7   3  29 13.9579 13.8213   1
  -7   3 -29 19.7287 19.4581   6
  -7   3 -30 40.1217 21.3712   6
   7   3  30 40.6346 18.7200   5
  -7  -3 -30 23.7703 16.2012   2
   7   3  31 157.519 32.2843   5
  -7   3 -31 140.144 29.6148   6
  -7  -3 -31 115.615 27.4351   2
  -7  -3 -32 26.0483 19.0959   2
   7   3  32 71.7120 27.3179   5
  -7   3 -32-5.05474 17.6612   6
  -7   3 -33 142.192 30.5811   6
   7   3  33 183.758 33.6997   5
  -7  -3 -33 115.578 28.1544   2
  -7  -3 -34 22.2950 19.1432   2
  -7   3 -34 25.2918 21.6713   6
   7   3  34 31.4054 22.1622   5
   7  -3  36 0.63055 13.8405   4
   7  -3  37 63.7371 22.4982   4
   7   5 -19 46.5044 22.0362   6
   7   5 -18 199.388 36.3776   6
   7   5 -17 62.3379 23.4919   6
  -7   5  17 70.8156 21.5683   1
   7   5 -16-15.2448 14.1374   6
  -7   5  16 20.2071 19.1041   1
  -7   5  15 54.2933 23.6339   1
   7   5 -15 4.22791 13.9355   6
  -7  -5  15 85.3288 34.3807   3
   7   5 -14 367.243 45.4650   6
  -7  -5  14 404.250 56.6668   3
  -7   5  14 402.866 48.4397   1
   7   5 -13 345.988 43.9568   6
  -7  -5  13 295.097 48.6613   3
  -7   5  13 398.190 46.1891   1
   7   5 -12 104.415 28.1802   6
  -7   5  12 109.265 28.2631   1
  -7  -5  12 83.9087 28.7900   3
  -7  -5  11 80.6642 30.5229   3
  -7   5  11-2.08265 13.5609   1
   7   5 -11 34.4241 19.7271   6
  -7  -5  10 180.203 38.2017   3
  -7   5  10 203.307 33.4530   1
   7   5 -10 185.319 31.0952   6
  -7   5   9 211.402 32.8887   1
   7   5  -9 245.523 35.7912   6
  -7  -5   9 281.535 45.7783   3
   7   5  -8-2.76789 11.9388   6
  -7  -5   8 32.4046 22.2239   3
  -7   5   8 40.5718 15.8041   1
  -7   5   7 37.0765 16.1920   1
  -7  -5   7 60.1279 22.7922   3
   7   5  -7 77.0080 22.4635   6
  -7   5   7 40.0291 14.9105   6
  -7   5   6 150.798 26.5019   6
  -7  -5   6 174.717 35.9543   3
   7   5  -6 139.919 24.2286   6
  -7   5   6 143.816 28.0950   1
   7   5  -6 128.396 22.3450   1
  -7   5   5-32.9051 16.0068   1
  -7   5   5 0.48752 11.8518   6
   7   5  -5-1.46309 12.5742   6
   7   5  -5-11.7250 11.6515   1
  -7  -5   5 63.5939 29.3766   3
   7   5  -4 10.9786 10.7484   6
   7   5  -4 14.8475 13.5824   1
  -7  -5   4 26.3968 23.4434   3
  -7   5   4 48.4368 18.4299   6
  -7   5   4-1.36379 12.6641   1
   7   5  -3 60.5576 17.1344   6
   7   5  -3 69.6584 18.5021   1
  -7   5   3 59.7777 19.2948   1
  -7   5   3 76.0435 21.0569   6
  -7  -5   3 98.0268 30.6634   3
   7   5  -2 23.1845 11.5963   6
  -7   5   2 3.19671 12.7129   6
  -7   5   2 28.7643 13.5342   1
   7   5  -2 32.6955 15.5310   1
  -7  -5   2 0.61280 16.3880   3
  -7   5   1 2.06008 12.9687   6
  -7   5   1 6.44412 15.1108   1
   7   5  -1 22.1398 13.9713   1
   7   5  -1-1.76304 12.1860   6
  -7  -5   1-12.1468 19.5054   3
   7   5   0 54.6048 19.5907   1
  -7   5   0 2.88437 14.9203   1
  -7  -5   0 16.7977 16.5601   3
   7   5   0 14.0459 11.9197   6
  -7   5   0 47.9197 18.2940   6
  -7   5  -1-40.1404 16.9217   1
  -7   5  -1 7.49397 12.5980   6
   7   5   1-13.4336 15.8953   1
  -7   5  -2 38.7252 15.7103   6
   7   5   2 74.1290 21.6371   1
  -7   5  -3 37.6001 20.2220   6
   7   5   3 25.8498 15.5237   1
  -7   5  -4-36.5856 21.8638   6
   7   5   4 21.5051 19.0911   1
   7   5   5 0.84393 15.3017   1
  -7   5  -5 6.20092 14.3145   6
  -7   5  -6 195.536 33.7856   6
   7   5   6 170.329 30.1257   1
   7   5   7 31.3200 18.0677   1
  -7   5  -7 19.1155 14.7683   6
   7   5   8 446.577 47.1190   1
  -7   5  -8 441.598 49.5584   6
  -7   5  -9 256.269 39.3546   6
   7   5   9 325.584 42.1665   1
   7   5  10 54.5494 24.9816   1
  -7   5 -10 22.9800 17.2275   6
   7   5  11 186.343 33.1845   1
  -7   5 -11 149.779 30.5409   6
   7   5  12 6.90501 21.6475   1
  -7   5 -12-17.7097 18.0131   6
   7   5  13 230.019 39.1379   1
  -7   5 -13 214.616 37.4320   6
   7   5  14 273.048 40.6385   1
  -7   5 -14 263.848 42.4599   6
  -7   5 -15 175.650 34.2378   6
   7   5  15 180.845 34.3268   1
   7   5  16 73.4198 25.2890   1
  -7   5 -16 40.2211 22.6848   6
   8   0 -46 31.5733 18.0603   6
  -8   0  43 6.31479 16.1870   4
   8   0 -43 23.8832 14.2551   2
  -8   0  42 309.843 41.6670   4
   8   0 -42 197.204 28.6735   2
   8   0 -41-11.5210 11.4139   2
  -8   0  41 20.5283 17.8353   4
  -8   0  40 134.043 27.9288   4
   8   0 -40 70.9195 18.1687   2
  -8   0  39 29.4458 18.2321   4
   8   0 -39-5.99821 12.7131   2
   8   0 -38 51.2220 14.7793   2
  -8   0  38 90.0528 23.8189   4
   8   0 -37 7.89163 10.4969   2
  -8   0  37 5.44180 11.1704   4
  -8   0  36 68.2584 19.1256   4
   8   0 -36 66.3285 16.3910   2
  -8   0  35 2.62310 10.4988   4
   8   0 -35 4.65644 8.23291   2
  -8   0  34 76.4834 19.4177   4
  -8   0  34 70.8075 14.2430   3
   8   0 -34 36.6130 13.3737   2
  -8   0  33 29.1120 11.6629   3
  -8   0  33 7.46091 12.2603   4
   8   0 -33 16.8590 10.0982   2
   8   0 -32 1467.78 63.3466   2
  -8   0  32 1566.12 72.7949   4
  -8   0  32 1809.35 61.0974   3
  -8   0  31 96.7741 23.4395   4
  -8   0  31 92.8496 18.4879   3
   8   0 -31 93.1337 18.9129   2
   8   0 -30 6107.30 122.702   2
  -8   0  30 6269.45 138.747   4
  -8   0  30 6398.25 111.615   3
  -8   0  29 58.6481 15.1807   3
   8   0 -29 87.4300 19.2661   2
  -8   0  29 54.8214 18.8596   4
  -8   0  28 746.033 38.5637   3
  -8   0  28 725.637 46.5805   4
   8   0 -28 731.519 41.3878   2
   8   0 -27 20.0468 10.7753   2
  -8   0  27 5.48991 11.9764   4
  -8   0  27 13.3519 8.96932   3
  -8   0  26 440.486 35.1290   4
  -8   0  26 418.708 27.8742   3
   8   0 -26 437.363 30.4100   2
  -8   0  25 27.7847 10.8933   3
   8   0 -25 45.0447 13.7620   2
  -8   0  25 42.0592 14.3673   4
   8   0 -24 2633.14 77.8143   6
  -8   0  24 2643.78 78.8792   4
  -8   0  24 2682.31 65.5921   3
  -8   0  23 26.6509 11.6706   3
   8   0 -23 22.3122 11.8288   6
  -8   0  23 56.8213 16.5784   4
  -8   0  22 30.7283 8.56710   1
  -8   0  22 26.6411 9.01895   3
   8   0 -22 29.0817 12.5558   6
  -8   0  22 46.5277 14.0027   4
  -8   0  21 1.72025 5.66269   3
  -8   0  21 1.32275 5.31456   1
   8   0 -21 1.13226 6.71972   6
  -8   0  21 5.88015 9.04397   4
  -8   0  20 466.872 30.3576   4
   8   0 -20 555.154 33.4519   6
  -8   0  20 500.447 25.2336   1
  -8   0  20 469.274 26.5232   3
   8   0 -19-1.02239 7.21977   6
   8   0 -19 6.69077 7.03575   2
  -8   0  19-5.05621 5.64497   1
  -8   0  19 3.93383 6.32436   3
  -8   0  18 15.4405 6.49652   3
   8   0 -18 15.5599 7.03965   2
   8   0 -18 14.3807 7.52565   6
  -8   0  18 17.1360 6.65978   1
   8   0 -17 38.2181 10.9481   2
  -8   0  17-3.72179 5.70792   3
   8   0 -17 21.1901 10.6441   6
  -8   0  17 1.96928 5.26714   1
  -8   0  16 9489.78 103.218   3
   8   0 -16 9381.71 119.260   6
  -8   0  16 9248.47 92.2864   1
   8   0 -16 9585.22 103.314   2
   8   0 -15 18.6292 8.62730   6
   8   0 -15 21.8828 10.4644   2
  -8   0  15-4.98834 5.39121   1
  -8   0  15-5.05979 5.57494   3
  -8   0  14 760.220 28.4144   3
   8   0 -14 779.080 27.8077   2
   8   0 -14 755.085 31.9549   6
  -8   0  14 836.706 25.9027   1
  -8   0  13 6.07519 4.91990   1
  -8   0  13 2.68947 5.26305   3
   8   0 -13 0.36717 4.98676   6
  -8   0  13-2.13224 2.27232   7
   8   0 -13 3.06710 6.00769   2
  -8   0  12 2929.79 44.2409   1
  -8   0  12 3097.60 27.8086   7
  -8   0  12 2866.56 51.1279   3
   8   0 -12 2895.52 48.1815   2
   8   0 -11-2.78564 4.64924   2
  -8   0  11 0.47416 1.95904   7
  -8   0  11-1.59017 5.11377   3
  -8   0  11-0.79679 4.04608   1
   8   0 -10 1012.09 25.4862   2
  -8   0  10 1006.14 15.3884   7
  -8   0  10 1019.65 28.2553   3
  -8   0  10 979.980 33.3877   6
  -8   0   9-1.43944 3.81416   2
  -8   0   9 1.59025 2.29652   7
  -8   0   9-3.23131 5.65778   6
   8   0  -9-2.96434 4.86821   2
  -8   0   8 99.1188 7.89397   2
  -8   0   8 99.9243 5.42110   7
  -8   0   8 92.7703 10.7604   6
   8   0  -8 84.2187 7.17577   2
  -8   0   7-4.66715 6.15761   6
  -8   0   7 2.45424 2.88637   7
  -8   0   7-1.25768 3.33466   2
   8   0  -7-1.87265 2.94144   7
  -8   0   6 12712.5 93.4934   6
   8   0  -6 12503.8 57.0375   7
  -8   0   6 12696.3 66.4786   2
  -8   0   5 7.08707 6.38472   6
   8   0  -5 10.2728 4.31998   7
  -8   0   5-1.69392 3.04602   2
   8   0  -4 530.797 12.4752   7
   8   0   1-1.47870 2.35550   5
  -8   0  -2 1533.00 23.3802   6
   8   0   2 1738.93 23.7631   5
  -8   0  -3-3.07478 3.21850   6
  -8   0  -4 1624.85 26.4738   6
  -8   0  -5-0.02712 3.32902   6
   8   0   5-7.08778 5.18079   4
   8   0   6 744.248 22.3586   4
  -8   0  -6 735.806 20.3653   6
  -8   0  -7-1.00724 4.03174   6
   8   0   7-2.05080 5.06997   4
  -8   0  -8 1221.98 28.7211   3
   8   0   8 1243.96 32.1674   4
  -8   0  -8 1263.60 29.3658   6
  -8   0  -9-1.71371 4.18137   3
   8   0   9-0.55962 5.27463   4
  -8   0  -9-1.81742 4.36611   6
  -8   0 -10 12.4525 5.29358   3
  -8   0 -10 13.0699 4.92956   6
   8   0  10 14.1866 6.69441   4
  -8   0 -11 4.69084 5.08662   1
  -8   0 -11-1.03640 4.43552   6
  -8   0 -11 2.90165 4.68278   3
   8   0  11-6.25696 6.27690   4
  -8   0 -12 259.414 15.2702   3
  -8   0 -12 262.760 16.5373   6
  -8   0 -12 252.098 17.0027   1
   8   0  12 250.041 18.5980   4
  -8   0 -13-0.13536 4.62211   3
   8   0  13 9.08647 7.60862   4
  -8   0 -13 3.51110 5.70421   1
   8   0  14 1738.44 49.3737   4
  -8   0 -14 1721.86 39.4154   3
  -8   0 -14 1720.73 45.5009   1
  -8   0 -15-3.28102 4.84010   3
   8   0  15 35.2709 12.4659   4
  -8   0 -15 7.11407 8.37930   1
  -8   0 -16 743.081 27.4298   3
  -8   0 -16 700.403 30.7822   1
   8   0  16 745.230 35.1556   4
  -8   0 -17-1.88919 5.26789   1
  -8   0 -17-1.80167 4.52724   3
   8   0  17 9.85989 8.63367   4
  -8   0 -18 130.284 12.9980   3
   8   0  18 168.176 19.7207   4
  -8   0 -18 153.021 17.7811   1
  -8   0 -19 4.30923 7.20717   1
   8   0  19 7.28185 7.68675   4
  -8   0 -19 1.39490 5.10435   3
  -8   0 -20 313.205 18.8955   3
  -8   0 -20 344.552 24.7893   1
   8   0  20 313.635 26.1479   4
  -8   0 -21-5.61930 5.76877   3
  -8   0 -21-1.60656 7.28752   1
   8   0  21 3.17788 8.27999   4
  -8   0 -22 110.641 16.3427   1
  -8   0 -22 88.4459 11.2812   3
   8   0  22 107.153 17.4207   4
   8   0  23 3.80453 8.90969   4
  -8   0 -23-1.12663 7.85491   1
  -8   0 -23-1.82875 4.94507   3
  -8   0 -24 438.288 30.1108   1
   8   0  24 450.288 34.2694   4
  -8   0 -24 385.862 20.9683   3
  -8   0 -25-3.46576 8.43995   6
   8   0  25 11.0779 10.9741   4
  -8   0 -25-0.08971 9.14756   6
  -8   0 -25-4.17157 6.67670   3
  -8   0 -26 120.432 11.8337   3
  -8   0 -26 111.069 17.4727   6
   8   0  26 97.1342 18.3659   4
  -8   0 -27 5.66157 8.50864   6
   8   0  27 14.3378 11.6359   4
   8   0  28 231.776 27.4317   4
  -8   0 -28 247.308 26.7389   6
   8   0  29 0.08700 9.63727   4
  -8   0 -29 8.62900 9.18662   6
  -8   0 -30 24.1137 12.8402   6
   8   0  30 21.3508 14.6027   4
   8   0  31-13.7427 12.3445   4
  -8   0 -31 5.58886 8.61636   2
  -8   0 -31-11.1610 8.56173   6
  -8   0 -32 2.14811 8.73339   2
  -8   0 -32-17.1848 11.7244   6
   8   0  32-15.8644 13.6969   4
   8   0  32-7.21560 5.90782   7
  -8   0 -33 2.11246 9.69575   6
  -8   0 -33 6.35694 9.71734   2
   8   0  33 9.84359 11.2729   4
   8   0  34 109.474 23.6113   4
  -8   0 -34 112.258 21.5572   6
  -8   0 -34 108.376 21.4626   2
  -8   0 -35 15.5642 13.6591   6
  -8   0 -35 3.97151 10.6565   2
   8   0  35-11.0814 13.9486   4
  -8   0 -36 248.584 32.0751   2
   8   0  36 264.103 33.8831   4
  -8   0 -36 207.679 28.7103   6
  -8   0 -37 17.9622 13.3117   2
  -8   0 -37 38.1297 16.5981   6
  -8   0 -38 575.550 48.6806   2
  -8   0 -38 655.235 50.1945   6
  -8   0 -39 5.11827 13.9679   6
  -8   0 -39 31.1870 16.5218   2
  -8   0 -40 387.778 41.5513   2
  -8   0 -40 463.101 44.9511   6
  -8   0 -41 15.6461 15.5162   2
  -8   0 -41-9.92365 14.4196   6
  -8   0 -42-18.4752 12.7023   2
  -8   0 -43 27.1514 17.9717   2
  -8   0 -44 58.2598 20.6719   2
   8  -2 -42 69.5686 22.9515   2
   8   2 -41 68.7376 24.5054   6
   8  -2 -41 51.5941 22.2210   2
   8   2 -40 42.6538 24.5566   6
  -8  -2  40 28.8058 17.3453   4
   8  -2 -40 15.9027 13.6259   2
  -8   2  40 51.2404 19.5851   5
  -8   2  39 328.053 43.5327   5
   8  -2 -39 345.642 43.2310   2
  -8  -2  39 258.584 36.4647   4
  -8  -2  39 311.952 42.4422   3
   8   2 -39 294.682 42.9033   6
   8   2 -38 68.0888 24.3809   6
  -8   2  38 26.1396 14.3834   5
  -8  -2  38 87.2841 26.9873   3
   8  -2 -38-8.44408 13.6896   2
   8   2 -37 147.579 30.7255   6
   8  -2 -37 69.5753 22.2923   2
  -8  -2  37 107.775 25.7997   3
  -8   2  37 166.926 29.6431   5
  -8   2  36 2.72296 12.3229   1
   8   2 -36 15.3223 12.9720   6
   8  -2 -36-20.1736 15.6569   2
  -8   2  36-1.60269 13.8203   5
  -8  -2  36 11.7941 17.4524   3
  -8  -2  35 4.06245 15.5854   3
  -8   2  35 47.0503 19.7283   5
   8   2 -35 22.1328 16.1411   6
   8  -2 -35 32.4499 19.2132   2
  -8   2  35 3.04651 10.7566   1
  -8  -2  34-5.52955 13.8550   3
  -8   2  34 2.06649 13.5988   1
   8   2 -34 25.4348 18.4396   6
   8  -2 -34 0.43096 13.0206   2
  -8   2  34 6.32899 11.7663   5
   8  -2 -33 55.4430 18.4573   2
  -8   2  33 7.57253 11.3631   1
  -8   2  33 16.7583 12.8688   5
  -8  -2  33 34.8117 17.7099   3
   8   2 -33 52.8760 21.0828   6
  -8   2  32-0.20014 11.3555   1
   8  -2 -32 33.9126 16.6043   2
   8   2 -32 3.80376 14.9609   6
  -8   2  32 25.5086 15.9028   5
  -8  -2  32 11.8179 15.3325   3
  -8   2  31 148.731 27.3252   5
   8   2 -31 116.440 23.0490   6
   8  -2 -31 126.567 25.6813   2
  -8  -2  31 130.590 27.8023   3
  -8   2  31 93.5378 19.4171   1
   8   2 -30 125.249 26.5345   6
  -8   2  30 107.738 22.4183   1
  -8   2  30 168.190 28.1843   5
   8  -2 -30 113.905 24.1081   2
  -8  -2  30 104.236 24.8041   3
   8  -2 -29 242.610 32.1495   2
   8   2 -29 310.405 36.1861   6
  -8   2  29 293.245 34.5841   5
  -8   2  29 226.067 28.0615   1
  -8  -2  29 250.055 34.2161   3
   8   2 -28 239.088 32.8403   6
  -8  -2  28 191.608 31.0428   3
  -8   2  28 190.890 27.9529   5
   8  -2 -28 199.710 29.3915   2
  -8   2  28 179.367 24.9924   1
   8  -2 -27 101.413 18.6888   6
   8   2 -27 99.1059 23.2880   6
  -8  -2  27 122.111 26.3701   3
  -8   2  27 81.6445 18.9473   1
  -8   2  27 134.248 24.5098   5
   8  -2 -27 83.3866 20.5731   2
   8  -2 -26 1573.90 74.7072   2
  -8  -2  26 1464.87 75.8934   3
  -8   2  26 1636.77 73.3419   5
   8   2 -26 1624.58 76.9773   6
   8  -2 -26 1608.36 60.4976   6
  -8   2  26 1431.66 65.0454   1
  -8  -2  25 178.787 28.6261   3
  -8   2  25 164.088 22.8769   1
  -8   2  25 232.127 29.0106   5
   8  -2 -25 198.796 28.7208   2
   8  -2 -25 255.818 24.7219   6
  -8   2  24 104.624 20.3956   5
  -8   2  24 87.9237 17.6250   1
  -8  -2  24 108.610 23.9975   3
   8  -2 -24 99.8708 16.4173   6
   8  -2 -24 104.128 20.8756   2
  -8   2  24 76.5562 14.9410   6
   8  -2 -23 326.115 26.4144   6
  -8   2  23 315.717 31.1204   5
  -8   2  23 251.699 27.0342   1
  -8   2  23 307.420 26.2242   6
   8  -2 -23 296.093 32.2159   2
  -8  -2  23 255.582 32.2831   3
   8  -2 -22 84.9862 14.8988   6
  -8  -2  22 53.1048 17.6838   3
   8  -2 -22 61.0822 7.90480   7
  -8   2  22 62.4185 14.8754   1
   8  -2 -22 73.0486 17.7280   2
  -8   2  22 67.6707 13.2845   6
  -8   2  22 65.8514 16.4250   5
  -8   2  22 70.8009 8.40165   3
  -8   2  21 398.733 33.3612   5
  -8  -2  21 379.969 38.1459   3
   8  -2 -21 374.032 18.8063   7
  -8   2  21 386.923 32.8090   1
   8  -2 -21 379.247 27.4824   6
  -8   2  21 435.976 29.3116   6
   8  -2 -21 400.547 35.4683   2
  -8   2  21 372.506 19.0091   3
  -8  -2  20 844.759 54.1943   3
   8  -2 -20 988.104 53.9821   2
   8  -2 -20 1059.07 44.1874   6
  -8   2  20 939.192 48.9769   5
   8  -2 -20 910.035 30.3786   7
  -8   2  20 917.844 48.4404   1
  -8   2  20 1010.28 43.4190   6
  -8   2  20 944.540 31.3918   3
   8  -2 -19 71.5474 10.3613   7
  -8   2  19 59.9252 14.8803   5
  -8   2  19 62.5939 14.5275   1
  -8  -2  19 86.2398 19.5459   3
  -8   2  19 73.6070 12.6241   6
  -8   2  19 75.9744 10.1589   3
   8  -2 -19 81.7587 18.3386   2
   8  -2 -19 82.7603 13.9460   6
  -8   2  18 3.00778 4.82623   3
   8  -2 -18 4.06281 5.27794   7
   8  -2 -18 9.48854 7.05919   6
  -8   2  18 8.19646 8.02463   6
  -8   2  18-0.83097 8.32843   5
  -8   2  18 1.94943 8.19583   1
  -8  -2  18-0.30699 11.6361   3
   8  -2 -18-6.89575 8.53887   2
  -8   2  17 51.7692 9.59223   3
   8  -2 -17 59.8407 11.0923   6
  -8   2  17 67.4403 13.9994   5
   8  -2 -17 58.0494 9.21785   7
  -8   2  17 69.1479 14.6066   1
  -8   2  17 74.6097 12.9060   6
   8  -2 -17 55.8711 15.1288   2
  -8  -2  17 58.1840 17.8641   3
  -8   2  16 678.628 30.0610   3
   8  -2 -16 773.058 36.2091   6
   8  -2 -16 716.778 44.0415   2
  -8   2  16 680.163 40.6428   1
  -8   2  16 757.224 36.0866   6
  -8   2  16 752.027 40.3967   5
  -8  -2  16 660.269 45.8274   3
   8  -2 -16 703.550 39.9541   4
   8  -2 -15 683.888 33.3547   6
  -8   2  15 630.733 35.7392   5
   8  -2 -15 697.953 38.5446   4
   8  -2 -15 682.183 41.7230   2
  -8  -2  15 636.117 44.2840   3
  -8   2  15 702.813 33.8461   6
  -8   2  15 576.103 28.3916   3
   8  -2 -14 50.1401 9.57012   6
  -8   2  14 46.4180 11.4578   5
   8   2 -14 53.9061 13.6734   6
  -8  -2  14 62.6822 16.4429   3
   8   2 -14 54.2200 15.7713   3
   8  -2 -14 46.7144 11.6468   4
  -8   2  14 44.1481 9.17987   3
  -8   2  14 61.3241 14.0160   2
  -8   2  14 59.5239 11.4434   6
  -8   2  13 3.83861 8.76471   5
  -8   2  13-1.61742 6.19949   3
   8  -2 -13 5.26157 5.76618   6
   8   2 -13 13.2068 9.16478   6
  -8  -2  13-2.15222 9.86824   3
   8  -2 -13-4.55971 7.35105   4
  -8   2  13 7.85617 6.95481   6
  -8   2  13-1.65694 6.22837   2
   8   2 -12 7.00397 7.90439   6
  -8   2  12-1.53485 7.30677   2
  -8   2  12 16.0633 8.98080   5
  -8   2  12-0.60677 6.47317   3
   8  -2 -12 13.0006 8.05831   6
  -8  -2  12 5.64722 9.63386   3
   8  -2 -12 10.6750 9.13028   4
  -8   2  12 8.88975 7.42769   6
  -8   2  11 69.5147 12.3273   5
  -8   2  11 84.2826 12.1418   6
  -8  -2  11 74.7556 17.4525   3
   8   2 -11 60.2662 12.4174   6
   8  -2 -11 74.2415 11.3823   6
  -8   2  11 68.3810 11.8773   3
  -8   2  11 43.4889 10.7958   2
  -8  -2  10 18.7010 13.0020   3
   8  -2 -10 25.0865 9.10365   6
  -8   2  10 14.0220 8.66231   3
  -8   2  10 31.2771 10.6200   5
   8   2 -10 19.1715 9.86939   6
  -8   2  10 20.7632 9.39285   2
   8   2 -10 24.5290 7.15423   2
  -8   2  10 42.1132 10.6439   6
  -8  -2   9 1494.97 61.8927   3
   8   2  -9 1553.37 53.1898   6
  -8   2   9 1430.07 46.8246   5
  -8   2   9 1447.06 49.1923   3
   8   2  -9 1544.13 39.2127   2
  -8   2   9 1446.92 52.8438   2
  -8   2   9 1568.69 46.7327   6
   8  -2  -9 1556.12 47.1755   6
  -8   2   8 223.276 19.1089   6
   8  -2  -8 188.761 18.8142   5
   8  -2  -8 174.649 17.6093   6
  -8   2   8 182.648 19.1374   3
   8   2  -8 201.054 20.0033   6
  -8   2   8 166.596 18.5823   2
  -8  -2   8 190.332 23.3502   3
   8   2  -8 168.041 13.7042   2
   8   2  -7 955.027 31.9595   2
   8  -2  -7 939.245 37.9909   6
  -8   2   7 994.978 37.4754   6
  -8  -2   7 850.576 45.7750   3
   8  -2  -7 915.969 37.0564   5
  -8   2   7 922.674 40.5990   3
  -8   2   7 919.042 41.5334   2
   8   2  -7 953.967 40.5783   6
  -8   2   6 2291.68 64.6830   3
   8   2  -6 2293.74 60.8281   6
  -8  -2   6 2231.70 72.3741   3
   8  -2  -6 2254.66 56.0858   5
  -8   2   6 2293.79 64.3538   2
   8  -2  -6 2263.09 57.9088   6
   8   2  -6 2387.71 50.8046   2
  -8   2   6 2350.40 57.8501   6
  -8   2   5 563.548 33.0523   3
   8   2  -5 553.145 24.9412   2
   8  -2  -5 564.734 29.1271   6
  -8  -2   5 542.400 35.6126   3
  -8   2   5 566.963 31.7968   2
   8   2  -5 553.739 23.9190   1
   8   2  -5 542.816 29.7448   6
   8  -2  -5 567.524 28.0447   5
  -8   2   5 575.721 29.5519   6
   8   2  -4 226.810 16.6451   1
   8   2  -4 244.877 20.4036   6
   8  -2  -4 268.979 19.5881   5
   8   2  -4 236.495 17.0518   2
  -8   2   4 265.648 20.9642   6
  -8  -2   4 218.680 23.6865   3
  -8   2   4 252.244 23.3116   3
  -8   2   4 260.892 22.2964   2
   8  -2  -4 255.880 21.0364   6
   8  -2  -3 626.010 29.3513   5
   8   2  -3 619.427 26.6482   1
  -8   2   3 602.049 32.2876   2
  -8  -2   3 612.454 36.6883   3
  -8   2   3 620.805 35.2292   3
   8   2  -3 632.871 30.0986   6
   8  -2  -3 615.600 31.2462   6
  -8   2   3 624.884 31.5885   6
   8   2  -3 634.530 27.4938   2
  -8  -2   2 625.087 36.4271   3
   8   2  -2 617.927 27.3556   1
   8   2  -2 648.335 29.3904   6
  -8   2   2 612.366 32.0213   2
  -8   2   2 635.731 36.3587   3
   8  -2  -2 639.476 29.3596   5
   8  -2  -2 652.305 32.1078   6
   8   2  -2 622.867 27.7948   2
  -8   2   2 627.827 31.4161   6
  -8  -2   1 359.201 27.3066   3
  -8   2   1 351.044 24.2757   6
   8   2  -1 363.246 21.9124   1
  -8   2   1 352.268 24.7093   2
   8  -2  -1 388.919 24.9455   6
   8   2  -1 371.833 21.9327   6
   8   2  -1 369.595 27.4335   3
   8   2  -1 352.802 21.3060   2
   8   2   0 254.927 17.6497   6
   8   2   0 294.281 20.2147   2
   8  -2   0 259.080 20.9293   6
  -8   2   0 272.697 21.1154   6
   8   2   0 290.071 23.6856   3
  -8  -2   0 248.433 19.0270   2
   8   2   0 267.900 19.5096   1
  -8  -2   0 246.885 22.5921   3
  -8  -2  -1 59.2810 13.0367   3
   8  -2   1 66.9687 11.9601   6
   8   2   1 49.4198 8.55776   6
   8   2   1 57.0341 9.88785   2
  -8   2  -1 73.2819 12.5593   6
  -8  -2  -1 33.9545 9.12793   2
   8   2   1 55.2416 12.0825   3
   8   2   1 47.5207 10.5422   1
   8  -2   1 79.7168 16.1382   3
  -8  -2  -2 1279.10 48.0094   3
  -8   2  -2 1382.34 48.1107   6
   8   2   2 1316.76 36.5448   6
   8  -2   2 1340.41 48.2463   6
   8   2   2 1330.02 48.7220   3
   8   2   2 1329.72 43.6202   2
   8  -2   2 1363.57 55.7101   3
   8   2   2 1333.30 44.1420   1
  -8  -2  -2 1281.73 43.7335   2
   8   2   3 177.736 13.9876   6
  -8  -2  -3 196.859 18.5126   2
  -8   2  -3 212.153 20.1808   6
   8  -2   3 201.785 19.3226   6
   8   2   3 179.719 17.9137   3
  -8  -2  -3 198.155 19.6798   3
   8   2   3 197.586 17.8350   2
   8   2   3 202.332 18.9500   1
   8  -2   3 189.624 23.2420   3
  -8   2  -4 2409.72 65.5889   6
   8   2   4 2345.97 61.5394   1
   8   2   4 2367.04 62.3931   3
   8  -2   4 2431.22 67.3503   6
   8   2   4 2462.77 46.5144   6
  -8  -2  -4 2514.18 64.5351   7
  -8  -2  -4 2446.32 63.2399   2
  -8  -2  -4 2495.85 65.0119   3
   8   2   4 2387.98 60.9468   2
   8  -2   4 2548.72 77.7182   3
   8   2   5 169.786 16.7706   3
  -8   2  -5 196.370 22.0709   6
   8   2   5 234.806 15.3057   6
   8   2   5 188.611 19.5724   1
   8  -2   5 183.360 22.8136   3
  -8  -2  -5 189.335 17.8193   3
   8   2   5 213.563 20.3322   2
  -8  -2  -5 191.628 20.5087   2
  -8  -2  -5 219.441 21.0594   7
   8   2   6 1126.09 28.8186   6
  -8   2  -6 1086.88 45.4146   6
   8   2   6 1088.76 43.1360   1
  -8  -2  -6 1127.20 41.7877   3
  -8  -2  -6 1203.59 43.6858   7
   8   2   6 1177.62 44.3802   2
  -8  -2  -6 1116.13 28.4704   6
   8  -2   6 1148.54 54.1164   3
   8   2   6 1152.47 41.2023   3
  -8  -2  -6 1090.18 44.2233   2
  -8  -2  -7 991.651 38.4478   3
   8   2   7 984.266 25.5498   6
   8   2   7 1048.24 42.9497   2
  -8  -2  -7 1025.67 26.4138   6
   8   2   7 1009.41 37.6625   3
   8  -2   7 1046.39 52.0850   3
   8   2   7 1072.99 43.5885   1
  -8   2  -7 1013.04 43.9840   6
  -8  -2  -7 1024.50 40.2032   7
  -8  -2  -7 994.520 43.1322   2
   8  -2   8 125.586 19.8548   3
   8   2   8 141.623 17.7451   1
  -8  -2  -8 113.625 13.7589   3
   8   2   8 128.331 10.0005   6
  -8  -2  -8 136.471 18.6213   2
  -8  -2  -8 108.862 8.72150   6
   8   2   8 110.115 12.8520   3
  -8  -2  -8 120.151 17.1345   7
  -8   2  -8 134.169 21.4512   6
   8   2   9 1.30300 5.75583   3
  -8   2  -9 12.6341 11.7202   6
  -8  -2  -9 6.25805 4.29994   6
   8  -2   9-0.92528 10.3017   3
  -8  -2  -9 4.89471 6.53391   3
   8   2   9 26.4650 10.9933   1
   8   2   9 18.8658 4.34520   6
  -8  -2  -9 9.15371 7.18214   7
  -8  -2  -9 14.8317 8.78843   2
  -8  -2 -10 282.839 19.1679   3
  -8  -2 -10 276.027 13.3565   6
  -8  -2 -10 248.823 23.2632   2
  -8  -2 -10 323.593 22.7463   7
   8   2  10 297.023 18.6140   3
   8  -2  10 304.292 29.9823   3
   8   2  10 274.351 12.7934   6
  -8   2 -10 284.144 25.8789   6
  -8  -2 -11 608.511 19.3785   6
   8   2  11 674.732 37.1240   1
  -8  -2 -11 655.825 28.1470   3
   8  -2  11 660.615 44.0211   3
  -8  -2 -11 646.601 37.3648   2
  -8   2 -11 710.166 40.0317   6
   8   2  11 651.165 37.3973   5
   8   2  11 601.470 18.1063   6
  -8  -2 -11 746.240 41.2107   5
   8   2  11 629.277 25.4774   3
  -8  -2 -11 720.945 33.7641   7
  -8   2 -11 674.445 43.4212   3
  -8  -2 -12 781.880 41.8734   2
   8   2  12 716.741 19.3951   6
   8   2  12 799.926 41.1998   1
  -8  -2 -12 826.987 29.9101   3
  -8   2 -12 864.875 44.8549   6
   8   2  12 780.849 41.3847   5
  -8   2 -12 857.220 49.7016   3
  -8  -2 -12 827.200 36.2688   7
  -8  -2 -12 771.697 21.3551   6
   8  -2  12 811.620 48.6957   3
  -8  -2 -13 22.7175 4.39407   6
  -8   2 -13 9.97996 9.98746   3
  -8   2 -13 31.3520 12.2090   6
   8   2  13 23.7463 10.0229   1
   8   2  13 27.0914 11.1418   5
   8  -2  13 19.9750 12.8507   3
  -8  -2 -13 24.6560 10.9573   2
   8   2  13 11.6534 3.42998   6
  -8  -2 -13 22.2808 8.25279   7
   8   2  14 224.587 24.1310   5
   8   2  14 212.973 22.4020   1
  -8   2 -14 240.449 25.6012   6
  -8  -2 -14 228.638 24.3865   2
  -8  -2 -14 263.090 21.3228   7
   8  -2  14 208.350 26.3248   3
  -8  -2 -14 187.649 11.0271   6
  -8   2 -15 33.6470 12.0349   6
  -8  -2 -15 31.4220 10.4354   2
  -8  -2 -15 28.4737 5.14947   6
   8   2  15 41.2435 11.8513   5
  -8  -2 -15 40.6949 10.3591   7
   8  -2  15 46.2227 16.0079   3
   8   2  15 29.2874 12.1422   1
   8   2  16 43.1772 12.5158   1
  -8  -2 -16 45.6725 13.6596   2
  -8  -2 -16 31.3495 5.64395   6
  -8   2 -16 43.6191 12.3180   6
   8   2  16 25.3093 11.1113   5
   8  -2  16 42.6586 14.1191   3
  -8  -2 -16 40.7254 9.98526   7
   8   2  17 16.9524 11.0175   5
  -8  -2 -17 12.5656 3.92823   6
  -8  -2 -17 11.4112 10.3430   2
   8  -2  17 25.0358 12.9194   3
   8   2  17 19.3797 11.3365   1
  -8  -2 -17 23.1994 9.27633   7
  -8   2 -17 45.1020 15.1113   6
   8   2  18 10.6541 10.0616   1
  -8  -2 -18 5.53883 3.79393   6
  -8   2 -18 7.96597 9.72476   6
  -8  -2 -18 23.4429 12.9320   2
   8  -2  18 6.73173 11.0157   3
   8   2  18 12.4641 11.9819   5
  -8  -2 -19 456.474 37.3388   2
   8   2  19 428.049 34.3785   1
  -8   2 -19 465.511 38.5137   6
  -8  -2 -19 399.329 18.6058   6
   8  -2  19 415.234 39.7966   3
   8   2  19 423.000 35.1814   5
  -8  -2 -20 1613.63 68.8658   2
   8   2  20 1619.63 67.8068   5
  -8  -2 -20 1478.63 36.5357   6
  -8   2 -20 1778.17 73.4566   6
   8   2  20 1548.36 64.6974   1
   8  -2  20 1794.57 80.8313   3
   8   2  21 6.79454 10.3740   1
  -8  -2 -21 23.5582 14.5234   2
   8   2  21 28.8911 16.9852   5
  -8  -2 -21-0.27498 3.99974   6
  -8   2 -21 12.1155 12.6671   6
   8  -2  21 11.3527 14.6339   3
  -8  -2 -22 354.251 19.6463   6
   8   2  22 415.301 37.1105   5
   8   2  22 386.985 34.1846   1
  -8  -2 -22 423.159 37.2566   2
   8  -2  22 439.321 42.3271   3
  -8   2 -22 417.833 38.2530   6
  -8  -2 -23 463.699 23.0357   6
  -8   2 -23 584.817 45.4396   6
  -8  -2 -23 495.025 41.0177   2
   8  -2  23 546.876 46.9587   3
   8   2  23 513.396 41.4166   5
   8   2  23 521.435 40.2755   1
   8  -2  24 172.353 27.2844   3
  -8   2 -24 203.046 28.7032   6
   8   2  24 200.941 28.1177   5
  -8  -2 -24 148.658 23.7926   2
   8   2  24 197.161 26.2820   1
  -8  -2 -24 160.162 14.4654   6
  -8  -2 -25 305.336 20.0389   6
  -8  -2 -25 310.280 33.7866   2
  -8   2 -25 353.651 37.8641   6
   8   2  25 339.715 35.3119   5
   8  -2  25 333.634 39.1374   3
  -8  -2 -26 13.1445 12.2356   2
  -8   2 -26-0.81338 7.43366   1
   8   2  26 5.54610 13.0560   5
  -8   2 -26 8.54966 12.7189   6
   8  -2  26-9.23346 15.3129   3
   8   2  27 41.9504 18.5469   5
  -8  -2 -27 37.0134 16.1454   2
  -8   2 -27 51.7482 17.6740   6
  -8   2 -28 115.639 24.2125   6
  -8  -2 -28 78.5968 21.4305   2
   8   2  28 130.715 25.4942   5
   8   2  29 405.419 42.1378   5
  -8  -2 -29 312.191 36.6273   2
  -8   2 -29 383.966 41.8028   6
  -8   2 -30 45.8580 19.2349   6
  -8  -2 -30 47.0087 18.8856   2
   8   2  30 50.1840 19.6313   5
  -8   2 -31-9.76590 13.2151   6
  -8  -2 -31 9.01908 13.7994   2
   8   2  31 12.3603 16.5267   5
   8  -2  31-0.34300 10.4802   4
  -8   2 -32-2.04892 13.7352   6
  -8  -2 -32-1.15288 10.8672   2
   8   2  32 6.00851 13.8584   5
   8  -2  32 0.85758 11.7314   4
  -8  -2 -33 131.333 27.1543   2
   8  -2  33 161.046 26.0096   4
   8   2  33 173.054 30.9684   5
  -8   2 -33 187.267 31.9139   6
   8   2  34 30.4601 20.5553   5
  -8   2 -34 34.5712 19.0128   6
  -8  -2 -34 6.93555 13.8710   2
   8  -2  34 39.0523 16.1196   4
  -8  -2 -35 361.332 42.4718   2
   8   2  35 371.121 44.1691   5
  -8   2 -35 407.900 46.7838   6
   8  -2  35 413.944 42.6624   4
   8   2  36 4.73798 12.7275   5
  -8   2 -36 5.02265 12.8475   6
   8  -2  36-4.22078 13.1415   4
  -8  -2 -36-10.3173 15.4748   2
  -8  -2 -37 137.361 28.7288   2
   8   2  37 114.763 27.9524   5
  -8   2 -37 183.929 34.3585   6
   8  -2  37 118.481 24.9272   4
   8  -2  38 5.01792 11.5721   4
  -8   2 -38 58.7536 23.5753   6
  -8  -2 -38 0.19872 13.0218   2
   8   2  38 6.19673 14.8739   5
  -8   2 -39 67.9472 24.2284   6
   8  -2  39 33.8808 17.7892   4
  -8  -2 -39 34.8219 19.4645   2
   8  -2  40 59.8760 23.0128   4
  -8  -4  30-41.0957 26.1953   3
  -8  -4  29 36.5644 21.5414   3
   8   4 -29 3.05830 17.2080   6
   8   4 -28-9.28017 16.5236   6
  -8  -4  28 11.3928 19.5494   3
  -8   4  28-9.96594 16.3823   1
  -8   4  27 50.1938 23.1789   1
   8   4 -27 30.9176 18.3774   6
  -8  -4  27 59.8270 27.0867   3
  -8  -4  26 241.489 44.8862   3
   8   4 -26 129.941 29.6728   6
  -8   4  26 178.339 33.3778   1
  -8   4  25 13.0130 17.3765   1
   8   4 -25 5.72858 16.6335   6
  -8  -4  25-9.28371 19.2844   3
  -8  -4  24 2.75080 21.4263   3
   8   4 -24-0.15229 14.4960   6
  -8   4  24-7.78469 18.1333   1
  -8   4  23 5.37985 14.4640   1
  -8  -4  23 15.7448 22.2792   3
   8   4 -23 17.0577 13.4459   6
   8   4 -22 100.162 25.6022   6
  -8  -4  22 105.282 31.0678   3
  -8   4  22 77.0235 22.8102   1
  -8   4  21 141.033 30.8278   1
  -8  -4  21 136.324 33.2240   3
   8   4 -21 120.273 26.6757   6
  -8   4  20 27.2239 18.0057   1
  -8  -4  20 30.1880 21.4544   3
   8   4 -20 34.1608 18.6792   6
  -8   4  19 71.4165 20.8390   1
   8   4 -19 96.2578 22.7877   6
  -8  -4  19 95.2753 28.4008   3
   8   4 -18 2.82785 13.8218   6
  -8   4  18 10.9239 14.6661   1
  -8  -4  18 28.8920 23.1048   3
  -8   4  18-1.98995 7.98074   6
   8   4 -17 87.3613 24.8218   6
  -8   4  17 52.0141 21.0238   1
  -8   4  17 48.8171 16.1509   6
  -8  -4  17 33.1805 20.9084   3
  -8  -4  16 285.844 44.0581   3
  -8   4  16 254.380 27.3309   6
  -8   4  16 322.762 39.5896   1
   8   4 -16 275.058 36.8770   6
  -8  -4  15 153.989 34.0592   3
   8   4 -15 137.959 27.0764   6
  -8   4  15 167.943 27.9444   1
  -8   4  15 164.152 22.6434   6
   8   4 -14 36.0040 10.0045   1
  -8   4  14 28.2791 15.6418   1
  -8  -4  14 29.1557 21.3300   3
   8   4 -14 33.6362 15.0268   6
  -8   4  14 48.3279 14.2873   6
  -8   4  13 111.039 19.5535   6
  -8  -4  13 100.267 28.1799   3
  -8   4  13 102.922 22.6815   1
   8   4 -13 116.750 24.3521   6
   8   4 -13 77.3017 13.7142   1
   8   4 -12 165.829 18.5166   1
   8   4 -12 170.455 27.5660   6
  -8   4  12 199.445 29.8770   1
  -8   4  12 165.136 22.6379   6
  -8  -4  12 184.599 33.2083   3
  -8   4  11 40.5646 14.3250   6
   8   4 -11 72.6496 19.5700   6
  -8  -4  11 33.7953 17.8976   3
  -8   4  11 49.1557 16.8989   1
   8   4 -11 38.8286 10.5836   1
   8   4 -10 25.5634 14.3094   6
  -8   4  10 21.6994 12.0109   6
  -8  -4  10 25.5535 17.7202   3
   8   4 -10 7.08519 8.01154   1
  -8   4  10 16.8152 12.4923   1
  -8   4   9 11.0558 10.4705   6
  -8  -4   9 22.8371 16.1297   3
   8   4  -9 14.6161 12.5287   6
   8   4  -9 8.26677 8.54084   1
   8   4  -8 110.815 21.7078   6
   8   4  -8 124.275 18.0362   1
  -8  -4   8 147.820 29.4214   3
  -8   4   8 130.203 22.5970   6
   8   4  -7 23.7004 12.4540   1
  -8   4   7 9.48661 12.1620   6
   8   4  -7 15.6680 12.1515   6
  -8  -4   7 22.2363 16.7321   3
  -8  -4   6 50.8056 22.3280   3
  -8   4   6 36.4593 14.9617   6
   8   4  -6 22.9749 11.4221   1
   8   4  -6 0.03116 9.69680   6
   8   4  -5 198.090 23.5758   1
  -8  -4   5 200.486 32.2612   3
  -8   4   5 190.297 26.4113   6
   8   4  -5 224.289 27.8924   6
   8   4  -4 230.475 26.0503   1
  -8  -4   4 200.890 32.6373   3
  -8   4   4 233.565 28.9443   6
   8   4  -4 232.747 28.4411   6
  -8  -4   3 16.9660 14.9063   3
   8   4  -3 48.6086 15.1523   6
  -8   4   3 29.5252 14.6091   6
   8   4  -3 39.1196 14.0099   1
  -8   4   2 336.248 35.1424   6
  -8  -4   2 340.383 38.4619   3
   8   4  -2 370.454 32.7886   1
   8   4  -2 355.572 33.4251   6
   8   4  -1 33.0443 15.6597   1
  -8  -4   1 17.7821 16.1136   3
  -8   4   1 19.7774 14.6412   6
   8   4  -1 17.9165 12.9671   6
   8   4   0 147.232 22.6645   1
   8   4   0 146.415 22.3880   6
  -8   4   0 127.420 23.4961   6
  -8  -4   0 134.018 25.0374   3
   8   4   1 118.013 19.8665   6
  -8  -4  -1 101.802 22.5754   3
  -8   4  -1 110.905 21.3238   6
   8   4   1 87.2774 18.9182   1
   8   4   2-5.68865 10.5326   6
   8   4   2 20.2922 14.1257   1
  -8   4  -2 6.93153 10.8091   6
  -8  -4  -2 3.53809 11.9503   3
  -8  -4  -3 193.718 29.5957   3
   8   4   3 201.682 26.4713   1
  -8   4  -3 175.019 26.9781   6
   8   4   3 191.706 23.0959   6
  -8  -4  -4 10.1625 11.6184   3
  -8   4  -4 28.7293 13.6172   6
   8   4   4 1.50434 9.16720   6
   8   4   4 12.0292 12.9104   1
   8   4   5 27.4652 11.5710   6
  -8  -4  -5 36.7818 16.8153   3
   8   4   5 24.0051 13.0792   1
  -8   4  -5 46.1810 15.6747   6
  -8   4  -6 3.43574 11.9879   6
  -8  -4  -6 10.2867 16.0691   3
   8   4   6 20.4215 14.1002   1
   8   4   6 20.8422 9.48899   6
  -8  -4  -7 172.300 27.4340   3
   8   4   7 111.871 16.1847   6
   8   4   7 141.062 26.7263   1
  -8   4  -7 153.689 25.9797   6
   8   4   8 41.8359 18.3596   1
  -8   4  -8 57.4002 18.8698   6
   8   4   8 20.9725 8.00577   6
  -8  -4  -8 20.8328 14.2124   3
   8   4   9 104.954 15.1070   6
   8   4   9 146.939 25.7114   1
  -8   4  -9 117.331 25.1940   6
   8   4  10 47.5953 19.9697   1
   8   4  10 19.1754 7.81813   6
  -8   4 -10 58.0601 20.1692   6
  -8   4 -11 479.943 46.4919   6
   8   4  11 535.010 47.5777   1
   8   4  12 56.2435 22.4888   1
  -8   4 -12 46.2510 17.6866   6
  -8   4 -13 384.985 41.5766   6
   8   4  13 448.769 45.0368   1
   8   4  14 42.3965 20.2794   1
  -8   4 -14 22.0555 17.3940   6
  -8  -4 -15 343.327 40.6685   2
  -8   4 -15 309.790 39.7069   6
   8   4  15 314.599 40.2971   1
   8   4  16 239.464 34.3105   1
  -8  -4 -16 267.770 37.3647   2
  -8   4 -16 243.811 35.3652   6
  -8  -4 -17 25.5435 16.3929   2
   8   4  17 7.30572 17.0044   1
  -8   4 -17 23.1075 18.8566   6
  -8  -4 -18 31.6077 19.5403   2
   8   4  18-27.8290 18.3876   1
  -8   4 -18 8.82173 17.2246   6
  -8   4 -19 27.7212 18.1203   6
  -8  -4 -19 67.3988 22.4619   2
   8   4  19 12.0999 13.8616   1
  -8  -4 -20 74.6130 23.0302   2
  -8   4 -20 23.7642 17.7383   6
   8   4  20 67.8105 25.1029   1
   8   4  21 145.936 32.3304   1
  -8  -4 -21 177.835 33.4241   2
  -8   4 -21 158.892 31.8878   6
  -8   4 -22 104.975 27.3671   6
   8   4  22 83.7245 24.1539   1
  -8  -4 -22 119.905 29.9585   2
   8   4  23 105.843 26.1935   1
  -8   4 -23 84.3642 23.7654   6
  -8  -4 -23 105.189 27.7369   2
  -8   4 -24 311.571 43.9170   6
  -8  -4 -24 330.676 44.2538   2
   8   4  24 355.796 46.2942   1
   8   4  25 7.57059 17.0274   1
  -8  -4 -25 16.2620 16.3188   2
  -8   4 -25 52.2575 23.2740   6
  -8   4 -26 148.465 32.0078   6
  -8  -4 -26 145.985 32.1166   2
   8   4  26 187.163 34.2879   1
   9  -1 -45 27.1584 18.3517   2
   9   1 -44 76.9714 26.1316   6
   9  -1 -44 93.4715 23.6620   2
   9  -1 -43 554.256 53.4811   2
   9   1 -43 465.813 50.1970   6
   9   1 -42 66.9250 21.1944   6
  -9  -1  42 28.1763 17.6663   4
   9  -1 -42 56.9523 20.9089   2
   9  -1 -41 49.1146 16.7950   2
  -9  -1  41 48.7931 20.8784   4
  -9  -1  40 197.043 31.6449   4
   9  -1 -40 182.254 29.7709   2
   9  -1 -39 66.5115 19.4212   2
  -9  -1  39 74.6765 21.5127   4
   9   1 -38 17.5179 10.9378   2
   9  -1 -38 15.3492 11.6905   2
  -9  -1  38 58.7382 19.1129   4
   9   1 -37-4.68609 8.29077   2
   9  -1 -37-9.16771 10.9328   2
  -9  -1  37-4.96690 11.8025   4
  -9  -1  37 12.6585 15.9672   3
   9  -1 -36-8.36520 12.5385   2
   9   1 -36 15.0134 8.75185   2
  -9  -1  36-5.65922 13.7964   4
  -9  -1  36 16.1504 14.8676   3
  -9  -1  35-7.73109 12.5739   3
   9   1 -35 7.73577 8.37375   2
   9  -1 -35 11.4615 12.1682   2
  -9  -1  35 3.70460 11.8918   4
  -9  -1  34 24.6883 15.0649   3
  -9  -1  34-27.3665 16.1918   4
   9   1 -34 14.3365 9.53249   2
   9  -1 -34 1.05658 10.0470   2
  -9  -1  33-15.5817 13.6659   3
  -9  -1  33 15.3834 13.1330   4
   9   1 -33 36.6149 12.3942   2
   9  -1 -33 17.8530 11.9348   2
   9   1 -32 69.6825 14.2783   2
  -9   1  32 68.7290 18.5675   4
  -9   1  32 38.2504 12.8792   1
   9  -1 -32 65.5844 17.5174   2
  -9  -1  32 67.1165 17.5521   3
  -9   1  31 2.56451 8.75284   1
  -9  -1  31 12.7928 12.2054   3
  -9   1  31-6.24651 10.4189   4
   9   1 -31 3.49213 6.65045   2
   9  -1 -31-9.33220 10.3635   2
   9   1 -30 7.93839 7.12329   2
  -9   1  30-5.00041 9.42460   1
  -9  -1  30 26.0572 13.7318   3
   9  -1 -30-0.32328 9.26776   2
  -9   1  30 27.1542 13.8945   4
  -9  -1  29 402.757 35.8868   3
   9  -1 -29 384.529 34.3629   2
   9   1 -29 400.635 27.9908   2
  -9   1  29 432.029 33.6581   1
  -9   1  29 436.729 38.2843   4
   9  -1 -28 201.641 26.1284   2
  -9   1  28 216.545 24.0829   1
  -9   1  28 142.170 9.66531   3
  -9  -1  28 213.141 26.6130   3
  -9   1  28 205.449 27.3539   4
  -9   1  27 1282.23 29.7514   3
   9  -1 -27 1446.46 63.5390   2
  -9   1  27 1473.41 58.2284   1
  -9  -1  27 1441.78 64.0914   3
  -9   1  27 1526.80 66.4419   4
   9  -1 -26 1065.72 49.7786   6
  -9   1  26 950.785 27.0589   3
   9  -1 -26 1034.92 52.7858   2
  -9   1  26 1095.76 55.6658   4
  -9   1  26 1010.68 47.4154   1
  -9  -1  26 1057.87 54.0687   3
  -9   1  25 16.1381 12.6018   4
  -9   1  25 10.9609 9.83582   1
  -9  -1  25 21.5853 14.1335   3
  -9   1  25 7.10610 4.43273   3
   9  -1 -25 9.09737 9.61649   6
   9  -1 -25 21.8640 13.4322   2
   9   1 -25 10.8509 9.84629   3
   9  -1 -24 66.1373 12.6278   6
  -9   1  24 72.0304 8.18827   3
  -9   1  24 68.0674 15.3236   4
  -9   1  24 86.3552 14.4424   1
  -9  -1  24 86.5208 17.2118   3
   9   1 -24 90.1902 16.1122   3
   9  -1 -24 70.0989 15.1959   2
  -9  -1  23 32.1505 12.4623   3
  -9   1  23 16.9064 4.32129   3
  -9   1  23 13.6785 11.3506   4
   9   1 -23 10.0735 9.49323   3
  -9   1  23 14.5981 8.42715   1
   9  -1 -23 8.88832 9.28535   2
   9  -1 -23 36.2763 12.4767   6
  -9   1  22 468.389 30.2609   1
  -9  -1  22 492.350 35.2180   3
  -9   1  22 476.220 19.2533   3
   9   1 -22 504.136 34.2964   3
  -9   1  22 486.225 34.3318   4
   9  -1 -22 521.469 32.2064   6
   9  -1 -22 499.379 33.6830   2
  -9   1  21 3.82338 9.09959   4
  -9  -1  21 0.11232 8.88067   3
  -9   1  21 15.1789 8.70015   1
  -9   1  21 0.80243 3.41291   3
   9  -1 -21-5.38430 8.73112   2
   9  -1 -21 1.32878 5.87970   6
   9   1 -21 0.91453 6.86803   3
  -9   1  20 1095.27 28.9831   3
   9  -1 -20 1193.37 45.8674   6
  -9  -1  20 1142.49 51.8723   3
  -9   1  20 1049.42 43.1922   1
  -9   1  20 1126.99 46.5959   6
  -9   1  20 1103.46 48.4340   4
   9  -1 -20 1122.36 49.1372   2
   9   1 -20 1185.04 50.6139   3
   9   1 -19 200.211 22.6295   3
   9  -1 -19 173.576 21.2043   2
  -9  -1  19 190.268 22.8595   3
   9  -1 -19 199.966 19.4850   6
  -9   1  19 190.624 19.5946   6
  -9   1  19 178.605 21.1733   4
  -9   1  18 1921.06 60.3104   4
   9  -1 -18 2073.60 57.3567   6
   9   1 -18 2039.11 64.2931   3
  -9   1  18 2024.63 58.8317   6
  -9  -1  18 1925.90 64.5763   3
  -9   1  17 1055.42 41.4055   6
   9  -1 -17 1105.64 40.9747   6
  -9  -1  17 1019.32 46.8359   3
  -9   1  17 1079.12 43.8205   4
   9   1 -17 1087.28 47.0799   3
  -9   1  17 1087.25 42.9644   2
  -9  -1  16 77.3060 14.9931   3
  -9   1  16 73.5349 12.7422   4
  -9   1  16 79.4998 12.7284   6
   9   1 -16 73.7553 14.1532   3
  -9   1  16 65.5035 11.5715   2
   9  -1 -16 77.9860 11.4710   6
  -9  -1  15 58.8713 13.4899   3
  -9   1  15 48.4095 11.8844   2
  -9   1  15 58.2169 11.7262   4
   9  -1 -15 55.3121 10.2012   6
  -9   1  15 40.9142 11.4308   6
   9   1 -15 80.9565 15.4097   3
   9  -1 -15 31.7690 4.52799   7
  -9  -1  14 330.795 26.3635   3
  -9   1  14 330.293 23.0454   4
  -9   1  14 369.077 22.9780   6
   9  -1 -14 342.734 21.8419   6
   9   1 -14 345.725 25.8820   3
  -9   1  14 333.246 22.7461   2
   9  -1 -14 296.199 10.6174   7
   9  -1 -14 311.264 21.9834   4
   9   1 -13 358.616 25.9689   3
  -9  -1  13 351.721 26.6711   3
  -9   1  13 365.336 22.3321   6
  -9   1  13 342.994 22.7226   2
   9  -1 -13 358.309 22.7937   4
  -9   1  13 350.787 22.8012   4
   9  -1 -13 387.202 22.2756   6
   9  -1 -12 1203.28 37.4569   6
   9  -1 -12 1163.52 38.2677   4
   9   1 -12 1188.86 45.2317   3
  -9   1  12 1183.42 38.1414   6
  -9  -1  12 1145.79 45.5963   3
  -9   1  12 1169.73 40.3646   2
  -9   1  11 33.5290 8.28726   6
  -9  -1  11 18.7963 9.87444   3
  -9   1  11 32.4959 8.83319   2
   9  -1 -11 20.3340 7.00272   6
   9  -1 -11 33.9824 7.42383   4
   9  -1 -10 399.026 21.0477   4
  -9   1  10 406.771 21.4082   6
  -9  -1  10 414.094 26.8198   3
  -9   1  10 411.976 22.5492   2
   9  -1 -10 389.777 20.8569   6
   9  -1  -9 690.734 26.1179   4
  -9   1   9 712.643 28.9473   2
  -9  -1   9 725.385 34.2597   3
   9  -1  -9 693.852 26.6776   6
  -9   1   9 758.659 27.5261   6
  -9   1   8 463.799 21.8613   5
  -9   1   8 480.776 24.2169   2
  -9   1   8 536.800 22.7331   6
  -9  -1   8 530.917 28.9669   3
   9  -1  -8 531.513 22.4218   6
   9  -1  -8 479.242 21.2960   4
   9  -1  -7 1827.40 39.7347   6
  -9  -1   7 1741.67 50.3107   3
  -9   1   7 1654.47 37.0996   5
   9  -1  -7 1568.46 36.5831   4
  -9   1   7 1764.38 39.1499   6
   9   1  -7 1418.04 20.0961   2
  -9   1   7 1638.46 43.8703   2
   9  -1  -6 834.416 26.1202   4
  -9   1   6 857.682 30.5549   2
  -9   1   6 1005.96 30.0303   6
  -9  -1   6 850.186 35.0578   3
   9  -1  -6 1023.94 30.2188   6
  -9   1   6 885.128 26.1055   5
   9   1  -6 777.402 14.5428   1
   9   1  -6 751.601 14.9074   2
  -9   1   5 5790.71 69.0786   6
   9   1  -5 5532.37 41.9507   2
   9  -1  -5 5850.63 69.4384   6
   9   1  -5 5740.67 43.7824   1
  -9   1   5 5399.52 58.0456   5
  -9   1   5 6098.82 79.4829   2
  -9  -1   5 5698.87 85.8258   3
  -9   1   4 166.487 14.4435   2
  -9   1   4 172.767 12.2872   5
  -9  -1   4 162.616 18.1651   3
   9   1  -4 130.742 7.41494   2
  -9   1   4 132.718 11.7485   6
   9   1  -4 190.929 10.9353   1
   9   1  -3 13016.6 74.0926   2
   9  -1  -3 13127.2 82.1670   5
  -9  -1   3 13009.2 123.796   3
  -9  -1   3 12985.4 75.1911   2
  -9   1   3 13534.7 107.598   6
   9   1  -3 13181.6 79.8943   1
  -9   1   2 37442.6 180.742   6
  -9  -1   2 37387.6 135.432   2
   9   1  -2 37424.4 144.274   1
  -9  -1   2 37208.2 144.723   1
   9   1  -2 38220.3 136.950   2
  -9  -1   2 37265.5 202.160   3
  -9  -1   1 171.090 10.9062   2
  -9  -1   1 177.126 11.7602   1
   9   1  -1 399.989 20.6581   1
  -9  -1   1 287.245 22.0173   3
  -9   1   1 186.203 14.1305   6
   9   1   0 95.4070 12.5380   1
  -9  -1   0 96.1317 13.8744   3
  -9  -1   0 50.4926 7.71625   2
  -9   1   0 45.2232 7.93923   6
  -9  -1   0 50.1833 8.29166   1
   9   1   1 11934.0 68.8851   6
  -9   1  -1 11890.7 106.644   6
  -9  -1  -1 12059.2 96.5529   1
   9   1   1 11936.1 96.3681   1
  -9  -1  -1 11869.8 103.417   3
  -9  -1  -1 12094.5 92.7399   2
  -9   1  -2 3194.93 57.8783   6
  -9  -1  -2 3253.74 53.6765   1
  -9  -1  -2 3178.81 51.0013   2
  -9  -1  -2 3011.77 52.7890   3
   9   1   2 2871.28 31.8478   6
   9   1   2 2982.12 50.4455   3
  -9   1  -3 649.544 26.7423   6
   9   1   3 623.278 22.1418   3
  -9  -1  -3 694.685 24.1300   3
  -9  -1  -3 638.132 23.8330   2
  -9  -1  -3 690.026 25.6148   1
  -9   1  -4 5421.66 76.9900   6
  -9  -1  -4 5334.89 69.1442   7
  -9  -1  -4 5360.21 62.6406   3
   9   1   4 5332.73 70.4421   7
  -9  -1  -4 5499.77 73.2502   1
  -9  -1  -5 1001.22 26.2576   3
  -9  -1  -5 1049.37 33.3093   1
   9   1   5 1000.26 34.1589   5
  -9  -1  -5 963.403 29.3963   7
  -9   1  -5 984.852 34.1014   6
   9   1   5 1024.47 30.9795   7
  -9  -1  -6 2565.29 48.9356   7
   9   1   6 2619.41 55.9793   5
  -9  -1  -6 2486.34 38.9829   3
  -9  -1  -6 2581.61 53.8307   1
   9   1   6 2614.77 49.3216   7
  -9   1  -6 2476.74 55.4263   6
  -9  -1  -7 13.5233 8.33208   1
  -9   1  -7-1.31924 6.37341   6
  -9  -1  -7 3.17662 3.35995   3
   9   1   7 3.21210 5.57595   7
   9   1   7 3.74294 6.28441   5
   9  -1   7 4.26940 9.13587   3
  -9  -1  -7-0.18961 4.48546   7
  -9  -1  -8 1031.29 22.5079   3
  -9  -1  -8 1099.50 37.1032   1
  -9  -1  -8 1090.57 32.0919   7
   9  -1   8 1087.06 42.9967   3
   9   1   8 1064.41 37.1167   5
  -9   1  -8 1001.96 37.3725   6
  -9   1  -8 1081.72 42.5090   3
   9   1   8 1080.46 32.0738   7
  -9  -1  -9 1075.12 21.7494   3
  -9   1  -9 1094.37 42.9986   3
  -9   1  -9 1148.01 40.2392   6
   9   1   9 1017.97 37.2682   5
  -9  -1  -9 1157.45 39.3143   1
   9  -1   9 1138.99 44.4030   3
   9   1   9 1070.31 31.7513   7
  -9  -1  -9 1102.55 32.1842   7
  -9   1 -10 59.0140 11.9610   3
   9  -1  10 49.7030 12.1212   3
  -9  -1 -10 31.7458 3.86627   3
  -9  -1 -10 46.0976 10.3259   1
   9   1  10 38.4427 7.64397   7
  -9   1 -10 38.9748 9.47016   6
   9   1  10 37.3425 9.94196   5
  -9  -1 -10 25.0466 3.53438   6
   9  -1  11 43.8985 11.3383   3
  -9   1 -11 50.6809 10.5476   6
   9   1  11 40.5082 8.10246   7
   9   1  11 39.6624 10.3942   5
  -9  -1 -11 33.6452 4.38473   6
  -9   1 -11 31.5743 8.65260   3
  -9  -1 -11 53.1906 10.0567   1
   9   1  12 702.917 26.3013   7
   9  -1  12 700.095 36.9164   3
  -9   1 -12 707.323 36.4566   3
   9   1  12 668.550 33.0385   5
  -9   1 -12 701.369 34.0933   6
  -9  -1 -12 769.941 34.6825   1
  -9  -1 -12 637.153 18.0101   6
  -9  -1 -13 1676.74 52.3150   1
  -9   1 -13 1642.29 53.1334   6
   9   1  13 1645.11 52.3900   5
   9  -1  13 1632.92 56.2348   3
  -9   1 -13 1662.90 56.2817   3
  -9  -1 -13 1534.96 30.2411   6
   9   1  13 1628.11 40.0020   7
   9  -1  14 71.5911 14.4413   3
   9   1  14 87.4295 14.9249   5
  -9   1 -14 69.6498 12.7528   6
  -9  -1 -14 81.6781 8.28165   6
   9   1  14 105.560 11.9840   7
  -9  -1 -14 74.9469 13.1126   1
  -9   1 -14 73.5845 13.4080   3
  -9   1 -15 1944.41 62.5521   3
  -9   1 -15 1933.22 60.4546   6
   9   1  15 1754.34 57.1859   5
  -9  -1 -15 1968.10 59.3098   1
   9   1  15 1891.10 43.6086   7
  -9  -1 -15 1795.58 37.2932   6
   9  -1  15 1898.56 62.7116   3
  -9   1 -16 311.293 26.4474   3
  -9  -1 -16 340.664 25.8432   1
   9   1  16 372.297 19.8709   7
   9  -1  16 361.131 29.1246   3
  -9  -1 -16 309.867 16.7001   6
  -9   1 -16 346.085 27.1445   6
   9   1  16 350.119 27.4405   5
  -9  -1 -17 708.948 37.3836   1
  -9   1 -17 676.524 37.7856   6
   9   1  17 697.066 27.0711   7
   9   1  17 619.130 36.4006   5
  -9   1 -17 683.512 38.3038   3
  -9  -1 -17 683.064 25.7708   6
   9  -1  17 702.114 39.9730   3
  -9  -1 -18 270.969 24.7847   2
  -9  -1 -18 295.130 24.8814   1
   9  -1  18 301.895 27.3742   3
   9   1  18 272.426 25.4163   5
   9   1  18 265.407 17.1878   7
  -9   1 -18 249.472 23.6169   3
  -9  -1 -18 254.815 16.8165   6
  -9   1 -18 293.935 26.1087   6
   9  -1  19 341.943 29.2268   3
   9   1  19 374.200 20.2399   7
  -9   1 -19 405.618 31.0434   3
  -9   1 -19 378.851 29.6500   6
  -9  -1 -19 348.856 20.4056   6
   9   1  19 391.504 31.1101   5
  -9  -1 -19 326.871 27.7002   2
  -9  -1 -20 123.067 18.8466   2
   9   1  20 166.285 14.5033   7
  -9   1 -20 143.478 19.6533   6
  -9   1 -20 131.031 19.3269   3
   9   1  20 137.929 20.0372   5
  -9  -1 -20 133.304 13.9546   6
  -9   1 -21 818.909 34.7696   1
  -9   1 -21 817.018 45.4477   6
   9   1  21 774.505 29.2485   7
   9   1  21 791.069 45.6868   5
  -9   1 -21 823.701 44.4988   3
   9  -1  21 749.918 39.7530   4
  -9  -1 -21 744.900 31.6872   6
  -9  -1 -21 699.629 41.5334   2
  -9  -1 -22 1012.21 50.7486   2
  -9   1 -22 1083.59 52.9962   6
  -9   1 -22 1114.56 52.9373   3
  -9   1 -22 1163.94 42.7050   1
  -9  -1 -22 1081.99 39.7905   6
   9   1  22 1148.41 55.5656   5
   9   1  22 1159.09 36.3338   7
   9  -1  22 1035.67 47.8541   4
  -9   1 -23 339.257 31.5240   6
  -9   1 -23 370.161 25.2768   1
   9  -1  23 321.329 28.0728   4
  -9  -1 -23 344.522 23.6828   6
   9   1  23 358.944 33.5563   5
   9   1  23 364.498 20.7931   7
  -9  -1 -23 316.798 29.4611   2
  -9   1 -23 341.127 30.3936   3
  -9   1 -24 1321.50 58.7332   3
  -9  -1 -24 1184.40 56.7387   2
   9  -1  24 1268.61 55.5390   4
   9   1  24 1292.01 38.2081   7
  -9   1 -24 1327.24 47.8798   1
  -9  -1 -24 1254.51 45.6150   6
   9   1  24 1277.67 61.7444   5
  -9   1 -24 1334.25 61.3634   6
  -9  -1 -25 408.042 34.8499   2
  -9   1 -25 448.400 37.1251   6
   9   1  25 508.962 40.5102   5
   9  -1  25 416.377 33.5006   4
  -9  -1 -25 417.878 27.8237   6
  -9   1 -25 456.619 29.5373   1
  -9   1 -25 456.219 35.4227   3
   9   1  25 461.517 23.4452   7
  -9  -1 -26 132.449 16.7970   6
  -9   1 -26 143.238 22.9377   6
   9   1  26 176.379 15.3710   7
   9  -1  26 139.517 21.5110   4
  -9   1 -26 150.641 18.7059   1
   9   1  26 167.786 25.6022   5
  -9   1 -26 146.856 21.3993   3
  -9  -1 -26 135.691 21.6334   2
  -9  -1 -27 17.2491 13.1847   2
   9   1  27 21.6278 7.85852   7
  -9   1 -27-2.24656 10.0461   3
  -9   1 -27 28.8669 14.4909   6
   9  -1  27 23.7804 13.2429   4
   9   1  27 26.6550 15.4540   5
  -9  -1 -27 21.9301 11.5289   6
  -9   1 -27 20.5617 10.2710   1
  -9  -1 -28 40.0014 13.4909   2
  -9   1 -28 30.1142 13.9159   6
  -9  -1 -28 46.1109 11.7750   6
  -9   1 -28 29.1606 9.44596   3
   9   1  28 46.9369 16.0131   5
   9  -1  28 37.4877 14.2613   4
   9   1  29 117.592 22.5338   5
  -9  -1 -29 144.842 23.1256   2
  -9   1 -29 153.327 24.6786   6
   9  -1  29 137.300 22.4424   4
  -9  -1 -30 42.8276 14.2720   2
  -9  -1 -30 44.1713 12.5484   6
  -9   1 -30 60.7860 17.9421   6
   9  -1  30 30.2688 12.7701   4
   9   1  30 74.6708 20.9244   5
  -9   1 -31 130.832 24.6856   6
   9  -1  31 80.3372 19.1415   4
  -9  -1 -31 122.599 18.3800   6
   9   1  31 87.5123 20.7816   5
  -9  -1 -31 78.5287 19.2287   2
  -9  -1 -32 12.5425 13.4212   2
   9  -1  32-1.67236 10.9070   4
  -9   1 -32 39.0952 16.6861   6
  -9  -1 -32 22.4901 10.2159   6
   9   1  32 30.7234 16.8634   5
   9   1  33 25.5942 16.4627   5
   9  -1  33 26.7491 15.8161   4
  -9   1 -33 23.2687 13.2779   6
  -9  -1 -33 25.0364 14.6358   2
  -9  -1 -33 12.9752 10.3903   6
   9   1  34 36.2344 17.9181   5
  -9  -1 -34 63.2879 20.1798   2
  -9  -1 -34 29.4849 11.6403   6
  -9   1 -34 48.8500 18.1870   6
   9  -1  34-2.49511 11.4780   4
  -9  -1 -35 32.0626 17.3075   2
  -9   1 -35 43.1388 18.9175   6
   9  -1  35-1.66947 12.4990   4
  -9  -1 -35 25.6898 13.2360   6
   9   1  35 56.3166 20.2385   5
  -9   1 -36-6.10400 12.0036   6
  -9  -1 -36-10.7444 9.97927   2
   9  -1  36 8.54730 12.8883   4
   9   1  36 0.30218 11.6957   5
  -9  -1 -37 27.8909 14.9350   2
  -9   1 -37 25.9188 14.4271   6
   9  -1  37 6.88047 14.2970   4
   9   1  37 5.85005 11.6600   5
  -9   1 -38 30.9166 16.2745   6
   9   1  38 70.6433 20.3908   5
   9  -1  38 39.5315 19.1935   4
  -9  -1 -38 77.6592 21.4089   2
  -9   1 -39-8.79309 10.1756   2
   9  -1  39 59.5564 20.3069   4
  -9   1 -39 33.9690 16.9687   6
  -9  -1 -39 4.75549 12.6987   2
   9   1  39 58.6320 21.1109   5
  -9  -1 -40 87.1328 26.0300   2
  -9   1 -40 70.2737 20.8465   2
   9   1  40 67.0453 20.2334   5
  -9   1 -40 72.6288 24.3797   6
   9  -1  40 70.7641 21.8825   4
  -9  -1 -41 77.7313 23.6883   2
  -9   1 -41 56.1740 20.2477   2
  -9   1 -41 69.1567 22.9438   6
   9  -1  41 53.5894 20.5160   4
  -9  -1 -42 192.858 33.3577   2
  -9   1 -42 237.444 36.7867   6
  -9   1 -43 41.6188 18.5798   6
  -9  -3  39 29.5065 18.6570   3
  -9  -3  38 37.3319 24.1175   3
  -9   3  37 93.3505 26.9024   5
  -9   3  37 34.6003 16.2591   1
  -9  -3  37 16.2680 19.8005   3
  -9   3  36 47.5046 17.8778   1
   9  -3 -36 99.0954 30.1857   2
  -9   3  36 97.5785 25.0385   5
  -9  -3  36 146.212 34.1634   3
  -9   3  35 11.8051 13.9782   1
  -9  -3  35-0.40704 15.2776   3
   9   3 -35 22.0348 15.4968   6
  -9   3  35 15.7428 15.3464   5
   9  -3 -35 27.8845 22.9408   2
   9   3 -34 12.0484 19.8432   6
  -9   3  34 19.0429 13.1695   5
   9  -3 -34 56.3154 25.0042   2
  -9  -3  34 44.5955 22.2082   3
  -9   3  34 23.0554 18.0878   1
  -9   3  33 141.534 28.5601   5
   9  -3 -33 164.835 33.6866   2
  -9  -3  33 102.870 28.1623   3
  -9   3  33 126.886 27.3301   1
   9   3 -33 120.187 28.7342   6
  -9  -3  32 108.506 29.9047   3
  -9   3  32 102.613 24.6913   5
   9  -3 -32 116.629 27.0567   2
  -9   3  32 69.4740 19.2637   1
   9   3 -32 105.868 27.5075   6
  -9   3  31 468.101 47.4706   5
  -9   3  31 419.246 44.7995   1
   9   3 -31 486.345 52.3150   6
  -9  -3  31 436.068 51.8324   3
   9  -3 -31 488.846 51.1139   2
  -9   3  30 738.553 56.4897   1
  -9   3  30 769.565 59.4465   5
   9   3 -30 809.707 66.2481   6
   9  -3 -30 873.559 67.2285   2
  -9  -3  30 753.131 66.1774   3
   9   3 -29 49.7414 20.5660   6
  -9   3  29 27.6978 17.0964   1
  -9   3  29 17.4283 16.2706   5
  -9  -3  29 33.0620 18.1202   3
   9  -3 -29 81.4015 25.3585   2
  -9   3  28 42.5260 19.2258   5
   9   3 -28 0.23326 14.9080   6
  -9  -3  28 22.2350 19.8357   3
  -9   3  28 54.4729 21.0693   1
   9  -3 -28 52.5692 21.4692   2
  -9   3  28 31.9141 12.3129   6
   9   3 -27 24.1534 16.2836   6
  -9   3  27 22.1983 15.1375   5
   9  -3 -27 7.63443 12.0737   2
  -9  -3  27 40.2838 23.7162   3
  -9   3  27 16.2727 14.9314   1
  -9   3  27 13.1071 9.59732   6
   9  -3 -26 43.9257 19.2391   2
  -9  -3  26 78.8680 25.6980   3
  -9   3  26 35.0783 15.2229   1
   9   3 -26 54.6931 19.8215   6
  -9   3  26 21.9589 15.9012   5
  -9   3  26 22.4392 11.6742   6
  -9   3  25 111.058 23.4204   5
  -9   3  25 96.8744 22.7403   1
  -9  -3  25 47.6663 19.8794   3
   9  -3 -25 144.316 27.6403   2
  -9   3  25 92.8428 15.7140   6
   9   3 -25 119.554 26.0806   6
  -9   3  24 25.2809 15.5283   1
  -9   3  24 13.9041 14.1771   5
   9   3 -24-4.52132 13.4002   6
   9  -3 -24 24.3661 16.1591   2
  -9   3  24-1.28870 7.98768   6
  -9  -3  24-10.1875 16.9619   3
  -9   3  23 351.615 29.1747   6
  -9  -3  23 337.283 42.6881   3
  -9   3  23 351.694 37.1595   1
   9   3 -23 364.088 41.1215   6
   9  -3 -23 423.628 43.4968   2
  -9   3  23 368.853 36.9662   5
  -9   3  22 25.0599 15.7167   1
   9  -3 -22 14.6277 12.7755   2
   9   3 -22-1.89550 14.3014   6
  -9  -3  22-14.8257 15.9518   3
  -9   3  22 24.0427 15.5342   5
  -9   3  22 23.5750 11.8049   6
   9  -3 -21 160.077 19.1430   7
   9   3 -21 164.381 27.4931   6
  -9   3  21 148.653 24.6051   5
  -9   3  21 186.017 29.3382   1
  -9   3  21 158.955 20.5714   6
   9  -3 -21 175.551 29.1574   2
  -9  -3  21 150.941 31.5213   3
  -9  -3  20 791.990 62.7979   3
  -9   3  20 948.991 46.6814   6
   9  -3 -20 944.240 60.9447   2
  -9   3  20 878.108 56.7603   1
  -9   3  20 851.333 53.3490   5
   9   3 -20 861.330 57.9361   6
   9  -3 -20 818.281 41.0796   7
   9  -3 -20 1044.67 51.0299   6
  -9  -3  19 25.8224 18.5289   3
   9   3 -19 13.1794 3.32406   1
  -9   3  19 22.3461 10.1932   3
   9   3 -19 34.5090 16.8530   6
  -9   3  19 33.7111 16.2555   5
   9  -3 -19 17.2826 8.75540   7
   9  -3 -19 12.2581 10.3953   6
  -9   3  19 15.9734 14.1194   1
   9   3 -19 39.2002 9.88549   2
  -9   3  19 33.9187 12.1933   6
  -9   3  18 146.088 25.7825   1
   9  -3 -18 109.884 19.7951   7
   9   3 -18 76.5882 7.61754   1
   9   3 -18 118.460 22.6579   6
  -9  -3  18 122.148 28.0859   3
   9   3 -18 96.9154 12.7570   2
  -9   3  18 144.325 19.8205   6
   9  -3 -18 108.315 18.1997   6
  -9  -3  17 24.7629 14.4523   3
   9   3 -17 19.0395 5.61648   1
   9  -3 -17 44.8259 13.2043   6
   9   3 -17 17.5414 13.4530   6
   9   3 -17 30.0807 8.66659   2
  -9   3  17 8.74515 11.6485   1
  -9   3  17 34.5860 12.0837   6
   9   3 -16 79.0335 9.42811   1
   9   3 -16 84.8456 12.2856   2
  -9   3  16 119.873 18.4555   6
   9  -3 -16 92.0357 17.0006   6
  -9  -3  16 76.0717 21.3807   3
  -9   3  16 89.7317 20.2169   1
   9   3 -16 112.374 22.9815   6
   9   3 -15 243.907 15.3727   1
   9   3 -15 238.270 29.2849   6
  -9   3  15 276.986 30.4530   1
   9   3 -15 244.475 19.4847   2
   9  -3 -15 270.933 25.4810   6
  -9  -3  15 226.866 32.3715   3
  -9   3  15 288.594 26.1474   6
  -9   3  14 13.7425 10.5857   6
  -9  -3  14 3.31316 14.7306   3
   9   3 -14 11.3245 11.9523   6
   9   3 -14 3.10798 5.18524   1
   9  -3 -14 1.18403 7.53733   6
   9   3 -14 3.69768 5.96751   2
   9  -3 -13 41.3414 12.1464   6
  -9  -3  13 32.3424 16.9462   3
  -9   3  13 49.1753 12.4905   6
  -9   3  13 36.4386 11.6012   3
   9   3 -13 20.7127 12.2043   6
   9   3 -13 26.9209 8.36191   2
   9   3 -13 27.3624 8.08432   1
   9  -3 -12 143.958 19.5110   6
  -9   3  12 125.192 18.5383   3
   9   3 -12 114.409 21.4702   6
   9   3 -12 112.718 12.3217   1
  -9  -3  12 135.918 26.1012   3
   9   3 -12 140.152 15.6067   2
  -9   3  12 162.935 20.3797   6
  -9   3  11 204.932 24.8176   3
   9   3 -11 183.689 15.7563   1
  -9  -3  11 197.709 29.3646   3
   9   3 -11 204.941 25.4341   6
   9   3 -11 188.122 17.9494   2
   9  -3 -11 242.196 23.9289   6
  -9   3  11 232.445 23.7521   6
  -9   3  10 32.6433 11.2583   6
  -9   3  10 12.9358 8.18113   3
   9   3 -10 15.5914 6.52322   1
   9  -3 -10 47.5127 12.7731   6
   9   3 -10 34.0380 14.2384   6
   9   3 -10 19.9721 7.79558   2
  -9  -3  10 57.9211 20.7717   3
   9  -3  -9 232.191 23.8964   6
  -9   3   9 219.543 25.3962   3
   9   3  -9 224.000 18.5825   1
   9   3  -9 223.509 26.0659   6
  -9   3   9 246.954 24.2975   6
   9   3  -9 215.157 19.6195   2
  -9  -3   9 222.981 29.7295   3
   9  -3  -8 102.184 16.7813   6
  -9  -3   8 79.4506 18.1281   3
  -9   3   8 105.296 19.5766   3
   9   3  -8 80.1416 12.6765   2
   9  -3  -8 88.2032 18.5620   5
   9   3  -8 111.966 18.4974   6
   9   3  -8 87.3498 12.8356   1
  -9   3   8 98.1634 16.2078   6
  -9  -3   7 260.048 32.1687   3
  -9   3   7 315.959 27.2620   6
   9   3  -7 289.349 27.6625   6
  -9   3   7 349.291 32.0761   3
   9   3  -7 244.195 20.1686   1
   9  -3  -7 293.704 27.6777   6
   9  -3  -7 316.164 28.5536   5
   9   3  -7 286.927 23.0333   2
  -9   3   6 16.6444 9.81537   6
   9  -3  -6 29.5511 10.1123   6
  -9   3   6 33.5428 13.3274   3
   9   3  -6 36.6967 10.9534   2
   9   3  -6 43.3344 12.2580   6
   9  -3  -6 25.0452 11.7553   5
  -9  -3   6 26.0813 13.6486   3
   9   3  -6 15.6987 7.97371   1
   9  -3  -5 2.31797 7.02367   5
  -9   3   5-2.03507 9.02477   6
   9   3  -5 9.29234 7.06266   1
  -9  -3   5-0.76970 10.8723   3
   9   3  -5-4.32916 7.43757   6
   9   3  -5-3.75942 7.31212   2
   9  -3  -5 0.58220 7.11906   6
   9  -3  -4 279.421 25.7231   5
   9   3  -4 302.845 25.2785   2
   9   3  -4 281.660 23.1041   1
   9   3  -4 277.980 25.9967   6
  -9  -3   4 302.207 32.6662   3
   9  -3  -4 320.849 28.9890   6
  -9   3   4 297.775 27.4699   6
  -9  -3   3-3.45591 11.8196   3
   9   3  -3 6.27386 9.38195   6
   9  -3  -3 2.27722 7.68438   6
   9   3  -3 1.68445 7.51936   2
  -9   3   3 4.99837 8.78441   6
   9   3  -3-0.80171 7.98524   1
   9  -3  -3-1.31222 7.06906   5
   9   3  -2 31.6719 9.23563   2
   9  -3  -2 43.3701 12.1133   6
   9  -3  -2 22.4090 9.28183   5
  -9  -3   2 28.7237 12.7075   3
   9   3  -2 36.9867 10.6325   6
   9   3  -2 39.7916 13.0487   1
  -9   3   2 48.6918 13.6964   6
   9  -3  -1-0.17712 6.64000   5
  -9  -3   1 15.1044 10.5938   3
   9   3  -1 4.34489 8.13830   6
  -9   3   1 9.70376 8.48128   6
   9   3  -1 12.0199 9.56173   1
   9   3  -1 3.92006 6.92127   2
   9   3   0 319.697 27.0173   2
   9  -3   0 270.960 24.2572   5
   9   3   0 298.807 24.5387   6
  -9   3   0 307.398 28.7200   6
   9   3   0 294.286 25.5660   1
  -9  -3   0 318.700 31.7423   3
   9   3   1 118.397 18.7236   1
  -9   3  -1 117.461 19.0514   6
   9   3   1 117.854 17.4097   2
  -9  -3  -1 114.927 20.3146   3
   9   3   1 86.3243 14.4107   6
  -9   3  -2 1073.82 53.1214   6
   9   3   2 1088.76 49.8071   2
   9   3   2 1045.70 42.8347   6
  -9  -3  -2 1046.20 55.7256   3
   9   3   2 1034.71 47.7706   1
   9   3   2 1183.17 58.6049   3
   9   3   3 173.283 21.5984   2
   9   3   3 189.641 22.7879   1
  -9  -3  -3 209.177 26.8343   3
   9   3   3 206.267 25.1046   3
  -9   3  -3 234.162 26.3498   6
   9   3   3 209.658 20.4039   6
  -9   3  -4 337.169 30.3576   6
   9   3   4 397.336 25.8398   6
   9   3   4 376.236 30.5068   1
   9   3   4 375.401 32.4595   3
  -9  -3  -4 366.300 30.4522   2
  -9  -3  -4 394.115 33.8659   3
  -9  -3  -5 71.6758 15.7011   3
   9   3   5 71.4285 11.1984   6
   9   3   5 77.6867 15.7526   1
   9   3   5 80.2048 15.6358   3
  -9   3  -5 67.8960 14.1213   6
  -9  -3  -5 106.833 18.4862   2
   9  -3   5 73.2280 19.4187   3
  -9  -3  -6 161.736 22.1144   3
  -9  -3  -6 153.520 22.1332   2
  -9   3  -6 161.999 23.0907   6
   9   3   6 149.164 21.4855   1
   9   3   6 152.025 15.9064   6
   9   3   6 148.807 20.7416   3
   9  -3   6 159.153 28.7014   3
   9   3   7 464.039 25.1012   6
   9  -3   7 468.595 42.7133   3
  -9  -3  -7 468.468 34.7320   3
  -9   3  -7 446.029 35.7709   6
   9   3   7 500.033 35.5739   3
  -9  -3  -7 445.650 35.9279   2
   9   3   7 449.845 34.9132   1
  -9   3  -8 83.6364 17.4037   6
  -9  -3  -8 92.1214 19.0959   2
  -9  -3  -8 102.582 16.9532   3
   9   3   8 107.453 19.5738   1
   9  -3   8 90.2843 21.8403   3
   9   3   8 98.7436 11.6965   6
   9   3   9 938.995 50.8317   1
  -9   3  -9 976.519 53.1066   6
  -9  -3  -9 935.492 47.0903   3
   9  -3   9 965.180 61.8409   3
  -9  -3  -9 923.952 51.6562   2
   9   3   9 932.073 33.0788   6
   9  -3  10 115.508 26.0382   3
   9   3  10 76.3135 10.2512   6
  -9  -3 -10 88.1271 16.1505   3
   9   3  10 83.1803 18.9766   1
  -9  -3 -10 89.8134 19.0361   2
  -9   3 -10 60.3182 14.9018   6
  -9   3 -11 1405.92 66.2798   6
  -9  -3 -11 1415.69 65.7283   2
   9   3  11 1474.71 65.5603   1
  -9  -3 -11 1534.86 58.2373   3
   9   3  11 1397.90 37.3038   6
   9  -3  11 1504.56 79.3542   3
  -9  -3 -12 1096.88 49.2371   3
  -9   3 -12 1101.09 59.4204   6
  -9  -3 -12 1058.48 58.0229   2
   9   3  12 977.793 30.3281   6
   9  -3  12 1067.21 68.0061   3
   9   3  12 1031.15 56.3757   1
   9   3  13 9.92056 5.12581   6
  -9   3 -13 3.99344 10.1604   6
   9   3  13-1.96856 7.38821   3
   9   3  13 19.7463 14.6535   1
  -9  -3 -13 13.3543 14.0691   2
   9  -3  13 3.91746 15.1180   3
  -9   3 -14 774.458 51.6734   6
   9   3  14 725.124 35.0548   3
   9   3  14 779.656 50.6296   1
  -9  -3 -14 750.426 50.3032   2
   9   3  14 656.859 22.2851   6
   9  -3  14 821.510 60.6619   3
   9   3  15 25.9060 5.52170   6
   9   3  15 50.4592 17.3567   1
  -9  -3 -15 86.9110 21.1911   2
  -9   3 -15 80.2144 21.1395   6
   9  -3  15 83.2465 23.4915   3
   9   3  16 692.294 48.5154   1
   9  -3  16 668.455 56.3408   3
  -9  -3 -16 681.971 48.9937   2
  -9   3 -16 702.835 50.2863   6
   9   3  16 560.513 18.8578   6
   9   3  17 254.129 32.0165   1
  -9  -3 -17 278.863 33.4126   2
  -9   3 -17 305.557 35.0312   6
   9  -3  17 280.099 38.3213   3
   9  -3  18 211.282 34.6070   3
   9   3  18 249.348 31.7421   1
  -9  -3 -18 193.898 28.1753   2
  -9   3 -18 242.066 32.6770   6
   9   3  19 979.057 59.8232   1
  -9   3 -19 836.903 57.3102   6
   9  -3  19 934.669 68.6171   3
  -9  -3 -19 833.677 56.5680   2
   9   3  20 235.549 32.0597   1
  -9  -3 -20 205.381 30.4006   2
  -9   3 -20 190.224 29.7976   6
   9  -3  20 200.199 33.9667   3
  -9   3 -21 67.9602 22.6600   6
   9  -3  21 11.3228 21.2918   3
   9   3  21 45.8272 18.6600   1
  -9  -3 -21 23.2307 17.2100   2
   9   3  22 523.034 45.9924   1
  -9   3 -22 545.347 48.7937   6
  -9  -3 -22 521.599 47.1810   2
   9  -3  22 514.350 53.7176   3
  -9   3 -23 215.831 33.9420   6
   9   3  23 160.177 29.9374   5
  -9  -3 -23 136.899 28.0007   2
   9   3  23 160.726 27.6671   1
  -9   3 -24 652.535 54.3130   6
   9   3  24 619.914 50.1607   1
  -9  -3 -24 599.117 51.3304   2
   9   3  24 639.117 52.1684   5
   9   3  25 9.56509 12.0471   1
   9   3  25 15.1555 13.5171   5
  -9  -3 -25 40.6772 18.6714   2
  -9   3 -25 57.3155 21.1531   6
  -9  -3 -26 30.3040 15.4784   2
  -9   3 -26 21.3376 14.9737   6
   9   3  26 21.6806 15.6679   1
   9   3  26 63.6809 19.7954   5
   9   3  27 117.760 26.4877   1
  -9   3 -27 147.171 30.2408   6
  -9  -3 -27 88.2691 23.3451   2
   9   3  27 166.037 29.6069   5
  -9   3 -28 68.2464 23.4607   6
   9   3  28 34.5315 17.2388   5
  -9  -3 -28 45.5454 18.6374   2
  -9   3 -29 40.7172 18.6248   6
   9   3  29 5.56870 13.9552   5
  -9  -3 -29 1.42853 15.8236   2
  -9  -3 -30 12.8827 12.5384   2
  -9   3 -30 15.8989 16.9225   6
   9   3  30 14.5309 16.4665   5
  -9   3 -31 62.2666 22.8636   6
   9   3  31 70.7930 24.1460   5
  -9  -3 -31 4.32963 15.5492   2
   9   3  32 42.4557 23.2719   5
  -9   3 -32 61.1023 24.3877   6
  -9  -3 -32 73.1057 23.7256   2
   9   3  33 408.795 49.8916   5
  -9  -3 -33 356.392 46.5703   2
  -9   3 -33 407.653 49.8629   6
  -9   3 -34 113.057 30.6351   6
   9  -3  35 39.9143 17.5855   4
   9  -3  36 223.758 34.1076   4
   9  -3  37 24.1804 12.9951   4
   9   5 -20 40.5808 22.8281   6
   9   5 -19 37.1038 22.3933   6
   9   5 -18 36.1848 23.3494   6
  -9   5  17 100.151 25.7877   1
   9   5 -17 50.1228 19.9245   6
  -9   5  16-15.7676 15.9553   1
   9   5 -16 17.1566 18.6379   6
   9   5 -15 69.1273 24.5866   6
  -9   5  15 49.2879 18.9497   1
  -9  -5  15 134.655 35.7872   3
  -9   5  14 224.293 37.9633   1
   9   5 -14 200.550 36.7309   6
  -9  -5  14 315.576 50.8675   3
   9   5 -13 124.882 27.8078   6
  -9  -5  13 65.0686 25.8732   3
  -9   5  13 116.874 29.2730   1
   9   5 -12-18.7233 13.2547   6
  -9   5  12 24.9502 17.8465   1
  -9  -5  12 36.7719 21.9354   3
  -9   5  11 41.5328 20.6092   1
   9   5 -11 4.16502 12.3524   6
  -9  -5  11 19.8302 24.1003   3
   9   5 -10-13.2605 14.5520   6
  -9  -5  10 20.0495 18.5461   3
  -9   5   9-29.5650 19.4665   1
  -9  -5   9-0.55945 20.2065   3
   9   5  -9 7.85642 13.6906   6
   9   5  -8 190.061 30.0101   6
  -9  -5   8 218.111 41.2924   3
  -9   5   8 226.830 30.8620   6
  -9   5   8 213.335 32.3997   1
   9   5  -7 9.49151 16.0961   6
  -9   5   7 22.5263 18.8113   6
  -9   5   7-1.03214 13.9225   1
  -9  -5   7-3.18157 16.1424   3
  -9   5   6-5.67456 14.0397   6
   9   5  -6 39.6838 18.3628   6
  -9   5   6 9.84015 15.1102   1
  -9  -5   6 29.5582 20.3090   3
  -9   5   5-7.23092 19.0637   1
  -9   5   5-13.2761 13.7651   6
   9   5  -5-14.7711 14.3289   1
  -9  -5   5-9.74102 15.8209   3
   9   5  -5-9.31298 11.8959   6
  -9  -5   4 20.9712 22.1604   3
  -9   5   4 10.3765 13.4425   1
   9   5  -4 11.3246 13.1003   6
  -9   5   4 18.2098 14.7781   6
   9   5  -4-16.0472 14.4178   1
  -9   5   3 65.1005 21.3748   1
   9   5  -3 69.7803 18.8032   1
  -9  -5   3 53.5132 21.8774   3
   9   5  -3 73.1740 20.9459   6
  -9   5   3 50.9039 18.7987   6
   9   5  -2 264.084 31.9495   1
  -9   5   2 228.555 32.4942   1
  -9  -5   2 197.552 35.0553   3
  -9   5   2 278.131 38.0080   6
   9   5  -2 242.878 31.6629   6
   9   5  -1 12.1178 14.4342   1
   9   5  -1-2.09217 12.9142   6
  -9   5   1 6.10860 12.5363   6
  -9  -5   1-33.8392 23.2653   3
  -9  -5   0 0.16003 15.5907   3
  -9   5   0 6.90916 12.8755   6
   9   5   0 0.88006 13.2456   1
  -9  -5  -1 95.4150 26.3304   3
  -9   5  -1 106.000 27.3392   6
   9   5   1 94.7410 21.0616   1
  -9   5  -2 23.2402 17.5944   6
   9   5   2 21.0199 12.4233   1
  -9   5  -3 48.8364 21.6264   6
   9   5   3 46.0619 16.8615   1
   9   5   4 67.5466 21.6689   1
  -9   5  -4 52.4469 20.7825   6
   9   5   5 148.908 28.8312   1
  -9   5  -5 157.244 31.5471   6
  -9   5  -6-19.9669 15.5651   6
   9   5   6 31.1800 17.8119   1
   9   5   7 122.129 25.8638   1
  -9   5  -7 101.430 26.2168   6
  -9   5  -8 17.9530 18.0646   6
   9   5   8 24.2523 19.1969   1
  -9   5  -9 168.881 34.0689   6
   9   5   9 132.505 28.9025   1
  -9   5 -10 86.8496 25.2920   6
   9   5  10 128.211 29.1806   1
  -9   5 -11 143.987 30.5383   6
   9   5  11 103.210 25.6164   1
  -9   5 -12 84.4783 26.9272   6
   9   5  12 42.8942 19.8902   1
  -9   5 -13 46.1054 22.3946   6
   9   5  13 80.1904 25.6507   1
   9   5  14 288.145 42.1923   1
  -9   5 -14 249.818 40.8206   6
   9   5  15 196.164 35.9376   1
  -9   5 -15 219.871 39.2920   6
  -9   5 -16 100.763 33.1241   6
 -10   0  43 12.0901 18.1849   4
  10   0 -42 3.08807 11.2805   2
 -10   0  42 9.01655 13.3298   4
  10   0 -41-16.5764 14.1938   2
 -10   0  41-25.3335 17.5473   4
  10   0 -40 202.699 28.9181   2
 -10   0  40 231.984 34.8976   4
  10   0 -39 1.49621 10.4086   2
 -10   0  39 15.3061 17.1061   4
  10   0 -38 99.6422 20.0108   2
 -10   0  38 130.582 26.9740   4
  10   0 -37 6.46179 9.12258   2
 -10   0  37 0.87341 11.3473   4
  10   0 -36 25.4372 11.7706   2
 -10   0  36 16.2399 14.1045   4
  10   0 -35 17.2470 13.0316   2
 -10   0  35 29.3332 15.2027   4
  10   0 -34 18.5472 11.7459   2
 -10   0  34 6.95123 12.4711   4
 -10   0  34 26.3950 11.3683   3
 -10   0  33 2.02105 8.22997   3
  10   0 -33 11.0743 9.91969   2
 -10   0  33 10.0043 12.0585   4
 -10   0  32 153.640 24.7517   4
  10   0 -32 162.313 22.0360   2
 -10   0  32 174.895 20.7793   3
 -10   0  31 22.1873 14.5844   4
  10   0 -31 5.26330 9.77429   2
 -10   0  31 11.0367 8.47156   3
 -10   0  30 49.5942 14.7061   3
  10   0 -30 43.0071 14.3887   2
 -10   0  30 56.7854 19.4631   4
  10   0 -29 29.9857 12.0220   2
 -10   0  29 22.8807 15.4478   4
 -10   0  29 20.5754 11.7441   3
  10   0 -28 3191.47 83.8382   2
 -10   0  28 3175.08 77.2547   3
 -10   0  28 3120.13 94.1469   4
 -10   0  27 41.1123 16.8162   4
  10   0 -27 44.0968 14.2769   2
 -10   0  27 9.35304 10.3046   3
  10   0 -26 3106.15 78.6592   2
 -10   0  26 3115.43 73.8606   3
 -10   0  26 3029.19 88.3392   4
 -10   0  25 9.50031 9.26145   3
 -10   0  25 11.7798 12.0529   4
 -10   0  24 46.3221 13.9832   4
 -10   0  24 45.6019 11.0728   3
 -10   0  23-8.18101 8.52970   4
 -10   0  23 1.79559 6.59502   3
  10   0 -23-8.25903 7.79213   6
  10   0 -22 5.94205 7.90553   6
 -10   0  22 10.2595 8.79485   3
 -10   0  22-2.67228 5.78386   1
 -10   0  22 9.81873 9.08634   4
  10   0 -21 16.9866 10.2075   6
 -10   0  21 2.74480 5.76891   3
 -10   0  21 4.46428 8.10788   4
 -10   0  21 3.51978 5.02176   1
 -10   0  20 1194.52 37.3458   1
 -10   0  20 1013.25 16.6783   7
 -10   0  20 1136.28 40.4853   3
  10   0 -20 1237.17 42.3300   2
  10   0 -20 1194.43 48.0819   6
 -10   0  19-2.33369 5.73883   1
  10   0 -19 4.16769 6.09214   2
  10   0 -19-4.84097 6.44820   6
 -10   0  19 2.24822 1.95693   7
 -10   0  19-2.90596 5.66283   3
 -10   0  18 68.6061 9.64179   1
  10   0 -18 80.3195 12.2655   6
 -10   0  18 61.4019 4.45063   7
  10   0 -18 71.7080 10.7597   2
 -10   0  18 64.2421 10.7277   3
  10   0 -17 5.88433 5.79971   2
  10   0 -17 5.92159 7.21033   6
 -10   0  17 8.19293 6.38483   3
 -10   0  17 0.89102 1.73832   7
 -10   0  17 3.63417 5.25671   1
  10   0 -16 929.026 32.8440   2
  10   0 -16 971.881 40.8741   6
 -10   0  16 1020.01 30.6783   1
 -10   0  16 940.410 34.2545   3
 -10   0  16 839.616 15.7457   7
  10   0 -15 6.07217 6.00460   2
 -10   0  15-0.59348 2.00159   7
  10   0 -15 0.41644 6.38320   6
 -10   0  15 1.78820 6.70111   3
 -10   0  15 3.64500 4.54112   1
  10   0 -14 5.15506 6.12850   6
 -10   0  14-0.23802 5.41323   3
 -10   0  14 0.46376 1.92985   7
  10   0 -14 7.63015 5.62379   2
 -10   0  14 1.30792 4.74994   1
  10   0 -13 0.89232 4.84125   2
 -10   0  13-0.04894 5.20182   3
 -10   0  13 3.47085 4.66859   1
 -10   0  13 0.30004 2.13555   7
 -10   0  12 2841.72 60.8256   6
  10   0 -12 2748.77 45.7663   2
 -10   0  12 2599.12 26.7677   7
 -10   0  12 2804.15 52.7221   3
 -10   0  11-2.33778 2.57379   7
  10   0 -11 1.04467 4.79588   2
 -10   0  11 1.70544 6.14874   6
 -10   0  10 266.621 8.87523   7
  10   0 -10 266.117 13.5117   2
 -10   0  10 277.515 19.0337   6
 -10   0  10 259.264 13.1978   2
 -10   0   9-1.43657 6.41345   6
 -10   0   9 4.66474 3.15005   7
 -10   0   9 0.77106 3.79535   2
  10   0  -9-2.82356 4.61111   2
 -10   0   8 190.271 13.8935   6
  10   0  -8 226.253 11.7774   2
 -10   0   8 209.471 10.4453   2
  10   0  -8 201.129 8.67185   7
 -10   0   7-3.74090 4.14910   2
  10   0  -7-1.82517 3.27718   7
 -10   0   7-2.26367 5.69620   6
 -10   0   6 2691.54 45.0416   6
 -10   0   6 2684.52 32.7343   2
  10   0  -6 2703.22 30.8130   7
  10   0  -5 0.48285 3.44152   7
 -10   0   5-2.07760 4.62723   6
 -10   0   4 9008.52 73.8852   6
 -10   0   3-0.27470 3.38545   6
 -10   0   2 12376.8 75.5018   6
 -10   0   1 0.29401 2.87324   6
 -10   0   0 1381.96 24.2036   6
 -10   0  -1-0.93368 2.87063   6
  10   0   1-0.70260 2.74649   5
  10   0   2 16508.3 76.7181   5
 -10   0  -2 15701.5 82.3836   6
  10   0   3-2.53597 3.66838   5
 -10   0  -3 0.73146 3.27774   6
 -10   0  -4 0.79889 3.47707   6
  10   0   5-3.11484 3.95874   6
 -10   0  -5-1.64484 3.58696   6
 -10   0  -6 4091.22 49.2967   6
  10   0   6 4109.16 49.0887   6
  10   0   6 3883.94 50.6163   4
 -10   0  -7 3.21690 4.11883   6
  10   0   7-2.92099 4.92551   4
 -10   0  -8 848.484 25.0480   6
  10   0   8 834.630 27.1494   4
 -10   0  -9 4.14768 4.79034   3
  10   0   9 0.70114 5.43029   4
 -10   0  -9-4.24746 4.96634   6
 -10   0 -10 46.5382 8.00356   6
  10   0  10 46.4983 9.52379   4
 -10   0 -10 49.2807 7.93960   3
  10   0  11-3.25979 6.03518   4
 -10   0 -11-0.29063 4.82177   6
 -10   0 -11 1.20217 4.79165   3
 -10   0 -12 2.04111 4.37667   3
 -10   0 -12-1.71048 5.07977   6
  10   0  12 11.1792 7.54318   4
 -10   0 -12 8.28312 5.37865   1
 -10   0 -13 3.64866 5.55582   1
 -10   0 -13 1.43760 4.52825   3
 -10   0 -13 0.01027 5.22544   6
  10   0  13 3.48122 7.09563   4
 -10   0 -14 616.620 26.9237   6
 -10   0 -14 584.443 27.6668   1
  10   0  14 583.104 29.2541   4
 -10   0 -14 595.529 24.5388   3
  10   0  15-3.73038 6.22627   4
 -10   0 -15 3.38124 5.92895   6
 -10   0 -15-3.81795 5.58504   3
 -10   0 -15-0.51366 5.51363   1
 -10   0 -16 309.192 18.5881   3
 -10   0 -16 311.281 20.9755   6
 -10   0 -16 302.391 21.2240   1
  10   0  16 278.033 22.1386   4
 -10   0 -17 6.00043 6.83362   1
 -10   0 -17 18.4319 9.06203   6
 -10   0 -17-1.11033 5.40775   3
  10   0  17 7.38416 7.70060   4
 -10   0 -18 1011.48 33.9335   3
 -10   0 -18 1031.43 39.8484   6
 -10   0 -18 1040.10 40.6623   1
  10   0  18 1039.28 44.0859   4
 -10   0 -19 13.2046 9.34911   6
  10   0  19 9.31267 9.31747   4
 -10   0 -19 0.29821 5.82699   3
 -10   0 -19-2.02663 6.61723   1
  10   0  20 1465.55 54.7221   4
 -10   0 -20 1472.02 41.0733   3
 -10   0 -20 1516.34 51.2631   6
 -10   0 -20 1520.06 50.9279   1
 -10   0 -21-7.48022 5.24999   3
 -10   0 -21-2.77908 7.40335   1
 -10   0 -21 10.8275 9.37580   6
  10   0  21 18.5430 11.2090   4
 -10   0 -22 625.682 35.3092   6
  10   0  22 625.534 38.0918   4
 -10   0 -22 570.023 26.0056   3
 -10   0 -22 683.619 36.1255   1
 -10   0 -23-5.52910 6.00484   3
 -10   0 -23 24.2391 10.6344   6
 -10   0 -23-1.47708 8.46250   1
  10   0  23 12.2396 10.2055   4
 -10   0 -24 1276.46 52.5548   6
 -10   0 -24 1208.13 37.5238   3
  10   0  24 1236.48 55.7261   4
  10   0  25 16.9989 12.6585   4
 -10   0 -25 19.4108 11.7952   6
 -10   0 -25-4.37391 5.41936   3
 -10   0 -26 1018.27 48.9736   6
  10   0  26 957.181 51.6334   4
 -10   0 -26 921.032 32.7109   3
 -10   0 -27 9.14119 9.28770   6
  10   0  27 10.3083 11.2333   4
 -10   0 -27-4.23368 6.38620   3
 -10   0 -28 85.8004 17.9291   6
  10   0  28 69.5995 18.4355   4
 -10   0 -29 11.0296 11.3732   6
  10   0  29 6.89822 11.6611   4
 -10   0 -30 608.642 41.8361   6
  10   0  30 594.612 44.5522   4
  10   0  31 10.4393 11.8576   4
 -10   0 -31-19.2618 10.4219   6
 -10   0 -32 73.1238 16.9201   2
  10   0  32 52.7538 16.8146   4
  10   0  32 94.6042 12.7468   7
 -10   0 -32 96.3302 19.6938   6
 -10   0 -33 5.92690 12.0555   6
 -10   0 -33-7.25679 9.16370   2
  10   0  33 31.6986 15.4121   4
 -10   0 -34 202.537 28.1795   6
  10   0  34 187.318 29.1077   4
 -10   0 -34 173.967 25.6149   2
 -10   0 -35 2.18871 9.18688   6
 -10   0 -35 16.9989 13.4825   2
 -10   0 -36 86.0305 20.6419   2
 -10   0 -36 103.200 23.4098   6
 -10   0 -37 20.8204 14.5322   6
 -10   0 -37-9.86216 12.6139   2
 -10   0 -38 30.3379 15.1707   6
 -10   0 -38 25.3419 14.2515   2
 -10   0 -39-16.8023 14.1015   6
 -10   0 -39-3.61923 10.5103   2
 -10   0 -40 4.30681 13.5401   6
 -10   0 -40 51.4234 18.5011   2
 -10   0 -41 21.4512 17.4974   6
 -10   0 -41-15.8602 14.6840   2
 -10   0 -42 42.6254 19.8958   2
 -10   0 -43 19.8022 13.7857   2
 -10   0 -44 92.3586 24.2382   2
  10  -2 -42-5.08196 15.6453   2
  10   2 -41 43.0447 22.2849   6
  10  -2 -41 72.7708 22.3931   2
  10   2 -40 40.6514 21.5802   6
 -10   2  40 47.9310 21.1297   5
 -10  -2  40 20.7665 16.8065   4
  10  -2 -40 57.5320 21.6241   2
  10   2 -39 31.9528 19.2774   6
 -10  -2  39 6.99200 14.1872   3
 -10   2  39 27.6128 18.8767   5
  10  -2 -39 37.5917 19.0452   2
 -10   2  38 9.50596 16.5168   5
 -10   2  38-17.2772 14.1085   1
  10   2 -38 21.3893 20.5270   6
  10  -2 -38-13.1040 13.5907   2
 -10  -2  37 80.7489 24.8731   3
  10   2 -37 36.6589 19.6237   6
 -10   2  37 39.5323 18.2039   1
 -10   2  37 31.4824 16.3288   5
  10  -2 -37 19.7666 14.9492   2
 -10  -2  36 175.519 32.8354   3
 -10   2  36 124.542 26.7873   5
 -10   2  36 103.143 21.8485   1
  10   2 -36 95.8293 23.7258   6
  10  -2 -36 94.2169 24.5555   2
  10  -2 -35 15.1542 14.6635   2
 -10  -2  35 5.69365 16.2781   3
  10   2 -35 12.9927 15.9379   6
 -10   2  35 31.3089 18.4667   5
 -10   2  35-3.44632 13.5732   1
  10  -2 -34 2.88496 13.0799   2
 -10  -2  34 24.9074 18.6442   3
 -10   2  34-13.5808 11.2065   1
  10   2 -34 19.9329 18.5503   6
 -10   2  34 46.6786 19.7524   5
  10  -2 -33 101.509 23.6193   2
 -10   2  33 87.6087 20.2462   1
 -10  -2  33 68.0177 21.9206   3
  10   2 -33 74.5787 23.4684   6
 -10   2  33 97.6544 23.9719   5
 -10  -2  32 68.0445 22.2219   3
  10   2 -32 41.8570 18.2289   6
 -10   2  32 28.5209 14.7833   1
 -10   2  32 22.2888 15.7743   5
  10  -2 -32 32.4050 18.1768   2
 -10  -2  31 14.1260 14.9314   3
 -10   2  31-22.3008 14.5690   1
  10   2 -31-10.2544 14.3971   6
 -10   2  31 18.2495 14.9621   5
  10  -2 -31 7.32062 10.5938   2
  10  -2 -30 60.6895 17.6799   2
 -10   2  30 34.1201 14.3964   1
 -10   2  30 55.7352 19.0338   5
 -10  -2  30 57.7284 19.1180   3
 -10   2  29 40.2856 15.8669   1
 -10  -2  29 19.0342 14.7900   3
 -10   2  29 73.1447 19.9614   5
  10  -2 -29 50.8491 17.4817   2
 -10   2  28 518.555 40.9941   1
  10  -2 -28 568.171 46.9219   2
 -10   2  28 564.914 45.4863   5
 -10  -2  28 476.789 45.4831   3
 -10  -2  27 214.431 32.3412   3
  10  -2 -27 212.850 29.8679   2
 -10   2  27 233.343 29.9020   5
 -10   2  27 189.316 25.3773   1
  10  -2 -26 295.485 27.8098   6
  10  -2 -26 272.462 32.5805   2
 -10   2  26 231.511 27.7325   1
 -10   2  26 296.069 32.8386   5
 -10   2  26 258.369 25.8899   6
 -10  -2  26 271.341 34.2024   3
  10  -2 -25 30.6746 12.2787   6
  10  -2 -25 15.2852 11.7514   2
 -10   2  25 18.7610 11.2341   5
 -10   2  25 19.3163 10.6924   1
 -10   2  25 5.28158 2.20710   3
 -10  -2  25 27.9414 15.5233   3
 -10   2  25 10.0741 8.93116   6
 -10   2  24 207.705 26.0889   5
 -10   2  24 177.364 12.3600   3
 -10   2  24 218.470 26.2183   1
  10  -2 -24 226.061 28.5444   2
 -10   2  24 219.855 23.8766   6
 -10  -2  24 202.750 29.4284   3
  10  -2 -24 233.869 23.8958   6
 -10   2  23 327.872 32.7252   5
 -10   2  23 261.631 27.8064   1
  10  -2 -23 285.777 32.4087   2
 -10   2  23 250.329 15.8428   3
 -10  -2  23 248.274 32.0415   3
 -10   2  23 274.395 25.3177   6
  10  -2 -23 304.267 26.4250   6
 -10   2  22 1173.58 49.9180   6
 -10   2  22 1155.91 56.1086   1
  10  -2 -22 1178.48 61.3191   2
 -10   2  22 1225.03 58.2081   5
 -10   2  22 1170.99 34.5978   3
  10  -2 -22 1292.65 52.0210   6
 -10  -2  22 1167.61 65.0438   3
  10  -2 -22 1216.13 31.3354   7
  10  -2 -21 86.9027 15.1127   6
 -10   2  21 73.6374 9.76940   3
 -10   2  21 76.6464 17.5402   5
 -10  -2  21 94.1011 20.8346   3
 -10   2  21 72.4496 16.0137   1
  10  -2 -21 65.1834 8.54455   7
 -10   2  21 85.9605 14.9250   6
  10  -2 -21 84.4504 19.1958   2
  10  -2 -20 145.380 23.9840   2
 -10  -2  20 130.514 23.2057   3
 -10   2  20 165.702 22.1842   5
 -10   2  20 95.7267 12.5726   3
 -10   2  20 116.151 20.1264   1
  10  -2 -20 132.609 13.2376   7
 -10   2  20 128.618 18.1820   6
  10  -2 -20 157.133 19.7194   6
  10  -2 -19 252.354 22.5866   6
 -10   2  19 222.183 21.8029   6
 -10  -2  19 242.039 29.8868   3
 -10   2  19 221.424 24.6522   1
 -10   2  19 219.113 23.7720   5
  10  -2 -19 202.463 25.4451   2
 -10   2  19 234.934 17.3808   3
  10  -2 -19 235.392 16.0762   7
  10  -2 -18 266.138 17.6375   7
 -10   2  18 260.641 22.9389   6
 -10   2  18 245.324 18.0032   3
 -10  -2  18 272.466 31.3966   3
  10  -2 -18 286.093 23.8028   6
 -10   2  18 265.519 26.4190   1
  10  -2 -18 289.807 29.7693   2
 -10   2  18 247.944 24.7121   5
 -10  -2  17 36.6948 16.4039   3
  10  -2 -17 10.0025 8.21479   6
 -10   2  17 8.89966 8.52244   5
 -10   2  17 5.50503 6.58958   3
  10  -2 -17 7.58590 7.88120   4
 -10   2  17 1.53210 6.97971   6
  10  -2 -17 10.3069 10.6909   2
 -10   2  16 473.255 31.6378   5
  10  -2 -16 515.415 33.5740   4
  10  -2 -16 498.983 36.2691   2
  10  -2 -16 556.439 31.5354   6
 -10   2  16 503.192 27.1979   3
 -10  -2  16 466.200 38.7723   3
 -10   2  16 539.566 31.2550   6
 -10  -2  15 334.482 32.6910   3
 -10   2  15 322.755 25.3997   5
  10  -2 -15 369.398 30.8339   2
 -10   2  15 334.833 24.4470   6
  10  -2 -15 328.203 25.9168   4
 -10   2  15 303.171 21.5997   3
  10  -2 -15 341.924 24.5468   6
 -10   2  14 12.1996 7.99387   3
  10  -2 -14 2.45832 7.69927   6
 -10  -2  14 19.7257 12.9638   3
 -10   2  14 6.03741 8.40476   2
 -10   2  14 19.0121 11.1799   5
  10  -2 -14 7.45747 7.17076   4
  10   2 -14 2.63577 1.76259   1
  10   2 -14 10.8041 9.32091   3
 -10   2  14 3.85721 7.48882   6
  10   2 -13 567.702 15.1259   1
 -10   2  13 709.191 39.0509   2
 -10   2  13 669.136 34.4297   5
 -10   2  13 665.040 32.6534   3
  10  -2 -13 671.998 35.0052   4
 -10   2  13 737.681 34.1109   6
 -10  -2  13 665.601 44.4902   3
  10  -2 -13 735.488 34.5851   6
  10   2 -12 374.371 17.9858   2
 -10  -2  12 344.894 31.9276   3
  10   2 -12 321.373 12.4626   1
  10  -2 -12 393.058 27.0761   4
 -10   2  12 337.530 27.3588   2
 -10   2  12 342.946 24.9145   5
  10  -2 -12 380.776 24.8291   6
 -10   2  12 356.691 24.3891   3
 -10   2  12 347.063 23.6532   6
 -10   2  11 4.44077 5.80560   6
  10   2 -11 2.15928 4.36588   2
 -10   2  11 3.67375 5.80888   3
 -10  -2  11 15.4265 12.0252   3
 -10   2  11-5.20713 7.17660   2
  10  -2 -11 2.47624 6.85075   4
 -10   2  11 10.8888 7.79629   5
  10   2 -11 0.44843 3.05511   1
  10  -2 -11 5.36707 5.44554   6
  10   2 -10 191.858 20.1274   6
  10   2 -10 183.349 10.8879   1
 -10   2  10 207.974 19.3735   5
  10   2 -10 197.514 13.8539   2
 -10  -2  10 205.682 24.7281   3
  10  -2 -10 208.309 18.8335   6
 -10   2  10 210.714 18.3939   6
 -10   2  10 180.034 19.7002   2
 -10   2  10 182.668 18.5690   3
 -10   2   9 497.292 28.0773   5
 -10   2   9 411.560 31.0586   2
  10   2  -9 299.375 31.1320   6
  10   2  -9 369.780 18.9469   2
  10  -2  -9 421.942 27.0222   6
  10   2  -9 353.511 17.0608   1
 -10  -2   9 330.556 34.0804   3
 -10   2   9 477.102 27.6182   6
 -10   2   9 365.193 29.6020   3
 -10  -2   8 1711.14 65.6765   3
  10   2  -8 1661.55 35.3363   1
 -10   2   8 1630.96 56.0357   2
  10   2  -8 1829.45 41.5633   2
  10  -2  -8 1729.29 51.4694   6
  10   2  -8 1730.84 55.2122   6
 -10   2   8 1788.79 51.2421   6
 -10   2   8 1591.88 54.1446   3
 -10  -2   7 660.334 40.6990   3
  10   2  -7 677.485 25.6506   2
  10   2  -7 666.921 24.0382   1
  10   2  -7 674.648 34.5456   6
  10  -2  -7 686.390 31.4749   5
  10  -2  -7 697.443 33.3365   6
 -10   2   7 681.172 37.0180   3
 -10   2   7 697.395 36.5536   2
 -10   2   7 693.144 32.2377   6
 -10   2   6 494.641 27.8007   6
 -10  -2   6 473.509 34.4962   3
 -10   2   6 487.633 31.9637   3
  10  -2  -6 487.905 28.2882   6
  10   2  -6 485.096 21.7649   1
 -10   2   6 491.547 30.5758   2
  10  -2  -6 488.274 26.2880   5
  10   2  -6 456.105 21.3864   2
  10   2  -6 462.734 28.6059   6
  10   2  -5 3761.36 59.9942   1
  10  -2  -5 3791.05 76.5680   6
 -10   2   5 3867.66 77.1976   6
 -10   2   5 3845.08 86.8234   3
  10   2  -5 3901.95 76.1715   6
  10  -2  -5 3721.03 69.1638   5
 -10   2   5 3781.69 81.5704   2
  10   2  -5 3827.26 62.3983   2
 -10  -2   5 3716.57 91.5186   3
 -10   2   4 465.041 27.5414   6
  10   2  -4 472.371 26.5416   6
  10   2  -4 488.353 23.2571   2
  10   2  -4 486.203 23.3045   1
 -10   2   4 483.319 31.8698   3
  10  -2  -4 422.897 23.0942   5
 -10  -2   4 434.833 32.4000   3
 -10   2   4 448.700 28.3106   2
  10  -2  -4 480.375 27.5710   6
 -10  -2   3 1008.58 46.2645   3
 -10   2   3 961.052 39.5270   6
 -10   2   3 961.383 40.8727   2
  10   2  -3 963.701 36.5158   6
  10  -2  -3 945.042 34.4313   5
  10   2  -3 917.231 32.0497   2
  10  -2  -3 965.670 39.3408   6
  10   2  -3 994.451 33.4644   1
  10   2  -2 3187.10 60.8882   2
 -10   2   2 3226.53 71.5591   6
  10  -2  -2 3271.81 63.2923   5
  10   2  -2 3270.31 64.0504   6
  10   2  -2 3248.70 61.5367   1
 -10  -2   2 3125.59 80.1456   3
  10  -2  -2 3238.07 71.7911   6
 -10   2   2 3105.31 71.1925   2
  10   2  -1 2572.85 56.1392   1
  10   2  -1 2569.44 55.1829   6
  10   2  -1 2631.54 71.4694   3
 -10  -2   1 2585.48 57.6949   2
  10   2  -1 2682.91 57.0023   2
  10  -2  -1 2610.12 65.1617   6
 -10  -2   1 2583.10 71.4835   3
 -10   2   1 2600.40 65.2389   6
 -10  -2   0 1035.39 44.6789   3
  10   2   0 1090.09 45.4600   3
  10   2   0 1055.01 34.4777   6
  10  -2   0 1083.23 42.5652   6
  10   2   0 1001.19 35.6968   2
  10   2   0 998.780 36.4702   1
 -10   2   0 1070.98 42.0528   6
 -10  -2   0 1023.66 37.2420   2
  10   2   1 201.868 17.6787   1
  10   2   1 190.301 16.8184   2
 -10  -2  -1 201.794 20.9145   3
  10   2   1 193.576 15.0751   6
  10  -2   1 210.569 20.0066   6
  10   2   1 210.149 20.8161   3
 -10  -2  -1 187.745 17.3809   2
 -10   2  -1 220.019 20.2793   6
 -10  -2  -2 430.865 27.9148   3
 -10   2  -2 456.441 27.9793   6
 -10  -2  -2 431.681 25.7581   2
 -10  -2  -2 490.486 29.3948   7
  10  -2   2 444.095 28.1657   6
  10   2   2 437.857 25.3677   1
  10   2   2 459.126 21.2089   6
  10   2   2 435.690 27.8186   3
  10   2   2 442.573 25.4420   2
  10  -2   3 584.189 32.5961   6
 -10  -2  -3 561.014 29.9841   2
 -10   2  -3 584.991 32.7655   6
  10   2   3 569.223 31.1877   3
  10   2   3 568.270 30.0604   1
  10   2   3 563.161 22.8823   6
 -10  -2  -3 587.986 31.9858   3
 -10  -2  -3 579.935 31.4799   7
  10   2   3 573.773 29.1765   2
 -10  -2  -4 2798.29 67.7550   3
 -10  -2  -4 2748.10 66.7500   2
  10   2   4 2775.27 67.0686   3
  10   2   4 2849.93 47.7472   6
 -10  -2  -4 2798.12 68.3049   7
 -10   2  -4 2823.54 71.9134   6
  10   2   4 2828.29 66.6097   1
  10   2   4 2889.31 66.7397   2
 -10  -2  -5 2134.38 59.0758   7
 -10   2  -5 2119.67 63.2213   6
 -10  -2  -5 2112.78 58.2201   3
  10   2   5 2091.86 39.0127   6
 -10  -2  -5 2052.51 58.7603   2
  10  -2   5 2200.67 73.8327   3
  10   2   5 2113.36 58.4127   1
  10   2   5 2084.81 56.5624   3
 -10   2  -6 206.165 26.9224   6
  10   2   6 289.617 15.8854   6
 -10  -2  -6 210.454 24.6263   7
  10   2   6 110.352 16.8325   3
 -10  -2  -6 243.151 24.2257   2
  10   2   6 174.869 22.7495   1
 -10  -2  -6 155.322 21.8436   3
  10  -2   6 206.805 26.5446   3
 -10  -2  -7 122.254 15.6649   3
  10   2   7 104.020 8.34924   6
 -10  -2  -7 125.813 17.5226   2
  10  -2   7 118.242 19.8825   3
 -10  -2  -7 134.737 17.1937   7
  10   2   7 122.750 17.4375   1
  10   2   7 106.771 13.3868   3
 -10   2  -7 131.144 17.3222   6
 -10   2  -8 127.468 17.1666   6
  10   2   8 151.622 17.8953   1
 -10  -2  -8 132.314 17.2887   2
  10  -2   8 148.052 22.5866   3
 -10  -2  -8 108.621 13.1074   3
 -10  -2  -8 126.227 15.1259   7
  10   2   8 144.662 14.8841   3
  10   2   8 104.498 7.77701   6
 -10   2  -9 1405.41 54.8230   6
  10  -2   9 1504.74 64.9168   3
 -10  -2  -9 1491.71 49.2958   7
 -10  -2  -9 1350.20 51.5397   2
 -10  -2  -9 1469.03 44.3352   3
  10   2   9 1371.00 40.5114   3
  10   2   9 1415.71 52.5982   1
  10  -2  10 628.429 42.2346   3
 -10  -2 -10 559.168 15.3492   6
 -10  -2 -10 601.859 27.5353   3
  10   2  10 581.456 25.4227   3
 -10   2 -10 641.045 37.3373   6
 -10  -2 -10 587.979 34.9430   2
  10   2  10 449.093 13.4064   6
  10   2  10 590.095 34.8955   1
 -10   2 -10 619.999 42.1482   3
 -10  -2 -10 624.105 31.9532   7
  10  -2  11 65.8455 15.9885   3
 -10  -2 -11 56.4068 9.12513   3
  10   2  11 76.7265 14.2289   1
 -10  -2 -11 47.6972 10.4589   7
  10   2  11 34.2136 3.81802   6
 -10   2 -11 60.1948 14.1908   6
 -10  -2 -11 34.0984 4.10000   6
 -10  -2 -11 48.1532 11.8370   5
  10   2  11 74.0124 14.8664   5
 -10   2 -11 39.3578 11.4584   3
 -10  -2 -11 64.0156 14.0353   2
  10   2  12 349.145 28.7211   5
 -10  -2 -12 328.535 19.1291   3
 -10   2 -12 320.451 31.6356   3
 -10   2 -12 363.048 30.0320   6
 -10  -2 -12 228.157 9.81282   6
  10  -2  12 334.746 32.4581   3
  10   2  12 322.244 27.0780   1
 -10  -2 -12 315.309 23.3587   7
 -10  -2 -12 295.198 26.2878   2
 -10   2 -13 135.749 19.7835   6
 -10  -2 -13 74.4269 5.80693   6
 -10  -2 -13 121.037 17.7562   2
 -10  -2 -13 133.481 16.1570   7
  10   2  13 103.695 17.1543   5
 -10  -2 -13 137.307 12.5093   3
  10   2  13 133.321 17.9713   1
  10  -2  13 113.932 21.3592   3
 -10  -2 -14 2.32359 1.90146   6
 -10   2 -14 5.34881 7.83859   6
  10   2  14 7.32802 10.0183   5
 -10  -2 -14-2.85960 6.57095   7
  10   2  14 21.4914 10.2001   1
  10  -2  14-8.63631 11.7232   3
 -10  -2 -14-0.27319 7.11426   2
 -10  -2 -15 107.859 6.84027   6
 -10  -2 -15 171.234 17.5703   7
 -10  -2 -15 169.554 21.6849   2
  10   2  15 178.448 21.9828   1
 -10   2 -15 169.825 21.9141   6
  10   2  15 161.689 21.6247   5
  10  -2  15 170.992 24.1820   3
  10  -2  16 6.40372 10.6957   3
 -10  -2 -16 5.18697 6.60104   7
  10   2  16 22.2793 11.3926   1
 -10  -2 -16 7.91524 2.60565   6
 -10   2 -16 24.3132 11.2209   6
 -10  -2 -16 25.2162 10.9839   2
  10   2  16 27.0794 11.7354   5
  10   2  17 58.0038 14.9490   1
 -10  -2 -17 25.2791 4.34630   6
  10  -2  17 46.0491 16.7441   3
 -10  -2 -17 74.9670 16.6338   2
  10   2  17 44.4314 15.1496   5
 -10   2 -17 52.6515 15.0366   6
 -10  -2 -18 720.809 45.8107   2
  10   2  18 723.756 44.6033   1
 -10   2 -18 773.473 48.0251   6
  10  -2  18 756.181 52.1959   3
  10   2  18 735.011 45.5636   5
  10  -2  19 185.805 27.6643   3
 -10   2 -19 203.377 26.9996   6
 -10  -2 -19 141.016 21.0942   2
  10   2  19 164.850 23.4034   5
  10   2  19 159.097 22.2044   1
 -10  -2 -19 126.454 9.30228   6
  10  -2  20 208.131 30.8768   3
 -10  -2 -20 144.069 10.6016   6
 -10   2 -20 205.950 26.9150   6
 -10  -2 -20 226.605 27.4485   2
  10   2  20 219.534 27.9627   5
  10   2  20 227.302 26.8052   1
 -10  -2 -21 1914.97 77.2111   2
  10   2  21 1999.11 77.7766   5
  10   2  21 1870.48 72.3726   1
 -10   2 -21 2155.73 83.4781   6
  10  -2  21 2135.12 89.6623   3
 -10  -2 -22 223.694 14.3478   6
 -10  -2 -22 299.984 31.8512   2
 -10   2 -22 323.744 34.0695   6
  10   2  22 357.972 35.5957   5
  10   2  22 317.237 31.7779   1
 -10   2 -23-9.45771 10.5228   6
 -10  -2 -23 6.02190 9.22831   2
 -10  -2 -23-1.16626 4.15090   6
  10   2  23 31.8053 15.7033   5
  10   2  24 20.7264 11.9749   5
 -10   2 -24 19.2634 12.9466   6
 -10  -2 -24 59.9519 17.2305   2
 -10  -2 -24 29.8893 7.26051   6
 -10   2 -25 126.238 24.1630   6
 -10  -2 -25 114.955 22.6722   2
  10   2  25 131.243 24.7146   5
 -10   2 -26 103.432 22.8004   6
  10   2  26 154.778 26.8347   5
 -10  -2 -26 104.109 21.4718   2
 -10  -2 -27 838.227 56.6466   2
 -10  -2 -27 832.823 30.7695   6
  10   2  27 991.970 61.5602   5
 -10   2 -27 994.240 63.0972   6
  10   2  28 32.9172 17.6898   5
 -10   2 -28 37.3278 17.7030   6
 -10  -2 -28 51.6756 19.1143   2
 -10   2 -29 9.28087 12.3984   6
 -10  -2 -29 19.3452 15.1345   2
  10   2  29 23.2510 17.3083   5
  10  -2  29 25.9697 13.0632   4
  10  -2  30 27.9292 14.3476   4
 -10  -2 -30 4.41114 10.0777   2
  10   2  30 6.50354 12.5735   5
 -10   2 -30 22.7157 16.9324   6
 -10   2 -31-16.1569 15.9696   6
  10   2  31 16.8692 14.6517   5
 -10  -2 -31 10.9674 12.6203   2
  10  -2  31 5.45220 12.4623   4
 -10  -2 -32 151.662 28.0585   2
 -10   2 -32 129.379 27.1890   6
  10  -2  32 134.235 24.0839   4
  10   2  32 163.690 30.1292   5
 -10  -2 -33 20.0980 16.5717   2
 -10   2 -33 22.6214 17.3383   6
  10   2  33 33.2886 18.8010   5
  10  -2  33 36.5281 17.0251   4
 -10   2 -34 115.072 29.3578   6
 -10  -2 -34 78.2828 22.5529   2
  10   2  34 66.7513 21.3765   5
  10  -2  34 100.909 22.7441   4
 -10   2 -35 58.5403 22.5638   6
 -10  -2 -35 38.5082 17.5671   2
  10  -2  35 48.5516 17.6475   4
  10   2  35 42.9517 19.1061   5
 -10   2 -36 145.516 31.3724   6
 -10  -2 -36 143.863 28.8147   2
  10   2  36 224.982 37.2984   5
  10  -2  36 195.139 30.8035   4
  10   2  37 66.7028 21.9720   5
 -10   2 -37 22.0613 17.6213   6
 -10  -2 -37 16.7004 14.0121   2
  10  -2  37 79.0620 23.2014   4
 -10  -2 -38-1.81053 12.7961   2
  10  -2  38 14.3620 16.8802   4
 -10   2 -38 19.8469 17.7146   6
 -10   2 -39 108.319 28.2212   6
  10  -2  39 96.7073 23.0456   4
  10  -2  40 74.8074 23.1075   4
 -10  -4  30 115.412 33.0586   3
  10   4 -29 59.9645 24.2687   6
 -10  -4  29 78.7616 30.8794   3
 -10   4  29 104.607 27.4547   1
  10   4 -28 212.184 38.2496   6
 -10  -4  28 196.862 41.1513   3
 -10   4  28 245.920 37.9245   1
 -10  -4  27 85.0510 29.5830   3
 -10   4  27 79.4416 27.7865   1
  10   4 -27 33.9019 21.8285   6
 -10  -4  26 124.218 32.3879   3
  10   4 -26 142.911 30.4976   6
 -10   4  26 164.875 32.5000   1
  10   4 -25 89.4552 26.2156   6
 -10  -4  25 72.4083 27.6069   3
 -10   4  25 69.7451 23.7028   1
 -10   4  24 131.089 28.0992   1
  10   4 -24 108.665 27.0686   6
 -10  -4  24 158.240 36.0629   3
 -10  -4  23 111.590 32.0231   3
  10   4 -23 84.5796 25.2189   6
 -10   4  23 82.1377 23.5576   1
 -10   4  22 2.54583 16.4852   1
 -10  -4  22-21.4797 21.1573   3
  10   4 -22 0.19150 12.6146   6
 -10  -4  21 35.4356 20.4007   3
 -10   4  21 75.3075 25.3424   1
  10   4 -21 72.8192 22.8110   6
 -10   4  20 12.0094 13.6729   1
  10   4 -20 38.8973 19.6364   6
 -10  -4  20 38.0232 20.8338   3
  10   4 -19 16.6393 13.4392   6
 -10  -4  19 16.7329 19.5362   3
 -10   4  19 3.53980 13.7553   1
 -10   4  19 19.4108 11.7184   6
 -10  -4  18-22.7013 20.6828   3
  10   4 -18 16.3921 16.1366   6
 -10   4  18 22.3493 11.7156   6
 -10   4  18-6.27727 13.4108   1
 -10   4  17 717.493 56.1635   1
  10   4 -17 731.218 57.6124   6
 -10   4  17 800.643 47.6100   6
 -10  -4  17 689.512 65.1417   3
  10   4 -16 269.216 36.2710   6
 -10  -4  16 236.744 39.7035   3
 -10   4  16 247.372 33.9605   1
 -10   4  16 282.066 29.5239   6
 -10   4  15 139.713 27.4007   1
 -10  -4  15 165.390 35.1998   3
  10   4 -15 153.857 28.2126   6
 -10   4  15 175.348 24.1392   6
  10   4 -14 592.533 49.6834   6
 -10   4  14 583.931 42.0282   6
  10   4 -14 536.714 29.2790   1
 -10   4  14 505.980 46.1571   1
 -10  -4  14 564.033 57.6568   3
  10   4 -13 41.6073 10.1947   1
 -10  -4  13 41.2282 22.9230   3
 -10   4  13 47.3582 15.9729   6
  10   4 -13 46.4838 17.8175   6
 -10   4  13 31.9382 15.5082   1
  10   4 -12 53.2755 18.9003   6
  10   4 -12-2.85404 8.17920   1
 -10   4  12-23.1495 14.4000   1
 -10  -4  12 27.3818 21.0060   3
 -10   4  12-10.2193 12.2857   6
 -10   4  11 8.44431 9.97166   6
  10   4 -11 28.4328 15.2664   6
  10   4 -11 16.5409 9.01421   1
 -10  -4  11 38.6987 21.2958   3
 -10   4  10 10.1351 9.42044   6
  10   4 -10 8.96833 11.7267   6
  10   4 -10 3.28595 7.84655   1
 -10  -4  10 21.6764 19.2997   3
 -10  -4   9 189.756 33.2047   3
  10   4  -9 207.681 27.7066   6
  10   4  -9 210.276 22.0101   1
 -10   4   9 249.548 29.4993   6
 -10  -4   8 100.769 26.0322   3
  10   4  -8 126.445 18.7276   1
  10   4  -8 95.4968 21.2336   6
 -10   4   8 132.343 22.4959   6
 -10  -4   7 37.9667 20.3753   3
 -10   4   7 50.0669 16.1123   6
  10   4  -7 5.58282 9.88215   6
  10   4  -7 40.2087 12.5296   1
 -10  -4   6 25.6888 19.9636   3
  10   4  -6 15.3043 11.7390   6
 -10   4   6 3.69007 11.2860   6
  10   4  -6 12.0051 10.5824   1
 -10   4   5 334.708 34.4864   6
  10   4  -5 261.492 26.9204   1
 -10  -4   5 249.846 33.9428   3
  10   4  -5 223.162 27.9068   6
 -10   4   4 90.8142 19.9681   6
  10   4  -4 111.338 20.7495   6
  10   4  -4 119.205 19.7294   1
 -10  -4   4 116.354 26.2730   3
  10   4  -3 53.9128 15.5080   1
 -10   4   3 56.8044 18.0923   6
  10   4  -3 57.9736 16.4778   6
 -10  -4   3 45.7882 19.3483   3
  10   4  -2 25.6466 13.4164   1
 -10   4   2 41.5479 15.8095   6
  10   4  -2 12.2513 10.8298   6
 -10  -4   2 65.5034 20.7128   3
 -10   4   1 137.976 24.8505   6
  10   4  -1 150.507 22.6267   6
  10   4  -1 131.686 21.3277   1
 -10  -4   1 136.133 27.0306   3
  10   4   0 388.083 32.5293   6
 -10  -4   0 460.094 44.8105   3
  10   4   0 420.120 36.2351   1
 -10   4   0 416.337 40.0509   6
  10   4   1 20.1296 12.0139   6
 -10   4  -1 11.5168 11.8231   6
  10   4   1 31.3139 15.7758   1
 -10  -4  -1 12.3900 16.1593   3
 -10  -4  -2 28.0416 15.3954   3
  10   4   2 23.8836 10.3206   6
 -10   4  -2 40.4853 13.5573   6
  10   4   2 48.2409 15.2508   1
  10   4   3 5.93407 9.29384   6
 -10   4  -3 9.99417 12.4828   6
  10   4   3-5.43143 11.8372   1
 -10  -4  -3 8.15926 16.4688   3
  10   4   4-10.5979 9.07066   6
 -10  -4  -4 1.21010 12.1746   3
 -10   4  -4-13.0485 15.0917   6
  10   4   4-5.13401 11.3742   1
  10   4   5 157.533 25.0380   1
  10   4   5 141.044 18.0488   6
 -10   4  -5 155.725 27.3867   6
 -10  -4  -5 144.853 25.9887   3
  10   4   6-11.0673 8.56506   6
 -10   4  -6 2.94622 12.2685   6
  10   4   6 18.1781 15.8783   1
 -10  -4  -6 12.5786 13.3059   3
 -10  -4  -7-1.21180 12.2616   3
  10   4   7-12.6199 10.0401   6
  10   4   7-15.6585 12.4093   1
 -10   4  -7 3.63727 12.3317   6
 -10   4  -8 417.582 40.9820   6
 -10  -4  -8 415.400 39.6553   3
  10   4   8 379.558 25.9120   6
  10   4   8 475.214 43.0543   1
  10   4   9 231.932 31.8801   1
  10   4   9 206.715 19.2687   6
 -10   4  -9 185.436 28.8289   6
 -10  -4  -9 200.200 27.6715   3
  10   4  10 58.9907 20.6328   1
 -10   4 -10 19.2885 15.7087   6
 -10   4 -11-11.6695 15.3573   6
  10   4  11-6.69646 13.4787   1
  10   4  12 88.6214 23.8150   1
 -10   4 -12 58.2803 17.5390   6
 -10  -4 -13 138.385 27.1752   2
 -10   4 -13 57.7432 21.5112   6
  10   4  13 68.7798 20.9365   1
 -10  -4 -14 42.1644 18.8448   2
 -10   4 -14-0.65473 14.6782   6
  10   4  14-6.08252 13.2110   1
 -10   4 -15 437.054 45.9091   6
 -10  -4 -15 450.447 45.4808   2
  10   4  15 432.867 45.7438   1
 -10   4 -16 374.007 44.2498   6
  10   4  16 333.778 41.2052   1
 -10  -4 -16 422.709 45.9415   2
  10   4  17 811.563 61.7717   1
 -10  -4 -17 826.943 63.1258   2
 -10   4 -17 782.933 61.8766   6
 -10  -4 -18 73.9114 21.7319   2
  10   4  18 81.2952 26.2509   1
 -10   4 -18 51.9264 19.6512   6
  10   4  19 20.6045 16.8961   1
 -10  -4 -19 43.9457 20.0855   2
 -10   4 -19 85.8810 24.9114   6
 -10   4 -20 1020.43 72.5367   6
  10   4  20 1009.56 71.5406   1
 -10  -4 -20 1116.64 75.4865   2
 -10  -4 -21 63.8188 22.7965   2
 -10   4 -21 55.0492 21.2837   6
  10   4  21 40.2942 21.8964   1
 -10  -4 -22 146.000 30.3003   2
 -10   4 -22 85.5103 22.2101   6
  10   4  22 172.485 31.7033   1
  10   4  23 68.2222 23.0690   1
 -10  -4 -23 63.0083 24.4453   2
 -10   4 -23 50.3359 24.3346   6
 -10   4 -24 485.989 53.8443   6
 -10  -4 -24 507.245 54.2323   2
  10   4  24 543.109 55.7104   1
 -10  -4 -25 160.019 32.2001   2
 -10   4 -25 141.572 31.8767   6
  10   4  25 124.199 30.4857   1
 -10   4 -26 16.9459 20.7991   6
 -10  -4 -26 7.41499 13.6125   2
  10   4  26-2.81734 14.8966   1
  11  -1 -45 119.749 27.7591   2
  11   1 -44 79.0739 23.7590   6
  11  -1 -44 125.240 28.1358   2
  11  -1 -43 56.6605 22.1203   2
  11  -1 -42 53.6618 20.8316   2
 -11  -1  42 79.0519 24.7144   4
 -11  -1  41-10.1246 13.5061   4
  11  -1 -41 29.4719 15.7849   2
 -11  -1  40 73.5901 21.8757   4
  11  -1 -40 84.9463 21.7280   2
 -11  -1  39 32.4050 16.9818   4
  11  -1 -39 8.61406 11.4057   2
 -11  -1  38 23.6728 16.9633   4
 -11  -1  38-2.21134 13.8534   3
  11  -1 -38-1.26223 13.7552   2
 -11  -1  37 171.576 26.5147   3
  11   1 -37 101.244 17.3631   2
 -11  -1  37 152.954 28.7706   4
  11  -1 -37 100.409 22.3837   2
 -11  -1  36 23.6711 15.9271   4
 -11  -1  36 10.4653 12.1445   3
  11  -1 -36 39.0860 16.2101   2
  11   1 -36 43.2775 12.5339   2
 -11  -1  35 51.7099 19.7822   4
  11   1 -35 26.2532 9.76760   2
 -11  -1  35 47.7914 16.5528   3
  11  -1 -35 38.1028 14.3233   2
 -11  -1  34 32.4024 14.5787   4
  11  -1 -34 6.01438 10.1188   2
 -11  -1  34 28.1102 16.0660   3
  11   1 -34 22.8927 10.7450   2
 -11   1  34 7.80021 12.1180   4
 -11  -1  33 29.1648 14.5079   3
  11   1 -33 42.5870 11.9378   2
 -11   1  33 23.3073 11.4610   1
 -11   1  33 49.5939 17.9391   4
  11  -1 -33 12.3612 11.3922   2
 -11   1  32 49.0970 14.7617   1
  11   1 -32 60.0148 13.2382   2
 -11   1  32 61.0802 17.3974   4
 -11  -1  32 54.0629 17.0859   3
  11  -1 -32 60.8305 16.9584   2
 -11   1  31 53.0898 6.21816   3
 -11  -1  31 87.4673 18.4598   3
 -11   1  31 74.1579 18.5691   4
  11  -1 -31 76.6455 17.1012   2
 -11   1  31 69.7135 16.1322   1
  11   1 -31 83.6296 14.7075   2
 -11   1  30 12.1137 11.9342   4
 -11   1  30 2.81507 3.44803   3
  11   1 -30 8.19457 6.37880   2
 -11  -1  30-4.61179 10.6031   3
  11  -1 -30-5.14003 11.0967   2
 -11   1  30 15.1625 9.88963   1
 -11   1  29 165.573 28.0059   4
 -11   1  29 100.455 21.9999   1
 -11  -1  29 102.120 23.8460   3
  11  -1 -29 112.163 24.3667   2
 -11   1  29 52.9719 8.18391   3
 -11   1  28 186.026 14.0643   3
 -11   1  28 230.423 24.8618   1
 -11  -1  28 197.596 25.0818   3
 -11   1  28 193.834 25.8734   4
  11  -1 -28 207.249 25.6405   2
 -11   1  27 91.8383 10.0882   3
 -11   1  27 114.829 21.3937   1
 -11  -1  27 165.749 23.7952   3
  11  -1 -27 121.018 21.0409   2
 -11   1  27 160.260 25.3978   4
 -11  -1  26 204.408 25.1140   3
 -11   1  26 224.565 26.9054   4
 -11   1  26 229.550 23.4446   1
  11  -1 -26 197.516 23.3066   2
 -11   1  26 187.361 13.8777   3
  11  -1 -25 1089.86 50.1982   6
  11   1 -25 954.829 36.7007   2
  11  -1 -25 1033.46 52.0462   2
 -11   1  25 935.535 44.8901   1
 -11  -1  25 924.474 50.3839   3
 -11   1  25 1025.32 52.4561   4
 -11   1  25 969.965 29.8009   3
 -11  -1  24 159.846 22.4128   3
 -11   1  24 161.475 12.6719   3
  11   1 -24 170.291 15.6287   2
 -11   1  24 154.287 18.4307   1
 -11   1  24 186.130 23.4766   4
  11  -1 -24 156.622 21.2775   2
  11  -1 -24 147.010 18.3219   6
 -11  -1  23 23.6420 11.7270   3
  11   1 -23 9.17984 5.50035   2
 -11   1  23 8.52469 8.53099   1
  11  -1 -23 15.5437 8.98400   2
 -11   1  23 8.69254 4.55945   3
  11  -1 -23 19.1255 8.34266   6
 -11   1  23 12.8888 10.7672   4
  11  -1 -22 36.5712 11.6782   2
 -11   1  22 43.7061 11.6928   1
 -11  -1  22 41.0475 12.9031   3
 -11   1  22 45.7445 12.5723   4
  11  -1 -22 32.9730 10.7832   6
  11   1 -22 37.8612 8.65429   2
 -11   1  22 27.4256 7.44185   3
  11   1 -22 33.1519 11.2206   3
 -11   1  21 18.5558 9.17751   1
  11  -1 -21 4.95844 8.21300   2
 -11   1  21 9.10931 5.07843   3
 -11  -1  21 11.5858 10.1040   3
 -11   1  21 7.54578 8.87252   6
 -11   1  21 9.97486 9.48738   4
  11   1 -21-1.36865 8.28077   3
  11  -1 -21 9.88702 6.09158   6
 -11   1  20 159.612 18.9062   1
  11  -1 -20 188.294 19.9855   6
  11   1 -20 151.083 21.7759   6
  11  -1 -20 179.312 21.7174   2
 -11   1  20 194.939 21.6547   4
 -11   1  20 174.544 19.9979   6
  11   1 -20 203.405 22.1048   3
 -11  -1  20 170.757 21.6947   3
  11  -1 -19 13.9648 8.73189   2
 -11   1  19 6.18937 7.34955   6
 -11  -1  19 15.9610 10.8694   3
 -11   1  19 25.1314 10.8480   4
  11  -1 -19 21.4816 8.18225   6
  11   1 -19 27.2335 11.4467   3
 -11   1  18 514.563 31.7766   4
 -11  -1  18 449.343 32.2718   3
 -11   1  18 468.552 29.7809   6
  11   1 -18 482.514 31.4889   3
 -11   1  18 490.290 29.8008   2
  11  -1 -18 491.800 29.1858   6
  11   1 -17 17.4109 10.8666   3
 -11   1  17 9.63070 9.37897   6
  11  -1 -17 29.6164 9.76242   6
 -11  -1  17 12.5728 11.8827   3
 -11   1  17 35.0093 11.8749   4
 -11   1  17 14.6968 8.44230   2
  11  -1 -16 1416.44 46.0586   6
 -11  -1  16 1389.68 54.2078   3
 -11   1  16 1432.11 47.6910   6
  11   1 -16 1408.65 52.5891   3
 -11   1  16 1357.29 47.4392   4
 -11   1  16 1376.54 47.6923   2
  11   1 -15 1018.33 44.3745   3
  11  -1 -15 918.130 17.1000   7
 -11  -1  15 951.062 44.5047   3
  11  -1 -15 1018.47 38.1618   6
 -11   1  15 1039.73 39.6830   6
 -11   1  15 977.138 39.1506   4
 -11   1  15 951.037 38.2176   2
 -11   1  14 2025.54 53.9248   6
 -11   1  14 2011.66 54.0886   2
 -11  -1  14 1949.99 61.7587   3
  11   1 -14 2027.19 60.9130   3
 -11   1  14 1889.77 52.1218   4
  11  -1 -14 1966.55 52.0056   6
 -11   1  13 300.572 21.1851   4
 -11  -1  13 280.122 23.8489   3
  11   1 -13 317.220 24.5661   3
 -11   1  13 275.063 20.5986   2
 -11   1  13 286.646 20.9009   6
  11  -1 -13 287.950 20.0731   6
  11  -1 -12 367.805 21.7439   4
 -11  -1  12 343.746 25.9034   3
 -11   1  12 334.605 21.0552   4
  11   1 -12 333.548 24.7714   3
 -11   1  12 349.394 22.0381   2
 -11   1  12 371.271 22.7230   6
  11  -1 -12 340.212 21.3942   6
 -11  -1  11 1368.29 48.8815   3
 -11   1  11 1353.84 42.4139   2
  11  -1 -11 1344.33 39.0004   4
 -11   1  11 1424.34 41.7933   6
  11  -1 -11 1389.77 40.9483   6
  11  -1 -10 41.3283 8.29451   4
 -11  -1  10 32.2543 10.5297   3
 -11   1  10 50.9230 10.0168   6
 -11   1  10 30.8731 7.56297   2
  11  -1 -10 48.4418 10.5137   6
 -11   1   9 169.311 16.8748   2
 -11  -1   9 164.364 17.7586   3
 -11   1   9 189.040 14.8765   6
  11  -1  -9 181.749 14.1322   4
  11  -1  -9 225.416 16.2007   6
  11  -1  -8 15.4732 6.97816   6
 -11   1   8 11.5880 6.23887   6
 -11   1   8 3.11931 5.38614   2
 -11  -1   8 7.27360 8.56012   3
  11  -1  -8 4.34689 4.40800   4
 -11   1   7 119.596 11.6217   6
  11  -1  -7 119.198 11.0715   6
 -11   1   7 115.616 12.6282   2
 -11  -1   7 119.337 15.0695   3
  11  -1  -7 107.066 10.0105   4
 -11   1   7 101.607 9.93876   5
 -11   1   6 104.932 11.6321   2
  11  -1  -6 122.621 11.8074   6
 -11   1   6 102.478 9.39841   5
 -11  -1   6 113.047 14.2563   3
  11  -1  -6 104.461 9.25672   4
 -11   1   6 115.186 11.8103   6
 -11   1   5 1285.86 34.8189   6
 -11   1   5 1263.32 36.0310   2
 -11  -1   5 1203.50 40.9905   3
  11  -1  -5 1165.87 26.3297   4
 -11   1   5 1214.54 27.0573   5
 -11  -1   5 1153.35 21.4844   1
 -11   1   4 17829.0 127.291   6
 -11  -1   4 17962.9 81.6526   2
 -11  -1   4 17879.1 149.658   3
 -11   1   4 17835.8 95.0910   5
 -11  -1   4 17621.5 90.7188   1
 -11   1   3 51.6282 9.60453   6
 -11  -1   3 40.6427 5.21145   2
  11  -1  -3 43.8127 5.53695   5
 -11  -1   3 61.9955 12.4304   3
 -11  -1   3 56.8351 7.27410   1
  11   1  -3 52.4755 6.97494   1
  11   1  -2 18730.0 103.478   1
 -11  -1   2 18502.9 105.298   1
 -11  -1   2 18663.1 98.2156   2
 -11  -1   2 18527.2 143.825   3
  11  -1  -2 18708.4 86.9555   5
 -11   1   2 18669.1 133.806   6
 -11  -1   1 2224.99 36.5702   2
 -11  -1   1 2192.17 38.5271   1
 -11  -1   1 2218.25 49.2272   3
  11   1  -1 2185.45 38.6734   1
  11  -1  -1 2236.25 29.8035   5
 -11   1   1 2285.25 47.5368   6
 -11   1   0 3.83640 5.28633   6
 -11  -1   0 3.72482 4.47771   2
  11   1   0 27.1300 9.06688   1
 -11  -1   0 12.3223 7.55262   1
 -11  -1   0 17.9853 8.44905   3
 -11  -1  -1 5227.95 70.5481   3
 -11  -1  -1 5091.40 63.8614   1
 -11   1  -1 5343.24 73.8211   6
  11   1   1 5180.40 64.5315   1
 -11  -1  -1 5295.89 62.8815   2
  11   1   2 1475.76 38.4046   7
 -11  -1  -2 1460.77 35.9611   1
  11   1   2 1430.43 21.7880   6
 -11  -1  -2 1442.10 36.1989   3
 -11   1  -2 1502.50 40.1037   6
 -11  -1  -2 1462.09 34.7886   2
 -11  -1  -3 895.126 28.9532   2
  11   1   3 875.460 29.7734   7
 -11   1  -3 862.426 31.8170   6
 -11  -1  -3 863.483 28.7034   1
 -11  -1  -3 888.665 27.6412   3
 -11  -1  -4 9.80675 5.66482   2
  11   1   4 5.08401 6.40932   7
 -11  -1  -4 12.0673 6.08931   3
 -11   1  -4 13.7429 7.18992   6
 -11  -1  -4 10.5323 5.47464   7
 -11  -1  -4 7.51300 6.06362   1
 -11  -1  -5 92.2308 10.5187   7
  11   1   5 90.0545 12.1968   5
 -11   1  -5 84.8408 12.2911   6
 -11  -1  -5 91.7374 10.7850   1
  11   1   5 81.5339 10.6190   7
 -11  -1  -5 91.7390 9.14995   3
 -11  -1  -6 1562.90 39.1013   7
  11   1   6 1550.60 43.5614   5
 -11   1  -6 1494.32 43.7452   6
 -11  -1  -6 1563.92 42.1997   1
 -11  -1  -6 1535.91 31.9492   3
  11   1   6 1543.33 38.9098   7
 -11  -1  -7 215.240 11.7642   3
 -11   1  -7 213.784 17.8246   6
 -11  -1  -7 244.399 18.2404   1
  11   1   7 246.367 19.1809   5
  11   1   7 212.930 15.8350   7
 -11  -1  -7 230.859 16.0647   7
 -11  -1  -8 1154.85 34.2174   7
 -11  -1  -8 1177.46 38.9793   1
 -11   1  -8 1143.56 40.1083   6
 -11  -1  -8 1106.17 24.6362   3
  11   1   8 1141.37 39.2489   5
 -11   1  -8 1114.35 44.1142   3
  11   1   8 1156.30 34.2966   7
  11   1   9 458.764 21.9903   7
 -11   1  -9 456.895 26.2112   6
 -11  -1  -9 417.419 14.4138   3
 -11  -1  -9 483.976 26.0544   1
  11   1   9 434.117 25.0627   5
 -11   1  -9 434.777 28.3290   3
  11   1  10 229.448 15.9492   7
 -11  -1 -10 147.685 7.04252   6
 -11  -1 -10 234.672 18.7792   1
  11   1  10 212.899 18.8638   5
 -11   1 -10 238.358 19.7924   6
 -11   1 -10 233.051 21.2086   3
 -11  -1 -10 222.443 9.96075   3
 -11  -1 -11 235.337 9.50764   6
 -11   1 -11 249.356 22.3693   3
 -11   1 -11 268.115 20.9293   6
  11   1  11 260.831 20.9886   5
 -11  -1 -11 255.290 9.67510   3
 -11  -1 -11 185.015 8.35787   6
 -11  -1 -11 288.803 21.4684   1
  11   1  11 262.446 17.0583   7
 -11  -1 -12 397.948 25.4336   1
 -11   1 -12 399.870 28.2873   3
 -11   1 -12 417.734 26.8240   6
  11   1  12 370.004 25.3215   5
 -11  -1 -12 386.129 12.9630   6
 -11  -1 -12 306.828 11.9463   6
  11   1  12 394.648 20.7996   7
 -11   1 -13 1724.98 54.8084   6
 -11  -1 -13 1766.04 54.0019   1
  11   1  13 1653.61 52.9132   5
  11   1  13 1711.39 42.4774   7
 -11  -1 -13 1517.20 28.7507   6
 -11   1 -13 1686.94 57.7044   3
 -11   1 -14 37.3178 10.0883   3
  11   1  14 49.9933 12.6159   5
 -11  -1 -14 43.4709 6.19873   6
 -11  -1 -14 49.4815 12.3025   1
  11   1  14 55.7197 10.0593   7
 -11   1 -14 59.8619 12.7407   6
 -11  -1 -15 675.036 22.3606   6
  11   1  15 681.821 27.7796   7
 -11  -1 -15 736.765 36.9536   1
 -11   1 -15 707.396 38.6236   3
  11   1  15 690.237 36.8087   5
 -11   1 -15 672.117 36.2694   6
 -11   1 -16-7.43736 8.44353   3
 -11  -1 -16 1.26684 4.37602   6
 -11   1 -16 5.94546 6.70410   6
  11   1  16 12.5300 9.59283   5
  11   1  16 16.1804 7.54433   7
 -11  -1 -16 9.87383 9.41968   1
 -11  -1 -17 154.992 12.4264   6
 -11  -1 -17 181.765 20.6917   1
 -11   1 -17 178.597 20.1940   3
 -11   1 -17 170.457 19.9447   6
  11   1  17 171.355 20.5117   5
  11   1  17 165.704 14.6317   7
  11   1  18 143.878 19.5029   5
 -11   1 -18 140.656 18.7538   3
  11   1  18 131.772 13.1362   7
 -11  -1 -18 123.922 17.5477   2
 -11  -1 -18 132.091 17.3833   1
 -11   1 -18 127.347 17.9704   6
 -11  -1 -18 137.436 12.3623   6
  11  -1  19 29.8124 9.24107   4
[truncated: 1,037,573 more chars]
