# Supplementary material for: Vinylation of a Secondary Amine Core with Calcium Carbide for Efficient Post-Modification and Access to Polymeric Materials
Source: Molecules. 2018 Mar 13;23(3):648. doi: 10.3390/molecules23030648 (PMC6017323; doi:10.3390/molecules23030648)
Supplement: Supplementary file 1 [file molecules-23-00648-s001.zip › N-vinylindole.cif]

data_rks-564
_audit_creation_date              2016-05-11
_audit_creation_method
;
  Olex2 1.2-ac2
  (compiled 2012.03.27 svn.r2268, GUI svn.r4156)
;
_publ_contact_author_address      ?
_publ_contact_author_email        ?
_publ_contact_author_name         ''
_publ_contact_author_phone        ?
_chemical_name_common             ?
_chemical_name_systematic
;
 ? 
;
_chemical_formula_moiety          'C10 H9 N'
_chemical_formula_sum             'C10 H9 N'
_chemical_formula_weight          143.18
_chemical_absolute_configuration  unk
_chemical_melting_point           ?
_chemical_oxdiff_formula          'C8 N3'
loop_
  _atom_type_symbol
  _atom_type_description
  _atom_type_scat_dispersion_real
  _atom_type_scat_dispersion_imag
  _atom_type_scat_source
 'C' 'C' 0.0033 0.0016 'International Tables Vol C Tables 4.2.6.8 and 6.1.1.4'
 'N' 'N' 0.0061 0.0033 'International Tables Vol C Tables 4.2.6.8 and 6.1.1.4'
 'H' 'H' 0.0000 0.0000 'International Tables Vol C Tables 4.2.6.8 and 6.1.1.4'

_space_group_crystal_system       'orthorhombic'
_space_group_IT_number            33
_space_group_name_H-M_alt         'P n a 21'
_space_group_name_Hall            'P 2c -2n'
loop_
  _space_group_symop_id
  _space_group_symop_operation_xyz
 1 'x, y, z'
 2 '-x, -y, z+1/2'
 3 '-x+1/2, y+1/2, z+1/2'
 4 'x+1/2, -y+1/2, z'

_cell_length_a                    9.5037(17)
_cell_length_b                    5.9344(10)
_cell_length_c                    13.564(3)
_cell_angle_alpha                 90.00
_cell_angle_beta                  90.00
_cell_angle_gamma                 90.00
_cell_volume                      765.0(2)
_cell_formula_units_Z             4
_cell_measurement_reflns_used     2078
_cell_measurement_temperature     100(2)
_cell_measurement_theta_max       31.6990
_cell_measurement_theta_min       3.7010
_exptl_absorpt_coefficient_mu     0.073
_exptl_absorpt_correction_T_max   1.00000
_exptl_absorpt_correction_T_min   0.26082
_exptl_absorpt_correction_type    multi-scan
_exptl_absorpt_process_details
;
CrysAlisPro, Agilent Technologies,
Version 1.171.36.32 (release 02-08-2013 CrysAlis171 .NET)
(compiled Aug  2 2013,16:46:58)
Empirical absorption correction using spherical harmonics,
 implemented in SCALE3 ABSPACK scaling algorithm.
;
_exptl_crystal_colour             'translucent colorless'
_exptl_crystal_density_diffrn     1.243
_exptl_crystal_density_meas       ?
_exptl_crystal_density_method     'not measured'
_exptl_crystal_description        'whisker'
_exptl_crystal_F_000              304
_exptl_crystal_size_max           0.31
_exptl_crystal_size_mid           0.09
_exptl_crystal_size_min           0.08
_exptl_special_details
;
 ? 
;
_diffrn_reflns_av_R_equivalents   0.0430
_diffrn_reflns_av_unetI/netI      0.0390
_diffrn_reflns_limit_h_max        11
_diffrn_reflns_limit_h_min        -12
_diffrn_reflns_limit_k_max        7
_diffrn_reflns_limit_k_min        -7
_diffrn_reflns_limit_l_max        17
_diffrn_reflns_limit_l_min        -17
_diffrn_reflns_number             5207
_diffrn_reflns_theta_full         27.50
_diffrn_reflns_theta_max          27.50
_diffrn_reflns_theta_min          3.00
_diffrn_ambient_temperature       100(2)
_diffrn_detector_area_resol_mean  16.2096
_diffrn_measured_fraction_theta_full 0.9978
_diffrn_measured_fraction_theta_max 0.9978
_diffrn_measurement_details
;
#__ type_ start__ end____ width___ exp.time_
  1 omega  -17.00   34.00   1.0000   65.0000
omega____ theta____ kappa____ phi______ frames
    -      -25.4031   77.0000   30.0000 51

#__ type_ start__ end____ width___ exp.time_
  2 omega  -55.00   33.00   1.0000   65.0000
omega____ theta____ kappa____ phi______ frames
    -      -25.4031   77.0000  -90.0000 88

#__ type_ start__ end____ width___ exp.time_
  3 omega  -55.00   39.00   1.0000   65.0000
omega____ theta____ kappa____ phi______ frames
    -      -25.4031   77.0000  120.0000 94

#__ type_ start__ end____ width___ exp.time_
  4 omega   -3.00   95.00   1.0000   65.0000
omega____ theta____ kappa____ phi______ frames
    -       26.4968   77.0000  120.0000 98

#__ type_ start__ end____ width___ exp.time_
  5 omega   70.00   97.00   1.0000   65.0000
omega____ theta____ kappa____ phi______ frames
    -       26.4968   77.0000  -90.0000 27

#__ type_ start__ end____ width___ exp.time_
  6 omega   -1.00   26.00   1.0000   65.0000
omega____ theta____ kappa____ phi______ frames
    -       26.4968   77.0000 -120.0000 27
;
_diffrn_measurement_device_type   'Xcalibur, Eos'
_diffrn_measurement_method        '\w scans'
_diffrn_orient_matrix_UB_11       0.0470663000
_diffrn_orient_matrix_UB_12       -0.0308903000
_diffrn_orient_matrix_UB_13       -0.0382781000
_diffrn_orient_matrix_UB_21       0.0466752000
_diffrn_orient_matrix_UB_22       -0.0462333000
_diffrn_orient_matrix_UB_23       0.0354466000
_diffrn_orient_matrix_UB_31       -0.0340668000
_diffrn_orient_matrix_UB_32       -0.1058004000
_diffrn_orient_matrix_UB_33       -0.0045710000
_diffrn_radiation_monochromator   graphite
_diffrn_radiation_type            'Mo K\a'
_diffrn_radiation_wavelength      0.7107
_diffrn_source                    'Enhance (Mo) X-ray Source'
_diffrn_standards_decay_%         ?
_diffrn_standards_interval_count  ?
_diffrn_standards_interval_time   ?
_diffrn_standards_number          ?
_reflns_number_gt                 1581
_reflns_number_total              1682
_reflns_odcompleteness_completeness 99.78
_reflns_odcompleteness_iscentric  1
_reflns_odcompleteness_theta      30.01
_reflns_threshold_expression      >2sigma(I)
_computing_cell_refinement
;
CrysAlisPro, Agilent Technologies,
Version 1.171.36.32 (release 02-08-2013 CrysAlis171 .NET)
(compiled Aug  2 2013,16:46:58)
;
_computing_data_collection
;
CrysAlisPro, Agilent Technologies,
Version 1.171.36.32 (release 02-08-2013 CrysAlis171 .NET)
(compiled Aug  2 2013,16:46:58)
;
_computing_data_reduction
;
CrysAlisPro, Agilent Technologies,
Version 1.171.36.32 (release 02-08-2013 CrysAlis171 .NET)
(compiled Aug  2 2013,16:46:58)
;
_computing_molecular_graphics
;
O. V. Dolomanov, L. J. Bourhis, R. J. Gildea, J. A. K. Howard and H. Puschmann,
OLEX2: a complete structure solution, refinement and analysis program.
J. Appl. Cryst. (2009). 42, 339-341.
;
_computing_publication_material
;
O. V. Dolomanov, L. J. Bourhis, R. J. Gildea, J. A. K. Howard and H. Puschmann,
OLEX2: a complete structure solution, refinement and analysis program.
J. Appl. Cryst. (2009). 42, 339-341.
;
_computing_structure_refinement
;
SHELXL, G.M. Sheldrick, Acta Cryst.
(2008). A64, 112-122
;
_computing_structure_solution
;
SHELXS, G.M. Sheldrick, Acta Cryst.
(2008). A64, 112-122
;
_refine_diff_density_max          0.197
_refine_diff_density_min          -0.198
_refine_diff_density_rms          0.040
_refine_ls_abs_structure_details  'Flack H D (1983), Acta Cryst. A39, 876-881'
_refine_ls_abs_structure_Flack    -2(4)
_refine_ls_extinction_coef        ?
_refine_ls_extinction_method      none
_refine_ls_goodness_of_fit_ref    1.027
_refine_ls_hydrogen_treatment     mixed
_refine_ls_matrix_type            full
_refine_ls_number_parameters      100
_refine_ls_number_reflns          1682
_refine_ls_number_restraints      1
_refine_ls_R_factor_all           0.0463
_refine_ls_R_factor_gt            0.0429
_refine_ls_restrained_S_all       1.027
_refine_ls_shift/su_max           0.000
_refine_ls_shift/su_mean          0.000
_refine_ls_structure_factor_coef  Fsqd
_refine_ls_weighting_details
'calc w=1/[\s^2^(Fo^2^)+(0.0544P)^2^+0.2390P] where P=(Fo^2^+2Fc^2^)/3'
_refine_ls_weighting_scheme       calc
_refine_ls_wR_factor_gt           0.1040
_refine_ls_wR_factor_ref          0.1080
_refine_special_details
;
 Refinement of F^2^ against ALL reflections.  The weighted R-factor wR and 
 goodness of fit S are based on F^2^, conventional R-factors R are based 
 on F, with F set to zero for negative F^2^. The threshold expression of 
 F^2^ > 2sigma(F^2^) is used only for calculating R-factors(gt) etc. and is 
 not relevant to the choice of reflections for refinement.  R-factors based 
 on F^2^ are statistically about twice as large as those based on F, and R- 
 factors based on ALL data will be even larger. 
;
_atom_sites_solution_hydrogens    geom
_atom_sites_solution_primary      direct
_atom_sites_solution_secondary    difmap
loop_
  _atom_site_label
  _atom_site_type_symbol
  _atom_site_fract_x
  _atom_site_fract_y
  _atom_site_fract_z
  _atom_site_U_iso_or_equiv
  _atom_site_adp_type
  _atom_site_occupancy
  _atom_site_symmetry_multiplicity
  _atom_site_calc_flag
  _atom_site_refinement_flags
  _atom_site_disorder_assembly
  _atom_site_disorder_group
 C5 C 0.86753(17) 0.9434(3) 0.74185(13) 0.0183(4) Uani 1 1 d . . .
 C6 C 0.84064(19) 0.7786(3) 0.81259(14) 0.0201(4) Uani 1 1 d . . .
 H6 H 0.8906 0.6440 0.8137 0.024 Uiso 1 1 calc R . .
 N1 N 0.96223(15) 0.9431(2) 0.66334(11) 0.0191(3) Uani 1 1 d . . .
 C8 C 0.66053(19) 1.0269(3) 0.87957(14) 0.0238(4) Uani 1 1 d . . .
 H8 H 0.5916 1.0528 0.9269 0.029 Uiso 1 1 calc R . .
 C7 C 0.7366(2) 0.8237(3) 0.88094(14) 0.0235(4) Uani 1 1 d . . .
 H7 H 0.7164 0.7169 0.9291 0.028 Uiso 1 1 calc R . .
 C2 C 0.79179(19) 1.1487(3) 0.73783(14) 0.0199(4) Uani 1 1 d . . .
 C3 C 0.8445(2) 1.2717(3) 0.65484(15) 0.0232(4) Uani 1 1 d . . .
 H3 H 0.8145 1.4131 0.6340 0.028 Uiso 1 1 calc R . .
 C10 C 1.1209(2) 0.7393(4) 0.55565(16) 0.0256(4) Uani 1 1 d . . .
 H10A H 1.1105 0.8465 0.5062 0.031 Uiso 1 1 calc R . .
 H10B H 1.1790 0.6154 0.5458 0.031 Uiso 1 1 calc R . .
 C9 C 1.05290(18) 0.7631(3) 0.63997(14) 0.0208(4) Uani 1 1 d . . .
 H9 H 1.0660 0.6524 0.6876 0.025 Uiso 1 1 calc R . .
 C1 C 0.68701(19) 1.1892(3) 0.80847(15) 0.0233(4) Uani 1 1 d . . .
 H1 H 0.6360 1.3229 0.8076 0.028 Uiso 1 1 calc R . .
 C4 C 0.9463(2) 1.1439(3) 0.61215(14) 0.0222(4) Uani 1 1 d . . .
 H4 H 0.9979 1.1851 0.5567 0.027 Uiso 1 1 calc R . .

loop_
  _atom_site_aniso_label
  _atom_site_aniso_U_11
  _atom_site_aniso_U_22
  _atom_site_aniso_U_33
  _atom_site_aniso_U_23
  _atom_site_aniso_U_13
  _atom_site_aniso_U_12
 C5 0.0135(8) 0.0181(9) 0.0232(8) -0.0004(7) -0.0024(8) -0.0020(6)
 C6 0.0186(9) 0.0175(8) 0.0240(9) 0.0016(7) -0.0017(7) 0.0002(6)
 N1 0.0170(7) 0.0177(7) 0.0226(7) 0.0024(6) -0.0008(6) -0.0006(6)
 C8 0.0167(9) 0.0297(10) 0.0248(9) -0.0067(8) 0.0008(7) -0.0011(7)
 C7 0.0214(10) 0.0257(10) 0.0233(8) 0.0020(7) -0.0011(8) -0.0043(7)
 C2 0.0177(9) 0.0160(8) 0.0261(9) 0.0000(7) -0.0048(8) -0.0024(7)
 C3 0.0234(9) 0.0162(8) 0.0301(9) 0.0045(8) -0.0055(8) -0.0021(6)
 C10 0.0234(10) 0.0217(9) 0.0317(9) -0.0001(7) 0.0012(8) -0.0015(8)
 C9 0.0170(9) 0.0162(8) 0.0291(9) 0.0008(7) -0.0037(7) -0.0019(6)
 C1 0.0168(9) 0.0209(9) 0.0322(10) -0.0045(8) -0.0056(8) 0.0025(7)
 C4 0.0216(9) 0.0185(9) 0.0267(9) 0.0062(7) -0.0038(7) -0.0040(7)

_geom_special_details
;
 All esds (except the esd in the dihedral angle between two l.s. planes) 
 are estimated using the full covariance matrix.  The cell esds are taken 
 into account individually in the estimation of esds in distances, angles 
 and torsion angles; correlations between esds in cell parameters are only 
 used when they are defined by crystal symmetry.  An approximate (isotropic) 
 treatment of cell esds is used for estimating esds involving l.s. planes. 
;
loop_
  _geom_bond_atom_site_label_1
  _geom_bond_atom_site_label_2
  _geom_bond_distance
  _geom_bond_site_symmetry_2
  _geom_bond_publ_flag
 C5 C6 1.394(3) . ?
 C5 N1 1.394(2) . ?
 C5 C2 1.416(3) . ?
 C6 H6 0.9300 . ?
 C6 C7 1.381(3) . ?
 N1 C9 1.408(2) . ?
 N1 C4 1.388(2) . ?
 C8 H8 0.9300 . ?
 C8 C7 1.407(3) . ?
 C8 C1 1.386(3) . ?
 C7 H7 0.9300 . ?
 C2 C3 1.432(3) . ?
 C2 C1 1.403(3) . ?
 C3 H3 0.9300 . ?
 C3 C4 1.359(3) . ?
 C10 H10A 0.9300 . ?
 C10 H10B 0.9300 . ?
 C10 C9 1.321(3) . ?
 C9 H9 0.9300 . ?
 C1 H1 0.9300 . ?
 C4 H4 0.9300 . ?

loop_
  _geom_angle_atom_site_label_1
  _geom_angle_atom_site_label_2
  _geom_angle_atom_site_label_3
  _geom_angle
  _geom_angle_site_symmetry_1
  _geom_angle_site_symmetry_3
  _geom_angle_publ_flag
 C6 C5 N1 130.03(16) . . ?
 C6 C5 C2 122.47(16) . . ?
 N1 C5 C2 107.46(15) . . ?
 C5 C6 H6 121.4 . . ?
 C7 C6 C5 117.24(16) . . ?
 C7 C6 H6 121.4 . . ?
 C5 N1 C9 124.61(14) . . ?
 C4 N1 C5 108.10(15) . . ?
 C4 N1 C9 127.25(16) . . ?
 C7 C8 H8 119.6 . . ?
 C1 C8 H8 119.6 . . ?
 C1 C8 C7 120.77(17) . . ?
 C6 C7 C8 121.66(18) . . ?
 C6 C7 H7 119.2 . . ?
 C8 C7 H7 119.2 . . ?
 C5 C2 C3 106.91(15) . . ?
 C1 C2 C5 118.80(17) . . ?
 C1 C2 C3 134.28(18) . . ?
 C2 C3 H3 126.3 . . ?
 C4 C3 C2 107.44(16) . . ?
 C4 C3 H3 126.3 . . ?
 H10A C10 H10B 120.0 . . ?
 C9 C10 H10A 120.0 . . ?
 C9 C10 H10B 120.0 . . ?
 N1 C9 H9 117.4 . . ?
 C10 C9 N1 125.11(17) . . ?
 C10 C9 H9 117.4 . . ?
 C8 C1 C2 119.05(17) . . ?
 C8 C1 H1 120.5 . . ?
 C2 C1 H1 120.5 . . ?
 N1 C4 H4 125.0 . . ?
 C3 C4 N1 110.09(17) . . ?
 C3 C4 H4 125.0 . . ?
