# Supplementary material for: Vinylation of a Secondary Amine Core with Calcium Carbide for Efficient Post-Modification and Access to Polymeric Materials
Source: Molecules. 2018 Mar 13;23(3):648. doi: 10.3390/molecules23030648 (PMC6017323; doi:10.3390/molecules23030648)
Supplement: Supplementary file 1 [file molecules-23-00648-s001.zip › olanzapine-vinyl ether.cif]

data_sab021
_audit_creation_date              2017-10-27
_audit_creation_method
;
Olex2 1.2
(compiled 2017.08.10 svn.r3458 for OlexSys, GUI svn.r5381)
;
_shelx_SHELXL_version_number      '2014/7'
_publ_contact_author_address      ?
_publ_contact_author_email        ?
_publ_contact_author_id_orcid     ?
_publ_contact_author_name         ''
_publ_contact_author_phone        ?
_publ_section_references
;
Dolomanov, O.V., Bourhis, L.J., Gildea, R.J, Howard, J.A.K. & Puschmann, H.
 (2009), J. Appl. Cryst. 42, 339-341.

Palatinus, L. & Chapuis, G. (2007). J. Appl. Cryst., 40, 786-790;
Palatinus, L. & van der Lee, A. (2008). J. Appl. Cryst. 41, 975-984;
Palatinus, L., Prathapa, S. J. & van Smaalen, S. (2012). J. Appl. Cryst. 45,
 575-580.

Sheldrick, G.M. (2015). Acta Cryst. C71, 3-8.
;
_chemical_name_common             ?
_chemical_name_systematic         ?
_chemical_formula_moiety          'C19 H22 N4 S'
_chemical_formula_sum             'C19 H22 N4 S'
_chemical_formula_weight          338.46
_chemical_melting_point           ?
_chemical_oxdiff_formula          'C22 H18 N2 O7 S'
loop_
  _atom_type_symbol
  _atom_type_description
  _atom_type_scat_dispersion_real
  _atom_type_scat_dispersion_imag
  _atom_type_scat_source
 'C' 'C' 0.0033 0.0016 'International Tables Vol C Tables 4.2.6.8 and 6.1.1.4'
 'H' 'H' 0.0000 0.0000 'International Tables Vol C Tables 4.2.6.8 and 6.1.1.4'
 'N' 'N' 0.0061 0.0033 'International Tables Vol C Tables 4.2.6.8 and 6.1.1.4'
 'S' 'S' 0.1246 0.1234 'International Tables Vol C Tables 4.2.6.8 and 6.1.1.4'

_shelx_space_group_comment
;
The symmetry employed for this shelxl refinement is uniquely defined
by the following loop, which should always be used as a source of
symmetry information in preference to the above space-group names.
They are only intended as comments.
;
_space_group_crystal_system       'monoclinic'
_space_group_IT_number            14
_space_group_name_H-M_alt         'P 1 21/n 1'
_space_group_name_Hall            '-P 2yn'
loop_
  _space_group_symop_operation_xyz
 'x, y, z'
 '-x+1/2, y+1/2, -z+1/2'
 '-x, -y, -z'
 'x-1/2, -y-1/2, z-1/2'

_cell_length_a                    8.9450(4)
_cell_length_b                    14.1199(8)
_cell_length_c                    14.0081(6)
_cell_angle_alpha                 90
_cell_angle_beta                  98.512(4)
_cell_angle_gamma                 90
_cell_volume                      1749.77(15)
_cell_formula_units_Z             4
_cell_measurement_reflns_used     2043
_cell_measurement_temperature     100.00(10)
_cell_measurement_theta_max       29.6460
_cell_measurement_theta_min       3.2440
_shelx_estimated_absorpt_T_max    0.981
_shelx_estimated_absorpt_T_min    0.972
_exptl_absorpt_coefficient_mu     0.193
_exptl_absorpt_correction_T_max   1.00000
_exptl_absorpt_correction_T_min   0.99152
_exptl_absorpt_correction_type    multi-scan
_exptl_absorpt_process_details
;
CrysAlisPro, Agilent Technologies,
Version 1.171.36.32 (release 02-08-2013 CrysAlis171 .NET)
(compiled Aug  2 2013,16:46:58)
Empirical absorption correction using spherical harmonics,
 implemented in SCALE3 ABSPACK scaling algorithm.
;
_exptl_absorpt_special_details    ?
_exptl_crystal_colour             'clear colourless'
_exptl_crystal_colour_lustre      clear
_exptl_crystal_colour_modifier    .
_exptl_crystal_colour_primary     colourless
_exptl_crystal_density_diffrn     1.285
_exptl_crystal_density_meas       ?
_exptl_crystal_density_method     ?
_exptl_crystal_description        plate
_exptl_crystal_F_000              720
_exptl_crystal_size_max           0.15
_exptl_crystal_size_mid           0.15
_exptl_crystal_size_min           0.1
_exptl_transmission_factor_max    ?
_exptl_transmission_factor_min    ?
_diffrn_reflns_av_R_equivalents   0.0306
_diffrn_reflns_av_unetI/netI      0.0594
_diffrn_reflns_Laue_measured_fraction_full 0.997
_diffrn_reflns_Laue_measured_fraction_max 0.995
_diffrn_reflns_limit_h_max        11
_diffrn_reflns_limit_h_min        -11
_diffrn_reflns_limit_k_max        7
_diffrn_reflns_limit_k_min        -18
_diffrn_reflns_limit_l_max        18
_diffrn_reflns_limit_l_min        -12
_diffrn_reflns_number             8032
_diffrn_reflns_point_group_measured_fraction_full 0.997
_diffrn_reflns_point_group_measured_fraction_max 0.995
_diffrn_reflns_theta_full         25.242
_diffrn_reflns_theta_max          27.500
_diffrn_reflns_theta_min          2.542
_diffrn_ambient_temperature       100.00(10)
_diffrn_detector_area_resol_mean  16.2096
_diffrn_measured_fraction_theta_full 0.997
_diffrn_measured_fraction_theta_max 0.995
_diffrn_measurement_details
;
#__ type_ start__ end____ width___ exp.time_
  1 omega  -21.00   16.00   1.0000  155.0000
omega____ theta____ kappa____ phi______ frames
    -      -22.2678  -99.0000   90.0000 37

#__ type_ start__ end____ width___ exp.time_
  2 omega    4.00   40.00   1.0000  155.0000
omega____ theta____ kappa____ phi______ frames
    -       23.2053  -38.0000  -90.0000 36

#__ type_ start__ end____ width___ exp.time_
  3 omega    6.00   90.00   1.0000  155.0000
omega____ theta____ kappa____ phi______ frames
    -       23.2053   38.0000  150.0000 84

#__ type_ start__ end____ width___ exp.time_
  4 omega    2.00   77.00   1.0000  155.0000
omega____ theta____ kappa____ phi______ frames
    -       23.2053   57.0000   60.0000 75
;
_diffrn_measurement_device_type   'Xcalibur, Eos'
_diffrn_measurement_method        '\w scans'
_diffrn_orient_matrix_UB_11       -0.0411775000
_diffrn_orient_matrix_UB_12       0.0281411000
_diffrn_orient_matrix_UB_13       0.0290283000
_diffrn_orient_matrix_UB_21       0.0248471000
_diffrn_orient_matrix_UB_22       0.0415520000
_diffrn_orient_matrix_UB_23       -0.0213823000
_diffrn_orient_matrix_UB_31       -0.0641403000
_diffrn_orient_matrix_UB_32       -0.0019303000
_diffrn_orient_matrix_UB_33       -0.0363768000
_diffrn_radiation_monochromator   graphite
_diffrn_radiation_type            MoK\a
_diffrn_radiation_wavelength      0.71073
_diffrn_source                    'Enhance (Mo) X-ray Source'
_reflns_Friedel_coverage          0.000
_reflns_Friedel_fraction_full     .
_reflns_Friedel_fraction_max      .
_reflns_number_gt                 2916
_reflns_number_total              4001
_reflns_odcompleteness_completeness 99.38
_reflns_odcompleteness_iscentric  1
_reflns_odcompleteness_theta      28.51
_reflns_special_details
;
 Reflections were merged by SHELXL according to the crystal
 class for the calculation of statistics and refinement.
 
 _reflns_Friedel_fraction is defined as the number of unique
 Friedel pairs measured divided by the number that would be
 possible theoretically, ignoring centric projections and
 systematic absences.
;
_reflns_threshold_expression      'I > 2\s(I)'
_computing_cell_refinement
;
CrysAlisPro, Agilent Technologies,
Version 1.171.36.32 (release 02-08-2013 CrysAlis171 .NET)
(compiled Aug  2 2013,16:46:58)
;
_computing_data_collection
;
CrysAlisPro, Agilent Technologies,
Version 1.171.36.32 (release 02-08-2013 CrysAlis171 .NET)
(compiled Aug  2 2013,16:46:58)
;
_computing_data_reduction
;
CrysAlisPro, Agilent Technologies,
Version 1.171.36.32 (release 02-08-2013 CrysAlis171 .NET)
(compiled Aug  2 2013,16:46:58)
;
_computing_molecular_graphics     'Olex2 (Dolomanov et al., 2009)'
_computing_publication_material   'Olex2 (Dolomanov et al., 2009)'
_computing_structure_refinement   'ShelXL (Sheldrick, 2015)'
_computing_structure_solution
;
Superflip (Palatinus & Chapuis, 2007;Palatinus & van der Lee, 2008;
Palatinus et al., 2012)
;
_refine_diff_density_max          0.399
_refine_diff_density_min          -0.268
_refine_diff_density_rms          0.056
_refine_ls_extinction_coef        .
_refine_ls_extinction_method      none
_refine_ls_goodness_of_fit_ref    1.027
_refine_ls_hydrogen_treatment     constr
_refine_ls_matrix_type            full
_refine_ls_number_parameters      219
_refine_ls_number_reflns          4001
_refine_ls_number_restraints      0
_refine_ls_R_factor_all           0.0786
_refine_ls_R_factor_gt            0.0488
_refine_ls_restrained_S_all       1.027
_refine_ls_shift/su_max           0.001
_refine_ls_shift/su_mean          0.000
_refine_ls_structure_factor_coef  Fsqd
_refine_ls_weighting_details
'w=1/[\s^2^(Fo^2^)+(0.0387P)^2^+0.5342P] where P=(Fo^2^+2Fc^2^)/3'
_refine_ls_weighting_scheme       calc
_refine_ls_wR_factor_gt           0.0948
_refine_ls_wR_factor_ref          0.1070
_refine_special_details           ?
_olex2_refinement_description
;
1. Fixed Uiso
 At 1.2 times of:
  All C(H) groups, All C(H,H) groups
 At 1.5 times of:
  All C(H,H,H) groups
2.a Secondary CH2 refined with riding coordinates:
 C8(H8A,H8B), C13(H13A,H13B), C19(H19A,H19B), C1A(H1AA,H1AB)
2.b Aromatic/amide H refined with riding coordinates:
 C6(H6), C9(H9), C14(H14), C15(H15), C18(H18), C1C(H1C)
2.c X=CH2 refined with riding coordinates:
 C10(H10A,H10B)
2.d Idealised Me refined as rotating group:
 C12(H12A,H12B,H12C), C1D(H1DA,H1DB,H1DC)
;
_atom_sites_solution_hydrogens    geom
_atom_sites_solution_primary      iterative
_atom_sites_solution_secondary    ?
loop_
  _atom_site_label
  _atom_site_type_symbol
  _atom_site_fract_x
  _atom_site_fract_y
  _atom_site_fract_z
  _atom_site_U_iso_or_equiv
  _atom_site_adp_type
  _atom_site_occupancy
  _atom_site_site_symmetry_order
  _atom_site_calc_flag
  _atom_site_refinement_flags_posn
  _atom_site_refinement_flags_adp
  _atom_site_refinement_flags_occupancy
  _atom_site_disorder_assembly
  _atom_site_disorder_group
 S1 S 0.72403(6) 0.78931(4) 0.31432(3) 0.02097(14) Uani 1 1 d . . . . .
 N1 N 1.02273(17) 0.84041(12) 0.61259(10) 0.0174(4) Uani 1 1 d . . . . .
 N2 N 0.84570(17) 0.95423(13) 0.62834(10) 0.0184(4) Uani 1 1 d . . . . .
 N3 N 0.73987(18) 1.10151(13) 0.74080(11) 0.0212(4) Uani 1 1 d . . . . .
 C4 C 0.8038(2) 0.78575(15) 0.43530(12) 0.0175(4) Uani 1 1 d . . . . .
 N5 N 0.86199(18) 0.70301(12) 0.48224(11) 0.0201(4) Uani 1 1 d . . . . .
 C6 C 1.2545(2) 0.77080(15) 0.58103(13) 0.0197(4) Uani 1 1 d . . . . .
 H6 H 1.3055 0.8149 0.6232 0.024 Uiso 1 1 calc R . . . .
 C7 C 1.0963(2) 0.77347(14) 0.56269(12) 0.0174(4) Uani 1 1 d . . . . .
 C8 C 0.9169(2) 0.97065(15) 0.72786(13) 0.0219(5) Uani 1 1 d . . . . .
 H8A H 1.0235 0.9550 0.7344 0.026 Uiso 1 1 calc R . . . .
 H8B H 0.8706 0.9302 0.7712 0.026 Uiso 1 1 calc R . . . .
 C9 C 0.7793(2) 0.94635(15) 0.40425(12) 0.0188(4) Uani 1 1 d . . . . .
 H9 H 0.7879 1.0107 0.4182 0.023 Uiso 1 1 calc R . . . .
 C10 C 0.6404(2) 0.60380(17) 0.44043(14) 0.0267(5) Uani 1 1 d . . . . .
 H10A H 0.5825 0.6537 0.4116 0.032 Uiso 1 1 calc R . . . .
 H10B H 0.5983 0.5437 0.4422 0.032 Uiso 1 1 calc R . . . .
 C11 C 0.9026(2) 0.88563(14) 0.57459(12) 0.0165(4) Uani 1 1 d . . . . .
 C12 C 0.6513(2) 0.96548(17) 0.22851(13) 0.0261(5) Uani 1 1 d . . . . .
 H12A H 0.6943 0.9439 0.1735 0.039 Uiso 1 1 calc GR . . . .
 H12B H 0.6710 1.0319 0.2380 0.039 Uiso 1 1 calc GR . . . .
 H12C H 0.5441 0.9549 0.2177 0.039 Uiso 1 1 calc GR . . . .
 C13 C 0.6870(2) 0.98331(16) 0.61296(13) 0.0213(5) Uani 1 1 d . . . . .
 H13A H 0.6302 0.9451 0.6526 0.026 Uiso 1 1 calc R . . . .
 H13B H 0.6443 0.9738 0.5459 0.026 Uiso 1 1 calc R . . . .
 C14 C 0.7825(2) 0.61831(15) 0.47886(14) 0.0224(4) Uani 1 1 d . . . . .
 H14 H 0.8351 0.5660 0.5067 0.027 Uiso 1 1 calc R . . . .
 C15 C 1.3370(2) 0.70461(16) 0.53841(13) 0.0229(5) Uani 1 1 d . . . . .
 H15 H 1.4420 0.7052 0.5511 0.028 Uiso 1 1 calc R . . . .
 C16 C 0.8269(2) 0.87375(14) 0.47367(12) 0.0159(4) Uani 1 1 d . . . . .
 C17 C 1.0236(2) 0.70305(15) 0.50129(13) 0.0186(4) Uani 1 1 d . . . . .
 C18 C 1.2629(2) 0.63709(16) 0.47645(14) 0.0249(5) Uani 1 1 d . . . . .
 H18 H 1.3179 0.5923 0.4476 0.030 Uiso 1 1 calc R . . . .
 C19 C 0.8984(2) 1.07303(16) 0.75455(13) 0.0221(5) Uani 1 1 d . . . . .
 H19A H 0.9415 1.0825 0.8216 0.027 Uiso 1 1 calc R . . . .
 H19B H 0.9533 1.1128 0.7152 0.027 Uiso 1 1 calc R . . . .
 C1A C 0.6755(2) 1.08665(16) 0.63921(13) 0.0226(5) Uani 1 1 d . . . . .
 H1AA H 0.7296 1.1250 0.5981 0.027 Uiso 1 1 calc R . . . .
 H1AB H 0.5703 1.1061 0.6289 0.027 Uiso 1 1 calc R . . . .
 C1B C 0.7204(2) 0.91212(15) 0.31622(13) 0.0199(4) Uani 1 1 d . . . . .
 C1C C 1.1066(2) 0.63713(15) 0.45808(13) 0.0226(5) Uani 1 1 d . . . . .
 H1C H 1.0568 0.5924 0.4162 0.027 Uiso 1 1 calc R . . . .
 C1D C 0.7264(3) 1.20106(17) 0.76746(15) 0.0298(5) Uani 1 1 d . . . . .
 H1DA H 0.7695 1.2098 0.8338 0.045 Uiso 1 1 calc GR . . . .
 H1DB H 0.6216 1.2187 0.7588 0.045 Uiso 1 1 calc GR . . . .
 H1DC H 0.7792 1.2400 0.7272 0.045 Uiso 1 1 calc GR . . . .

loop_
  _atom_site_aniso_label
  _atom_site_aniso_U_11
  _atom_site_aniso_U_22
  _atom_site_aniso_U_33
  _atom_site_aniso_U_23
  _atom_site_aniso_U_13
  _atom_site_aniso_U_12
 S1 0.0217(3) 0.0246(3) 0.0159(2) -0.0040(2) 0.00021(17) -0.0008(2)
 N1 0.0192(8) 0.0173(10) 0.0160(7) 0.0019(7) 0.0032(6) -0.0005(7)
 N2 0.0186(8) 0.0222(10) 0.0136(7) -0.0029(7) -0.0008(6) 0.0027(7)
 N3 0.0215(9) 0.0237(10) 0.0183(8) -0.0047(7) 0.0025(6) 0.0036(8)
 C4 0.0164(9) 0.0200(11) 0.0164(9) 0.0001(8) 0.0030(7) -0.0009(9)
 N5 0.0215(9) 0.0163(10) 0.0213(8) -0.0011(7) -0.0006(6) -0.0017(7)
 C6 0.0218(10) 0.0200(12) 0.0168(9) 0.0046(8) 0.0019(7) 0.0002(9)
 C7 0.0219(10) 0.0167(11) 0.0141(8) 0.0040(8) 0.0040(7) 0.0017(8)
 C8 0.0241(10) 0.0246(12) 0.0154(9) -0.0038(9) -0.0024(7) 0.0033(9)
 C9 0.0186(10) 0.0182(11) 0.0199(9) 0.0013(8) 0.0037(7) 0.0007(9)
 C10 0.0260(11) 0.0205(12) 0.0345(11) -0.0031(10) 0.0069(9) -0.0044(10)
 C11 0.0175(10) 0.0151(10) 0.0165(9) 0.0001(8) 0.0016(7) -0.0045(8)
 C12 0.0277(11) 0.0325(14) 0.0170(9) 0.0056(9) 0.0001(8) -0.0004(10)
 C13 0.0159(9) 0.0298(13) 0.0178(9) -0.0033(9) 0.0006(7) -0.0003(9)
 C14 0.0273(11) 0.0152(11) 0.0253(10) -0.0007(9) 0.0062(8) -0.0006(9)
 C15 0.0201(10) 0.0266(13) 0.0222(10) 0.0057(9) 0.0035(8) 0.0044(9)
 C16 0.0140(9) 0.0188(11) 0.0151(9) -0.0011(8) 0.0026(7) -0.0013(8)
 C17 0.0215(10) 0.0164(11) 0.0177(9) 0.0043(8) 0.0023(7) -0.0015(9)
 C18 0.0292(11) 0.0239(13) 0.0227(10) 0.0018(9) 0.0079(8) 0.0075(10)
 C19 0.0211(10) 0.0257(12) 0.0188(9) -0.0048(9) 0.0004(7) 0.0004(9)
 C1A 0.0194(10) 0.0279(13) 0.0205(9) -0.0025(9) 0.0027(7) 0.0041(9)
 C1B 0.0171(9) 0.0244(12) 0.0182(9) 0.0008(9) 0.0031(7) 0.0003(9)
 C1C 0.0297(11) 0.0179(12) 0.0198(9) -0.0014(9) 0.0023(8) 0.0013(9)
 C1D 0.0300(12) 0.0288(14) 0.0302(11) -0.0080(10) 0.0035(9) 0.0051(11)

_geom_special_details
;
 All esds (except the esd in the dihedral angle between two l.s. planes)
 are estimated using the full covariance matrix.  The cell esds are taken
 into account individually in the estimation of esds in distances, angles
 and torsion angles; correlations between esds in cell parameters are only
 used when they are defined by crystal symmetry.  An approximate (isotropic)
 treatment of cell esds is used for estimating esds involving l.s. planes.
;
loop_
  _geom_bond_atom_site_label_1
  _geom_bond_atom_site_label_2
  _geom_bond_distance
  _geom_bond_site_symmetry_2
  _geom_bond_publ_flag
 S1 C4 1.7396(18) . ?
 S1 C1B 1.735(2) . ?
 N1 C7 1.397(2) . ?
 N1 C11 1.295(2) . ?
 N2 C8 1.463(2) . ?
 N2 C11 1.370(2) . ?
 N2 C13 1.463(2) . ?
 N3 C19 1.459(2) . ?
 N3 C1A 1.469(2) . ?
 N3 C1D 1.464(3) . ?
 C4 N5 1.402(3) . ?
 C4 C16 1.357(3) . ?
 N5 C14 1.389(3) . ?
 N5 C17 1.430(2) . ?
 C6 C7 1.401(3) . ?
 C6 C15 1.380(3) . ?
 C7 C17 1.409(3) . ?
 C8 C19 1.508(3) . ?
 C9 C16 1.434(3) . ?
 C9 C1B 1.356(3) . ?
 C10 C14 1.321(3) . ?
 C11 C16 1.484(2) . ?
 C12 C1B 1.495(3) . ?
 C13 C1A 1.512(3) . ?
 C15 C18 1.390(3) . ?
 C17 C1C 1.385(3) . ?
 C18 C1C 1.383(3) . ?

loop_
  _geom_angle_atom_site_label_1
  _geom_angle_atom_site_label_2
  _geom_angle_atom_site_label_3
  _geom_angle
  _geom_angle_site_symmetry_1
  _geom_angle_site_symmetry_3
  _geom_angle_publ_flag
 C1B S1 C4 91.14(9) . . ?
 C11 N1 C7 123.49(16) . . ?
 C8 N2 C13 111.83(14) . . ?
 C11 N2 C8 119.40(16) . . ?
 C11 N2 C13 123.29(15) . . ?
 C19 N3 C1A 108.81(14) . . ?
 C19 N3 C1D 110.26(16) . . ?
 C1D N3 C1A 110.42(16) . . ?
 N5 C4 S1 123.45(15) . . ?
 C16 C4 S1 112.06(15) . . ?
 C16 C4 N5 123.57(16) . . ?
 C4 N5 C17 112.43(16) . . ?
 C14 N5 C4 123.30(16) . . ?
 C14 N5 C17 120.32(17) . . ?
 C15 C6 C7 121.94(19) . . ?
 N1 C7 C6 117.68(17) . . ?
 N1 C7 C17 124.99(17) . . ?
 C6 C7 C17 117.10(18) . . ?
 N2 C8 C19 109.86(16) . . ?
 C1B C9 C16 113.47(19) . . ?
 N1 C11 N2 118.42(16) . . ?
 N1 C11 C16 124.76(17) . . ?
 N2 C11 C16 116.66(17) . . ?
 N2 C13 C1A 109.54(16) . . ?
 C10 C14 N5 127.2(2) . . ?
 C6 C15 C18 119.92(19) . . ?
 C4 C16 C9 111.93(16) . . ?
 C4 C16 C11 120.12(17) . . ?
 C9 C16 C11 127.83(18) . . ?
 C7 C17 N5 118.47(18) . . ?
 C1C C17 N5 120.72(18) . . ?
 C1C C17 C7 120.78(18) . . ?
 C1C C18 C15 119.42(19) . . ?
 N3 C19 C8 111.82(17) . . ?
 N3 C1A C13 110.02(17) . . ?
 C9 C1B S1 111.38(15) . . ?
 C9 C1B C12 128.7(2) . . ?
 C12 C1B S1 119.85(15) . . ?
 C18 C1C C17 120.78(19) . . ?

_olex2_submission_special_instructions 'No special instructions were received'
